# Supplementary material for: Crystal structures of rac-2,3-diphenyl-2,3,5,6-tetra­hydro-4H-1,3-thia­zine-1,1,4-trione and N-[(2S,5R)-1,1,4-trioxo-2,3-diphenyl-1,3-thia­zinan-5-yl]acet­amide
Source: Acta Crystallogr E Crystallogr Commun. 2023 Jan 31;79(Pt 2):120–3. doi: 10.1107/S2056989023000695 (PMC9912464; doi:10.1107/S2056989023000695)
Supplement: Supplementary file 1 [file e-79-00120-sup1.cif]

##############################################################################
#                                                                            #
# This CIF contains the data in a paper accepted for publication in          #
# Acta Crystallographica Section E. It conforms to the requirements of       #
# Notes for Authors for Acta Crystallographica Section E, and has been       #
# peer reviewed under the auspices of the IUCr Commission on Journals.       #
#                                                                            #
# Full details of the Crystallographic Information File format               #
# are given in the paper "The Crystallographic Information File (CIF):       #
# a New Standard Archive File for Crystallography" by S. R. Hall, F. H.      #
# Allen and I. D. Brown [Acta Cryst. (1991), A47, 655-685].                  #
#                                                                            #
# The current version of the core CIF dictionary is obtainable from          #
# ftp://ftp.iucr.org/pub/cif_core.dic.                                       #
#                                                                            #
# Software is freely available for graphical display of the structure(s)     #
# in this CIF. For information consult the CIF software page                 #
# http://www.iucr.org/resources/cif/software.                                #
#                                                                            #
# This file may be used for bona fide research purposes within the           #
# scientific community so long as proper attribution is given to the journal # 
# article from which it was obtained.                                        #
#                                                                            #
##############################################################################
data_1
_audit_creation_method
;
Olex2 1.3-ac4
(compiled 2020.11.27 svn.r5f609507 for Rigaku Oxford Diffraction, GUI svn.r6214)
;
_journal_date_recd_electronic     2023-01-13
_journal_date_accepted     2023-01-25
_journal_name_full     'Acta Crystallographica, Section E'
_journal_year     2023
_journal_volume     79
_journal_issue      2
_journal_page_first     120
_journal_page_last     123
_journal_paper_category     GO
_journal_paper_doi     10.1107/S2056989023000695
_journal_coeditor_code     HB8050
_publ_contact_author_name     'Lee J. Silverberg'
_publ_contact_author_address
;
Pennsylvania State University
Schuylkill Campus
200 University Drive
Schuylkill Haven, PA 17972 USA
;
_publ_contact_author_email     ljs43@psu.edu
_publ_contact_author_fax     '+15703856105'
_publ_contact_author_phone     '+15703856051'
_publ_section_title
;\
Crystal structures of
<i>rac</i>-2,3-diphenyl-2,3,5,6-tetrahydro-4<i>H</i>-1,3-thiazine-1,1,4-trione
and
<i>N</i>-[(2<i>S</i>,5<i>R</i>)-1,1,4-trioxo-2,3-diphenyl-1,3-thiazinan-5-yl]\
acetamide
;
_publ_section_title_footnote     .
loop_
    _publ_author_name
    _publ_author_footnote
    _publ_author_address
    'Yennawar, Hemant P.' .
;
Department of Biochemistry and Molecular Biology, Pennsylvania State University
University Park, PA 16802
USA
;
    'Lowe, Saige L.' .
;
Pennsylvania State University
Schuylkill Campus
200 University Drive
Schuylkill Haven, PA 17972
USA
;
    'Mammen, Matthew M.' .
;
Pennsylvania State University
Schuylkill Campus
200 University Drive
Schuylkill Haven, PA 17972
USA
;
    'Verhagen, Connor R.' .
;
Pennsylvania State University
Schuylkill Campus
200 University Drive
Schuylkill Haven, PA 17972
USA
;
    'Silverberg, Lee J.' .
;
Pennsylvania State University
Schuylkill Campus
200 University Drive
Schuylkill Haven, PA 17972
USA
;
_publ_section_synopsis
;
The syntheses and crystal structures of two thiazinone compounds, in an
enantiopure form, are reported. The thiazine rings in the two structures
differ in their puckering, as a half-chair in the first and a boat pucker in
the second.
;
_chemical_name_systematic
;
<i>rac</i>-2,3-Diphenyl-2,3,5,6-tetrahydro-4<i>H</i>-1,3-thiazine-1,1,4-trione
;
_chemical_name_common     ?
_chemical_formula_moiety     'C16 H15 N O3 S'
_chemical_formula_sum     'C16 H15 N O3 S'
_chemical_formula_iupac     'C16 H15 N O3 S'
_chemical_formula_weight     301.35
_chemical_melting_point     ?
_space_group_crystal_system     monoclinic
_space_group_name_H-M_alt     'P 1 21/c 1'
_space_group_name_Hall     '-P 2ybc'
loop_
    _space_group_symop_operation_xyz
    'x, y, z'
    '-x, y+1/2, -z+1/2'
    '-x, -y, -z'
    'x, -y-1/2, z-1/2'
_cell_length_a     14.4485(6)
_cell_length_b     10.2031(5)
_cell_length_c     10.4950(4)
_cell_angle_alpha     90
_cell_angle_beta     107.179(4)
_cell_angle_gamma     90
_cell_volume     1478.13(11)
_cell_formula_units_Z     4
_cell_measurement_reflns_used     3416
_cell_measurement_theta_min     3.1660
_cell_measurement_theta_max     73.2940
_cell_measurement_temperature     173.00(10)
_exptl_crystal_description     block
_exptl_crystal_colour     'clear colourless'
_exptl_crystal_size_max     0.2
_exptl_crystal_size_mid     0.18
_exptl_crystal_size_min     0.09
_exptl_crystal_density_diffrn     1.354
_exptl_crystal_density_meas     ?
_exptl_crystal_density_method     ?
_exptl_crystal_F_000     632
_exptl_absorpt_coefficient_mu     2.030
_exptl_absorpt_correction_type     multi-scan
_exptl_absorpt_process_details
;
(CrysAlisPro; Rigaku OD, 2022)
;
_exptl_absorpt_correction_T_min     0.66787
_exptl_absorpt_correction_T_max     1.00000
_diffrn_ambient_temperature     173.00(10)
_diffrn_source     'Rotating-anode X-ray tube'
_diffrn_radiation_type     'Cu K\a'
_diffrn_radiation_wavelength     1.54184
_diffrn_radiation_monochromator     mirror
_diffrn_measurement_device_type
;Rigaku Oxford Diffraction Synergy Custom system, HyPix-Arc 150
;
_diffrn_measurement_device     'four-circle diffractometer'
_diffrn_measurement_method     '\w scans'
_diffrn_detector     'Hybrid Pixel Array Detector'
_diffrn_detector_area_resol_mean     10.0000
loop_
    _diffrn_refln_index_h
    _diffrn_refln_index_k
    _diffrn_refln_index_l
    0 0 -1
    0 0 -1
    0 0 2
    0 0 -2
    0 0 2
    0 0 -3
    0 0 3
    0 0 3
    0 0 4
    0 0 -4
    0 0 5
    0 0 -5
    0 0 6
    0 0 -6
    0 0 7
    0 0 -7
    0 0 8
    0 0 -8
    0 0 -9
    0 0 9
    0 0 10
    0 0 -10
    0 0 -11
    0 0 11
    0 0 -12
    0 -1 0
    0 1 1
    0 1 1
    0 1 1
    0 -1 -1
    0 1 1
    0 1 1
    0 1 1
    0 1 2
    0 -1 -2
    0 1 -2
    0 1 2
    0 -1 -3
    0 1 3
    0 1 3
    0 1 3
    0 -1 3
    0 1 -3
    0 1 4
    0 -1 4
    0 1 4
    0 -1 -4
    0 1 4
    0 -1 -5
    0 1 5
    0 1 -5
    0 1 5
    0 -1 5
    0 -1 -6
    0 1 -6
    0 -1 7
    0 1 7
    0 -1 -7
    0 1 -7
    0 1 -8
    0 -1 8
    0 -1 -8
    0 1 8
    0 1 9
    0 1 9
    0 -1 -9
    0 -1 9
    0 1 -9
    0 1 10
    0 1 -10
    0 -1 11
    0 -1 -11
    0 1 -11
    0 1 11
    0 1 -12
    0 2 0
    0 -2 0
    0 2 1
    0 2 1
    0 2 1
    0 2 1
    0 -2 -1
    0 2 1
    0 2 2
    0 2 2
    0 2 2
    0 2 2
    0 2 2
    0 2 -2
    0 2 2
    0 -2 -2
    0 2 3
    0 -2 -3
    0 2 3
    0 2 -3
    0 2 3
    0 2 3
    0 2 4
    0 2 4
    0 2 4
    0 -2 -4
    0 -2 4
    0 2 5
    0 2 5
    0 -2 5
    0 2 -5
    0 -2 -5
    0 2 -6
    0 -2 6
    0 -2 -6
    0 2 -7
    0 -2 -7
    0 2 7
    0 2 7
    0 -2 7
    0 2 -8
    0 -2 8
    0 -2 -8
    0 2 8
    0 -2 9
    0 -2 -10
    0 2 -10
    0 2 10
    0 -2 11
    0 -2 11
    0 -2 -11
    0 2 -11
    0 2 -12
    0 3 0
    0 3 0
    0 -3 -1
    0 3 1
    0 3 1
    0 3 1
    0 3 -1
    0 3 2
    0 3 2
    0 3 2
    0 3 2
    0 -3 -2
    0 -3 -3
    0 3 3
    0 3 -3
    0 3 3
    0 3 -4
    0 -3 -4
    0 3 4
    0 -3 4
    0 3 4
    0 -3 -5
    0 3 5
    0 3 -5
    0 3 5
    0 3 6
    0 3 -6
    0 -3 -6
    0 -3 6
    0 3 7
    0 -3 7
    0 3 -7
    0 -3 8
    0 3 8
    0 3 -8
    0 -3 -8
    0 -3 -9
    0 -3 9
    0 3 -10
    0 3 -11
    0 -3 11
    0 4 0
    0 4 0
    0 4 1
    0 4 1
    0 4 1
    0 4 -1
    0 -4 -1
    0 4 2
    0 4 2
    0 4 2
    0 4 -2
    0 4 2
    0 -4 -2
    0 4 3
    0 4 3
    0 -4 -3
    0 4 -4
    0 4 4
    0 -4 -4
    0 4 4
    0 4 -5
    0 4 5
    0 4 5
    0 -4 -5
    0 -4 -6
    0 -4 6
    0 4 -6
    0 4 6
    0 -4 7
    0 4 7
    0 4 -7
    0 4 8
    0 4 -8
    0 -4 8
    0 4 8
    0 -4 9
    0 4 -9
    0 -4 10
    0 4 -10
    0 -4 11
    0 4 -11
    0 5 0
    0 5 0
    0 5 1
    0 5 1
    0 5 -1
    0 5 2
    0 5 2
    0 5 3
    0 5 -3
    0 5 -4
    0 5 4
    0 -5 5
    0 5 5
    0 5 -5
    0 5 -6
    0 -5 6
    0 5 6
    0 5 -7
    0 -5 7
    0 -5 8
    0 5 8
    0 5 -9
    0 -5 9
    0 -5 10
    0 -5 10
    0 5 -10
    0 -5 11
    0 5 -11
    0 6 0
    0 6 1
    0 6 -1
    0 6 1
    0 6 2
    0 6 2
    0 6 -3
    0 6 -4
    0 6 4
    0 -6 4
    0 6 5
    0 6 -5
    0 -6 5
    0 -6 6
    0 6 -6
    0 6 -7
    0 -6 7
    0 -6 8
    0 6 -8
    0 6 -9
    0 -6 9
    0 6 -10
    0 -6 10
    0 -6 11
    0 7 0
    0 7 -1
    0 7 1
    0 7 -2
    0 7 2
    0 7 3
    0 7 4
    0 -7 4
    0 7 5
    0 -7 5
    0 7 -6
    0 -7 6
    0 -7 7
    0 7 -7
    0 7 -8
    0 7 8
    0 -7 9
    0 -7 10
    0 8 0
    0 8 1
    0 8 -1
    0 8 2
    0 8 2
    0 8 -2
    0 8 -3
    0 -8 3
    0 8 3
    0 8 4
    0 -8 4
    0 8 -4
    0 -8 5
    0 -8 6
    0 -8 8
    0 -8 9
    0 -8 9
    0 9 0
    0 9 0
    0 9 -1
    0 9 1
    0 9 1
    0 9 -1
    0 -9 2
    0 9 2
    0 9 -2
    0 9 -2
    0 9 -3
    0 -9 3
    0 -9 4
    0 9 4
    0 9 5
    0 9 -5
    0 -9 5
    0 9 -6
    0 9 6
    0 -9 6
    0 -9 7
    0 -9 8
    0 -9 8
    0 10 0
    0 10 1
    0 10 -1
    0 10 -1
    0 10 -2
    0 10 -2
    0 10 2
    0 10 3
    0 10 -3
    0 10 -4
    0 -10 4
    0 10 4
    0 -10 5
    0 10 5
    0 -10 6
    0 -10 7
    0 11 0
    0 11 -1
    0 11 -1
    0 11 1
    0 11 -2
    0 11 2
    0 11 -2
    0 11 3
    0 11 4
    0 12 0
    0 12 1
    0 12 -1
    0 12 2
    1 0 -12
    -1 0 11
    1 0 -11
    -1 0 10
    1 0 -10
    -1 0 10
    1 0 -9
    -1 0 9
    -1 0 8
    1 0 -8
    1 0 -7
    -1 0 7
    -1 0 6
    1 0 -6
    1 0 -5
    -1 0 5
    1 0 -4
    -1 0 4
    1 0 -3
    -1 0 3
    -1 0 2
    1 0 -2
    1 0 -1
    1 0 -1
    1 0 0
    1 0 1
    1 0 1
    1 0 2
    -1 0 -2
    1 0 3
    -1 0 -3
    1 0 3
    1 0 4
    1 0 4
    1 0 5
    -1 0 -5
    -1 0 -6
    1 0 6
    -1 0 -7
    1 0 7
    -1 0 -8
    1 0 9
    -1 0 -10
    1 0 10
    1 0 11
    -1 0 -11
    1 -1 -12
    1 1 -12
    -1 -1 11
    1 -1 -11
    -1 -1 11
    -1 -1 10
    1 1 -10
    -1 1 10
    -1 1 10
    -1 1 9
    -1 1 9
    1 -1 -9
    -1 -1 9
    1 1 -9
    1 1 -8
    -1 -1 8
    1 -1 -8
    -1 1 8
    1 1 -7
    -1 -1 7
    -1 1 7
    1 -1 -7
    1 -1 -6
    1 1 -6
    1 -1 -5
    -1 1 5
    1 1 -5
    1 -1 -4
    -1 1 4
    -1 1 4
    -1 1 4
    1 1 -4
    1 -1 -3
    1 1 -3
    -1 1 3
    1 1 -2
    -1 1 2
    1 -1 -2
    -1 1 2
    -1 -1 2
    1 1 -2
    1 1 -1
    -1 1 1
    -1 1 1
    -1 -1 1
    -1 1 1
    1 -1 -1
    1 1 0
    1 1 0
    1 1 0
    1 1 0
    1 1 0
    -1 1 0
    1 -1 0
    1 1 0
    1 1 1
    1 1 1
    1 1 1
    1 1 1
    -1 -1 -1
    1 1 1
    1 1 1
    1 1 2
    1 1 2
    1 1 2
    1 1 2
    1 1 2
    -1 -1 -2
    -1 1 -3
    1 1 3
    1 1 3
    -1 -1 -3
    1 1 3
    1 1 3
    -1 -1 -4
    1 1 4
    1 -1 4
    1 -1 4
    1 -1 5
    1 1 5
    -1 -1 -5
    -1 1 -5
    -1 -1 -6
    -1 1 -6
    1 1 7
    1 -1 7
    -1 -1 -7
    -1 1 -7
    -1 1 -8
    1 -1 8
    -1 -1 -8
    1 1 8
    1 -1 9
    1 1 10
    1 -1 10
    -1 -1 -10
    -1 1 -10
    -1 -1 -11
    1 1 11
    1 -1 11
    -1 1 -11
    1 2 -12
    -1 -2 11
    1 -2 -11
    1 2 -11
    1 -2 -10
    1 2 -10
    -1 -2 10
    -1 -2 9
    -1 2 9
    1 2 -9
    1 2 -8
    1 -2 -8
    -1 2 8
    -1 2 8
    -1 -2 8
    -1 2 7
    -1 2 7
    -1 -2 7
    1 2 -7
    1 -2 -7
    1 2 -6
    1 -2 -6
    -1 -2 5
    -1 2 5
    1 2 -5
    -1 2 5
    1 -2 -5
    -1 -2 4
    -1 2 4
    1 -2 -4
    -1 2 4
    -1 2 4
    1 2 -3
    1 -2 -3
    -1 2 3
    -1 2 3
    -1 -2 3
    -1 2 2
    1 -2 -2
    1 2 -2
    -1 2 2
    1 -2 -1
    -1 2 1
    -1 2 1
    1 2 -1
    -1 2 1
    1 2 0
    1 -2 0
    1 2 0
    -1 -2 -1
    1 2 1
    1 2 1
    1 2 1
    1 2 1
    1 2 1
    1 2 2
    1 2 2
    1 2 2
    -1 -2 -2
    1 2 2
    1 2 2
    1 2 2
    1 2 2
    -1 2 -3
    -1 -2 -3
    1 2 3
    1 2 3
    1 2 3
    1 2 3
    1 2 3
    1 2 4
    -1 -2 -4
    1 2 4
    1 -2 4
    1 2 4
    -1 2 -4
    -1 -2 -5
    1 -2 5
    -1 2 -5
    1 2 5
    1 2 5
    1 -2 6
    -1 -2 -6
    -1 2 -6
    -1 -2 -7
    -1 2 -7
    1 -2 7
    1 2 7
    -1 -2 -8
    -1 2 -8
    1 2 8
    1 -2 9
    1 2 10
    -1 2 -10
    -1 -2 -10
    1 -2 10
    1 -2 11
    1 2 11
    -1 2 -11
    -1 -3 12
    1 3 -12
    -1 -3 11
    1 3 -11
    1 -3 -10
    1 3 -10
    1 -3 -9
    -1 -3 9
    -1 3 8
    1 -3 -8
    -1 -3 8
    1 3 -8
    -1 -3 7
    -1 3 7
    1 -3 -7
    1 3 -7
    1 3 -6
    -1 3 6
    -1 -3 6
    -1 3 5
    -1 3 5
    1 3 -5
    -1 3 4
    1 3 -4
    -1 3 4
    -1 -3 4
    1 -3 -4
    1 -3 -3
    -1 3 3
    1 3 -3
    -1 3 2
    1 3 -2
    1 -3 -2
    -1 3 2
    -1 3 2
    1 3 -1
    -1 3 1
    -1 3 1
    1 -3 -1
    -1 3 1
    1 3 0
    -1 3 0
    1 -3 0
    1 3 0
    -1 3 0
    1 3 0
    1 3 1
    1 3 1
    1 3 1
    -1 -3 -2
    1 3 2
    1 3 2
    1 3 2
    1 3 2
    1 3 2
    1 3 3
    1 3 3
    1 3 3
    1 3 3
    -1 -3 -3
    1 3 3
    -1 -3 -4
    1 3 4
    1 3 4
    -1 3 -4
    -1 3 -5
    1 3 5
    1 3 5
    1 3 5
    1 -3 6
    -1 3 -6
    1 3 6
    1 3 6
    1 -3 7
    1 3 7
    -1 3 -7
    1 -3 8
    -1 3 -8
    1 3 8
    1 3 9
    1 -3 9
    1 -3 10
    1 3 10
    -1 3 -10
    -1 3 -11
    1 -3 11
    1 -3 11
    -1 -4 12
    1 4 -11
    -1 -4 11
    -1 -4 10
    1 4 -10
    1 4 -9
    -1 -4 9
    -1 -4 8
    1 -4 -8
    1 4 -8
    1 4 -7
    -1 -4 7
    1 -4 -7
    -1 4 7
    -1 -4 6
    -1 4 6
    1 -4 -6
    1 4 -6
    -1 4 5
    -1 -4 5
    1 -4 -5
    -1 4 5
    1 4 -5
    -1 4 4
    -1 4 4
    1 4 -4
    -1 4 3
    1 -4 -3
    1 -4 -2
    1 4 -2
    -1 4 2
    1 4 -2
    -1 4 2
    -1 4 2
    1 4 -1
    -1 4 1
    1 -4 -1
    1 4 -1
    -1 4 1
    1 4 -1
    1 4 0
    1 4 0
    -1 4 0
    1 4 0
    -1 4 0
    1 4 0
    1 4 1
    -1 -4 -1
    1 4 1
    1 4 1
    1 4 2
    1 4 2
    1 4 2
    -1 -4 -2
    1 4 3
    -1 4 -3
    1 4 3
    1 4 3
    1 4 3
    -1 -4 -3
    1 4 4
    1 4 4
    -1 4 -4
    1 4 5
    1 4 5
    1 -4 5
    -1 4 -5
    1 -4 6
    -1 4 -6
    1 4 6
    1 -4 7
    -1 4 -7
    1 4 7
    1 4 8
    1 -4 8
    -1 4 -8
    -1 4 -9
    1 -4 9
    1 4 9
    1 -4 10
    -1 4 -10
    -1 4 -11
    1 -4 11
    -1 -5 11
    -1 -5 10
    -1 -5 10
    1 5 -10
    -1 -5 9
    1 5 -9
    -1 -5 8
    1 5 -7
    -1 -5 7
    -1 -5 6
    1 5 -6
    1 5 -5
    -1 5 5
    -1 -5 5
    1 5 -4
    -1 -5 4
    1 -5 -3
    1 5 -3
    1 -5 -2
    1 5 -2
    -1 5 2
    1 5 -1
    1 5 -1
    -1 5 1
    1 -5 -1
    -1 5 0
    1 5 0
    -1 5 0
    1 5 0
    -1 5 -1
    1 5 1
    1 5 1
    1 5 2
    1 5 2
    1 5 2
    -1 5 -3
    1 5 3
    1 5 4
    -1 5 -4
    1 -5 5
    -1 5 -5
    1 5 5
    1 5 5
    -1 5 -6
    1 5 6
    1 -5 6
    1 5 6
    1 5 7
    1 -5 7
    -1 5 -7
    1 -5 8
    -1 5 -8
    -1 5 -9
    -1 5 -10
    1 -5 10
    1 -5 11
    -1 -6 11
    1 6 -10
    -1 -6 10
    1 6 -9
    1 6 -8
    -1 -6 8
    1 6 -7
    -1 -6 7
    1 6 -6
    -1 -6 6
    1 6 -5
    -1 6 5
    -1 -6 5
    -1 -6 4
    1 6 -4
    1 6 -2
    -1 6 2
    1 6 -1
    -1 6 1
    1 6 -1
    1 6 0
    -1 6 0
    1 6 0
    1 6 0
    1 6 1
    1 6 1
    -1 6 -1
    1 6 1
    -1 6 -2
    1 6 2
    1 6 2
    1 6 3
    1 6 3
    -1 6 -3
    -1 6 -4
    1 6 4
    1 6 5
    -1 6 -5
    1 -6 5
    -1 6 -6
    1 -6 6
    1 -6 7
    -1 6 -8
    1 -6 8
    1 -6 9
    -1 6 -9
    -1 6 -10
    1 -6 10
    -1 -7 10
    -1 -7 9
    -1 7 8
    1 7 -8
    -1 -7 7
    -1 -7 6
    -1 -7 5
    -1 7 5
    -1 -7 4
    -1 7 4
    -1 -7 3
    1 7 -2
    -1 7 2
    1 7 -1
    -1 7 1
    1 7 0
    -1 7 0
    1 7 1
    -1 7 -1
    1 7 2
    1 7 2
    1 7 2
    -1 7 -2
    1 7 3
    -1 7 -4
    1 7 4
    1 -7 4
    -1 7 -5
    1 -7 5
    1 7 5
    1 -7 6
    1 -7 7
    -1 7 -7
    -1 7 -8
    1 -7 8
    1 -7 9
    -1 7 -9
    1 -7 10
    -1 -8 9
    1 8 -9
    -1 -8 8
    -1 -8 6
    -1 -8 5
    -1 -8 4
    -1 8 4
    -1 8 3
    -1 -8 3
    1 8 -3
    1 8 -3
    -1 -8 2
    -1 8 2
    1 8 -2
    1 8 -2
    1 8 -1
    1 8 -1
    -1 8 1
    1 8 0
    -1 8 0
    1 8 0
    1 8 1
    -1 8 -1
    1 8 1
    1 8 2
    -1 8 -2
    1 8 2
    1 8 3
    -1 8 -3
    1 8 4
    -1 8 -4
    1 -8 4
    1 -8 5
    1 -8 6
    1 -8 7
    1 -8 8
    1 -8 9
    1 -8 9
    -1 -9 8
    -1 -9 8
    -1 -9 7
    1 9 -7
    -1 -9 6
    1 9 -6
    -1 -9 5
    -1 9 5
    1 9 -5
    -1 -9 4
    -1 9 4
    1 9 -3
    -1 -9 3
    -1 9 2
    1 9 -2
    1 9 -2
    1 9 -1
    -1 9 1
    1 9 0
    -1 9 0
    1 9 0
    -1 9 -1
    1 9 1
    1 9 1
    1 9 2
    -1 9 -2
    -1 9 -3
    1 -9 3
    1 9 4
    1 -9 4
    1 9 5
    1 -9 6
    1 -9 7
    1 -9 8
    1 -9 8
    -1 -10 7
    1 10 -6
    -1 -10 6
    1 10 -5
    -1 10 5
    -1 -10 5
    1 10 -4
    -1 10 4
    1 10 -3
    -1 10 3
    1 10 -2
    -1 10 2
    1 10 -2
    1 10 -1
    1 10 -1
    -1 10 1
    1 10 0
    -1 10 0
    -1 10 0
    1 10 1
    -1 10 -1
    -1 10 -1
    1 10 2
    -1 10 -2
    1 10 3
    1 -10 4
    1 10 4
    1 10 5
    1 -10 5
    1 -10 6
    1 -10 7
    1 11 -4
    -1 11 4
    -1 11 3
    1 11 -3
    1 11 -2
    1 11 -2
    -1 11 2
    1 11 -1
    1 11 -1
    -1 11 1
    -1 11 0
    1 11 0
    -1 11 -1
    1 11 1
    1 11 2
    -1 11 -2
    1 11 3
    1 11 4
    1 -11 4
    1 -11 5
    -1 12 2
    -1 12 1
    1 12 0
    -1 12 0
    1 12 1
    1 12 2
    2 0 -12
    -2 0 11
    2 0 -11
    2 0 -10
    -2 0 10
    2 0 -9
    -2 0 9
    2 0 -8
    -2 0 8
    2 0 -7
    -2 0 7
    2 0 -6
    -2 0 6
    2 0 -5
    -2 0 5
    2 0 -4
    -2 0 4
    -2 0 3
    -2 0 3
    2 0 -3
    2 0 -2
    -2 0 2
    2 0 -1
    -2 0 1
    2 0 0
    -2 0 0
    2 0 0
    2 0 0
    2 0 1
    2 0 1
    2 0 2
    2 0 3
    2 0 3
    -2 0 -3
    2 0 4
    2 0 4
    -2 0 -5
    2 0 5
    -2 0 -6
    2 0 7
    -2 0 -7
    -2 0 -8
    -2 0 -9
    -2 0 -10
    2 0 10
    2 0 11
    -2 0 -11
    2 1 -12
    2 -1 -12
    -2 -1 11
    2 -1 -11
    2 1 -10
    -2 1 10
    -2 -1 10
    -2 1 9
    2 -1 -9
    2 1 -9
    -2 -1 9
    2 1 -8
    -2 1 8
    2 -1 -8
    -2 -1 8
    2 -1 -7
    -2 1 7
    -2 -1 7
    2 1 -7
    2 1 -6
    2 -1 -6
    -2 1 5
    2 -1 -5
    2 1 -5
    2 -1 -4
    -2 1 4
    2 1 -4
    -2 1 4
    2 -1 -3
    -2 -1 3
    -2 1 3
    2 1 -3
    -2 1 2
    2 1 -2
    -2 -1 2
    2 1 -2
    2 1 -1
    2 1 -1
    2 -1 -1
    2 1 -1
    -2 -1 1
    2 1 0
    2 1 0
    2 -1 0
    2 1 0
    2 1 0
    2 1 0
    -2 1 0
    2 1 0
    2 1 1
    2 1 1
    2 1 1
    2 1 1
    2 1 1
    2 1 1
    2 1 2
    -2 -1 -2
    2 1 2
    2 1 2
    2 1 2
    2 1 2
    -2 -1 -3
    2 1 3
    2 1 3
    2 1 3
    2 1 4
    -2 1 -4
    -2 -1 -4
    2 1 4
    2 1 4
    2 -1 4
    2 -1 5
    2 1 5
    -2 -1 -5
    -2 1 -5
    2 1 5
    2 1 5
    2 1 6
    -2 1 -6
    -2 -1 -6
    -2 -1 -7
    2 -1 7
    2 1 7
    -2 1 -7
    2 -1 8
    2 1 8
    -2 -1 -8
    -2 1 -8
    -2 1 -9
    -2 -1 -9
    2 1 9
    2 -1 9
    -2 1 -10
    2 -1 10
    2 1 10
    2 1 11
    2 -1 11
    -2 1 -11
    2 2 -12
    2 -2 -12
    -2 -2 12
    2 -2 -11
    -2 -2 11
    2 2 -11
    -2 -2 10
    2 -2 -10
    2 2 -10
    -2 -2 9
    2 2 -9
    -2 2 9
    2 -2 -9
    2 2 -8
    -2 -2 8
    -2 2 8
    -2 2 7
    2 -2 -7
    -2 2 7
    2 2 -7
    2 2 -6
    2 -2 -6
    2 2 -5
    -2 2 5
    2 -2 -5
    -2 -2 5
    -2 2 4
    2 -2 -4
    -2 2 4
    -2 -2 4
    -2 -2 3
    -2 2 3
    2 2 -3
    2 -2 -3
    2 2 -3
    -2 2 3
    2 -2 -3
    2 -2 -2
    -2 2 2
    -2 2 2
    2 2 -2
    2 2 -2
    -2 -2 2
    -2 2 1
    2 2 -1
    -2 -2 1
    -2 2 1
    2 2 -1
    2 -2 -1
    2 -2 -1
    2 2 0
    2 2 0
    2 2 0
    2 2 0
    2 -2 0
    -2 -2 -1
    2 2 1
    2 2 1
    2 2 1
    2 2 1
    2 2 1
    2 2 1
    2 2 1
    2 2 2
    -2 -2 -2
    2 2 2
    2 2 2
    2 2 2
    2 2 2
    2 2 2
    2 2 2
    2 2 2
    -2 -2 -3
    2 2 3
    2 2 3
    2 2 3
    2 2 3
    -2 -2 -4
    2 2 4
    2 2 4
    -2 2 -4
    -2 2 -5
    -2 -2 -5
    2 -2 5
    2 -2 6
    -2 2 -6
    -2 -2 -6
    2 2 6
    2 2 6
    2 2 7
    2 2 7
    -2 -2 -7
    -2 2 -7
    2 -2 7
    2 2 8
    -2 2 -8
    2 -2 8
    -2 2 -9
    2 2 9
    2 -2 9
    2 -2 10
    2 2 10
    -2 2 -10
    2 2 11
    2 -2 11
    -2 2 -11
    2 3 -12
    -2 -3 12
    2 3 -11
    -2 -3 11
    2 -3 -11
    2 -3 -10
    -2 -3 10
    2 3 -10
    2 3 -9
    -2 -3 9
    2 -3 -9
    2 -3 -8
    -2 -3 8
    -2 3 8
    2 3 -8
    -2 3 7
    2 -3 -7
    2 3 -7
    -2 -3 7
    2 3 -6
    2 -3 -6
    -2 3 6
    2 -3 -5
    2 3 -5
    -2 3 5
    -2 -3 5
    -2 -3 4
    -2 3 4
    -2 3 4
    2 -3 -4
    2 3 -3
    -2 3 3
    2 -3 -3
    -2 -3 3
    -2 3 3
    2 3 -3
    2 -3 -2
    2 3 -2
    -2 -3 2
    -2 3 2
    -2 3 2
    -2 3 1
    2 3 -1
    2 -3 -1
    2 3 -1
    -2 3 1
    -2 3 0
    2 3 0
    2 3 0
    2 -3 0
    -2 3 0
    2 3 1
    2 3 1
    2 3 1
    2 3 1
    2 3 2
    2 3 2
    2 3 2
    -2 -3 -2
    2 3 2
    2 3 2
    2 3 2
    2 3 3
    2 3 3
    2 3 3
    -2 -3 -3
    2 3 3
    2 3 4
    2 3 4
    -2 3 -4
    2 3 4
    2 3 5
    2 3 5
    2 3 5
    -2 3 -5
    2 -3 5
    2 3 6
    2 3 6
    2 -3 6
    -2 3 -6
    2 -3 7
    2 3 7
    -2 3 -7
    -2 3 -8
    2 3 8
    2 -3 8
    2 3 9
    -2 3 -9
    -2 3 -10
    2 3 10
    2 -3 10
    2 -3 11
    -2 3 -11
    -2 -4 12
    -2 -4 11
    2 4 -11
    2 4 -10
    2 -4 -10
    -2 -4 9
    2 -4 -8
    2 4 -8
    -2 -4 8
    2 -4 -7
    2 4 -7
    -2 -4 7
    -2 -4 6
    2 4 -6
    -2 -4 5
    2 -4 -5
    -2 4 5
    -2 4 5
    2 4 -5
    2 4 -4
    -2 -4 4
    -2 4 4
    2 4 -3
    -2 -4 3
    2 4 -3
    2 -4 -3
    -2 4 3
    2 4 -3
    -2 4 2
    -2 4 2
    2 -4 -2
    2 4 -2
    2 4 -2
    2 4 -1
    -2 4 1
    2 -4 -1
    2 4 -1
    2 4 -1
    2 4 0
    -2 4 0
    2 4 0
    -2 4 0
    2 4 1
    2 4 1
    2 4 1
    2 4 2
    2 4 2
    2 4 2
    2 4 2
    2 4 3
    2 4 3
    2 4 3
    2 4 3
    2 4 4
    -2 4 -4
    2 4 4
    2 -4 5
    2 4 5
    -2 4 -5
    2 4 5
    2 4 5
    2 4 6
    -2 4 -6
    2 -4 6
    2 4 7
    2 -4 7
    -2 4 -7
    2 -4 8
    2 4 9
    -2 4 -9
    2 -4 10
    -2 4 -10
    2 -4 11
    -2 -5 11
    -2 -5 10
    2 5 -10
    2 5 -9
    -2 -5 9
    -2 -5 8
    2 5 -8
    2 -5 -7
    2 5 -7
    -2 -5 7
    2 -5 -6
    2 5 -6
    -2 -5 6
    2 -5 -5
    2 5 -5
    -2 -5 5
    2 5 -4
    2 -5 -4
    -2 5 3
    -2 -5 3
    2 5 -3
    2 -5 -2
    2 5 -2
    2 -5 -1
    2 5 -1
    -2 5 1
    -2 5 0
    2 5 0
    2 5 0
    2 5 0
    2 5 1
    2 5 1
    2 5 1
    2 5 1
    2 5 2
    2 5 2
    2 5 2
    2 5 2
    2 5 3
    2 5 3
    2 5 4
    2 5 4
    -2 5 -4
    2 -5 5
    -2 5 -5
    2 5 5
    2 5 5
    -2 5 -6
    2 5 6
    2 -5 6
    -2 5 -7
    2 -5 7
    2 5 7
    2 -5 8
    -2 5 -8
    -2 5 -9
    2 -5 9
    2 -5 10
    -2 5 -10
    -2 -6 11
    2 6 -10
    -2 -6 10
    2 6 -9
    -2 6 9
    -2 -6 8
    2 6 -8
    2 6 -7
    -2 -6 7
    2 6 -6
    -2 -6 6
    -2 -6 5
    -2 6 5
    2 6 -5
    -2 -6 4
    2 6 -3
    2 6 -3
    2 -6 -2
    2 6 -2
    -2 6 2
    2 6 -1
    -2 6 1
    2 6 -1
    -2 6 0
    2 6 0
    2 6 0
    2 6 0
    2 6 1
    -2 6 -1
    2 6 1
    2 6 2
    2 6 2
    2 6 2
    2 6 2
    2 6 3
    2 6 3
    -2 6 -3
    2 6 4
    -2 6 -4
    2 -6 5
    2 6 5
    -2 6 -5
    2 -6 6
    -2 6 -6
    -2 6 -7
    2 -6 7
    -2 6 -8
    -2 6 -9
    2 -6 9
    2 -6 10
    -2 -7 10
    -2 -7 9
    -2 -7 9
    -2 -7 7
    -2 -7 6
    -2 7 5
    -2 -7 5
    2 7 -5
    -2 -7 4
    2 7 -4
    2 7 -3
    2 7 -3
    -2 -7 3
    2 7 -2
    -2 -7 2
    2 7 -2
    2 7 -2
    -2 7 2
    2 7 -1
    2 7 -1
    2 7 -1
    -2 7 1
    2 7 0
    2 7 0
    2 7 0
    -2 7 0
    -2 7 -1
    2 7 1
    2 7 1
    2 7 1
    2 7 1
    2 7 2
    2 7 2
    2 7 2
    2 7 3
    -2 7 -3
    2 7 3
    -2 7 -4
    2 7 4
    2 -7 5
    -2 7 -5
    2 7 5
    2 -7 6
    2 -7 7
    -2 7 -7
    -2 7 -8
    2 -7 8
    2 -7 9
    -2 7 -9
    -2 -8 9
    -2 -8 9
    -2 -8 8
    -2 -8 8
    -2 -8 6
    -2 -8 5
    -2 8 4
    -2 -8 4
    2 8 -3
    2 8 -3
    -2 -8 3
    2 8 -2
    2 8 -2
    2 8 -1
    2 8 -1
    -2 8 1
    -2 8 0
    2 8 0
    2 8 0
    2 8 1
    -2 8 -1
    2 8 1
    2 8 2
    -2 8 -2
    2 8 2
    2 8 3
    2 8 4
    2 -8 4
    2 -8 5
    2 8 5
    2 -8 6
    2 -8 7
    2 -8 8
    2 -8 9
    2 -8 9
    -2 -9 8
    2 9 -8
    2 9 -7
    -2 -9 7
    2 9 -6
    -2 -9 6
    2 9 -5
    -2 9 5
    -2 9 4
    2 9 -3
    2 9 -2
    2 9 -2
    2 9 -1
    2 9 -1
    -2 9 1
    -2 9 0
    2 9 0
    2 9 0
    2 9 1
    2 9 1
    2 -9 3
    2 9 3
    2 9 4
    2 -9 4
    2 9 5
    2 -9 6
    2 -9 7
    2 -9 8
    2 -9 8
    -2 -10 7
    2 10 -7
    -2 -10 6
    2 10 -6
    -2 10 5
    2 10 -5
    -2 10 4
    2 10 -4
    2 10 -3
    -2 10 3
    -2 10 2
    2 10 -2
    2 10 -2
    2 10 -1
    -2 10 1
    2 10 -1
    -2 10 0
    2 10 0
    2 10 0
    -2 10 -1
    2 10 1
    -2 10 -2
    2 10 2
    2 10 3
    2 -10 3
    2 -10 4
    2 10 4
    2 -10 5
    2 -10 6
    2 -10 6
    2 -10 7
    2 11 -5
    2 11 -4
    -2 11 4
    -2 11 3
    2 11 -3
    2 11 -2
    -2 11 2
    2 11 -2
    2 11 -1
    2 11 -1
    -2 11 1
    2 11 0
    -2 11 0
    2 11 1
    -2 11 -1
    2 11 2
    -2 11 -2
    2 -11 3
    2 11 3
    2 -11 4
    2 -11 5
    -2 12 2
    -2 12 1
    -2 12 0
    2 12 0
    2 12 1
    3 0 -12
    -3 0 11
    3 0 -11
    -3 0 10
    3 0 -9
    -3 0 9
    -3 0 8
    3 0 -8
    3 0 -7
    -3 0 7
    3 0 -6
    3 0 -5
    -3 0 5
    -3 0 5
    3 0 -4
    -3 0 4
    -3 0 4
    3 0 -3
    -3 0 3
    -3 0 3
    -3 0 2
    3 0 -2
    3 0 -1
    -3 0 1
    3 0 -1
    3 0 0
    -3 0 0
    3 0 0
    3 0 0
    3 0 1
    3 0 1
    3 0 2
    3 0 2
    3 0 3
    3 0 3
    3 0 4
    -3 0 -4
    3 0 4
    -3 0 -5
    3 0 5
    3 0 6
    -3 0 -6
    3 0 7
    -3 0 -7
    -3 0 -8
    3 0 9
    -3 0 -9
    3 0 10
    -3 0 -10
    3 0 11
    -3 -1 12
    3 -1 -12
    3 1 -12
    -3 -1 11
    -3 1 11
    3 -1 -11
    3 1 -11
    -3 1 10
    3 1 -10
    -3 -1 10
    -3 -1 9
    3 1 -9
    3 1 -8
    -3 -1 8
    3 -1 -8
    3 1 -7
    3 -1 -7
    -3 -1 7
    -3 1 7
    3 1 -6
    3 -1 -6
    3 -1 -5
    -3 1 5
    3 1 -5
    -3 -1 5
    -3 1 4
    3 -1 -4
    3 1 -4
    -3 -1 4
    3 1 -3
    -3 -1 3
    -3 1 3
    3 1 -2
    -3 1 2
    3 1 -2
    -3 -1 2
    3 -1 -2
    3 -1 -1
    3 1 -1
    3 1 -1
    -3 1 1
    -3 -1 1
    3 1 -1
    3 -1 0
    -3 -1 0
    3 1 0
    3 1 0
    3 1 0
    3 1 0
    3 1 0
    3 1 0
    -3 1 0
    3 1 1
    3 -1 1
    3 1 1
    3 1 1
    3 1 1
    3 1 1
    3 1 2
    3 1 2
    3 1 2
    3 -1 2
    3 1 2
    -3 -1 -3
    3 1 3
    3 1 3
    3 1 3
    -3 1 -4
    3 1 4
    3 -1 4
    3 1 4
    -3 1 -5
    -3 -1 -5
    -3 1 -6
    3 1 6
    -3 -1 -6
    3 -1 6
    3 1 7
    -3 1 -7
    -3 -1 -7
    -3 -1 -8
    -3 1 -8
    3 1 8
    3 1 9
    -3 1 -9
    3 -1 9
    -3 1 -10
    3 -1 10
    3 1 10
    3 -1 11
    3 1 11
    3 2 -12
    3 -2 -12
    -3 -2 12
    3 -2 -11
    -3 -2 11
    -3 -2 10
    3 2 -10
    -3 2 10
    -3 2 9
    3 2 -9
    3 -2 -9
    -3 2 8
    3 2 -8
    3 -2 -8
    -3 2 7
    3 2 -7
    3 2 -6
    -3 -2 5
    3 2 -5
    -3 2 5
    -3 2 5
    -3 2 4
    3 -2 -4
    -3 2 4
    -3 -2 4
    -3 -2 3
    -3 2 3
    3 -2 -3
    3 2 -3
    3 2 -3
    -3 2 3
    3 -2 -2
    3 2 -2
    3 2 -2
    -3 -2 2
    -3 2 2
    -3 2 1
    -3 -2 1
    3 2 -1
    3 -2 -1
    3 2 -1
    -3 -2 1
    3 2 -1
    3 2 0
    3 -2 0
    3 2 0
    3 2 0
    -3 2 0
    3 2 0
    3 2 0
    3 2 0
    3 2 0
    3 2 1
    -3 -2 -1
    3 2 1
    3 2 1
    3 2 1
    3 2 1
    3 2 1
    3 2 1
    3 2 2
    -3 -2 -2
    3 2 2
    3 2 2
    3 2 2
    3 2 2
    3 2 2
    3 2 3
    3 2 3
    -3 -2 -3
    3 2 3
    3 2 3
    3 2 3
    3 2 3
    -3 -2 -4
    3 2 4
    3 2 4
    3 2 4
    -3 2 -4
    -3 2 -5
    -3 -2 -5
    3 2 5
    3 2 5
    3 2 6
    3 2 6
    3 -2 6
    -3 2 -7
    3 2 7
    3 2 7
    3 -2 7
    -3 2 -8
    3 2 8
    3 -2 8
    3 2 9
    -3 2 -9
    3 2 10
    -3 2 -10
    3 -2 10
    3 -2 11
    -3 -3 12
    3 3 -12
    -3 -3 11
    3 -3 -11
    3 3 -10
    -3 -3 10
    3 -3 -10
    -3 3 9
    3 -3 -9
    3 3 -9
    -3 -3 9
    -3 -3 9
    3 3 -8
    3 -3 -8
    -3 3 8
    -3 -3 8
    3 -3 -7
    3 3 -7
    -3 3 7
    3 3 -6
    3 -3 -6
    -3 -3 6
    3 3 -5
    3 -3 -5
    -3 -3 5
    -3 3 5
    -3 3 4
    -3 -3 4
    3 3 -3
    -3 3 3
    3 -3 -3
    -3 -3 3
    3 3 -3
    -3 3 2
    3 -3 -2
    3 3 -2
    3 3 -2
    -3 -3 2
    3 -3 -1
    -3 -3 1
    -3 3 1
    3 3 -1
    3 3 -1
    -3 3 1
    3 3 0
    3 -3 0
    3 3 0
    -3 3 0
    3 3 0
    3 3 0
    3 3 1
    3 3 1
    3 3 1
    3 3 1
    3 3 1
    3 3 2
    3 3 2
    3 3 2
    3 3 2
    3 3 3
    3 3 3
    3 3 3
    3 3 3
    3 3 3
    -3 3 -4
    3 3 4
    3 3 4
    3 3 5
    3 3 5
    -3 3 -5
    3 -3 5
    -3 3 -6
    3 3 6
    3 -3 6
    3 3 6
    3 3 6
    3 3 7
    3 3 7
    3 -3 7
    -3 3 -7
    3 -3 8
    3 3 9
    -3 3 -9
    3 3 10
    -3 3 -10
    3 -3 10
    -3 -4 12
    3 -4 -11
    -3 -4 11
    3 -4 -10
    3 4 -10
    3 -4 -9
    -3 -4 9
    -3 -4 9
    -3 -4 8
    3 4 -8
    3 -4 -8
    -3 4 7
    3 4 -7
    3 -4 -7
    -3 -4 7
    -3 4 6
    3 4 -6
    3 -4 -6
    -3 -4 6
    3 4 -5
    3 -4 -5
    -3 -4 5
    3 -4 -4
    -3 4 4
    -3 -4 4
    3 4 -4
    -3 4 3
    -3 -4 3
    3 4 -3
    3 4 -3
    3 4 -2
    3 4 -2
    -3 -4 2
    3 4 -2
    3 -4 -2
    -3 4 2
    -3 4 2
    3 4 -1
    3 -4 -1
    -3 4 1
    3 4 -1
    3 4 0
    -3 4 0
    3 4 0
    3 4 0
    3 4 1
    3 4 1
    3 4 2
    3 4 2
    3 4 2
    3 4 2
    3 4 3
    3 4 3
    3 4 4
    3 4 4
    3 4 4
    -3 4 -4
    3 4 4
    -3 4 -5
    3 4 5
    3 4 5
    3 -4 5
    3 4 6
    3 -4 6
    -3 4 -6
    -3 4 -7
    3 -4 7
    3 4 7
    -3 4 -8
    3 -4 8
    3 4 8
    -3 4 -9
    3 4 9
    -3 4 -10
    3 -4 10
    -3 -5 12
    -3 -5 11
    3 5 -10
    -3 -5 10
    -3 -5 9
    -3 -5 9
    3 5 -9
    3 -5 -8
    -3 -5 8
    3 5 -8
    3 -5 -7
    3 5 -7
    -3 -5 7
    3 -5 -6
    3 5 -6
    -3 -5 6
    -3 5 5
    3 -5 -5
    3 5 -5
    -3 -5 5
    3 -5 -4
    3 5 -4
    -3 -5 3
    3 5 -3
    3 -5 -3
    3 5 -3
    -3 5 3
    -3 -5 2
    3 5 -2
    3 5 -2
    3 5 -2
    3 5 -1
    3 5 -1
    -3 5 1
    3 5 -1
    3 5 0
    -3 5 0
    3 5 0
    3 5 0
    3 5 1
    3 5 1
    3 5 1
    3 5 2
    3 5 2
    3 5 3
    3 5 3
    3 5 3
    -3 5 -4
    3 5 4
    3 5 4
    3 5 5
    3 5 5
    3 -5 5
    -3 5 -5
    3 5 6
    -3 5 -6
    3 -5 6
    3 -5 7
    -3 5 -8
    3 -5 8
    -3 5 -9
    3 -5 9
    -3 5 -10
    3 -5 10
    -3 -6 11
    -3 -6 10
    -3 -6 9
    3 6 -9
    3 6 -8
    -3 -6 8
    3 6 -7
    -3 -6 7
    3 -6 -6
    -3 -6 6
    3 -6 -5
    -3 -6 5
    -3 -6 4
    3 -6 -4
    3 -6 -3
    3 6 -3
    3 6 -3
    3 -6 -2
    3 6 -2
    3 6 -2
    -3 6 2
    3 6 -1
    3 6 -1
    -3 6 1
    3 -6 -1
    3 6 -1
    3 6 -1
    3 6 0
    -3 6 0
    3 6 0
    3 6 0
    3 6 1
    3 6 1
    -3 6 -1
    3 6 1
    3 6 1
    3 6 2
    3 6 2
    3 6 2
    3 6 2
    3 6 3
    -3 6 -3
    3 6 3
    3 6 3
    -3 6 -4
    3 6 4
    -3 6 -5
    3 -6 5
    3 6 5
    -3 6 -6
    3 -6 6
    -3 6 -7
    3 -6 7
    3 -6 8
    -3 6 -8
    -3 6 -9
    3 -6 9
    3 -6 10
    -3 -7 10
    -3 -7 9
    -3 -7 9
    -3 7 8
    -3 -7 7
    -3 -7 6
    3 7 -5
    -3 -7 5
    -3 -7 4
    3 7 -4
    3 7 -3
    -3 -7 3
    3 7 -3
    3 7 -2
    3 7 -2
    3 7 -2
    3 7 -1
    -3 7 1
    3 7 -1
    3 7 -1
    -3 7 0
    3 7 0
    3 7 0
    3 7 0
    3 7 0
    3 7 1
    3 7 1
    3 7 1
    3 7 1
    3 7 2
    -3 7 -2
    3 7 2
    3 7 2
    3 7 2
    3 7 3
    3 7 3
    -3 7 -3
    3 7 4
    -3 7 -4
    3 7 5
    -3 7 -5
    3 -7 5
    -3 7 -6
    3 -7 6
    -3 7 -7
    -3 7 -8
    3 -7 8
    3 -7 9
    -3 -8 9
    -3 -8 8
    -3 -8 8
    -3 -8 6
    -3 -8 5
    3 8 -4
    3 8 -4
    -3 -8 4
    3 8 -3
    3 8 -3
    3 8 -3
    3 8 -2
    3 8 -2
    3 8 -2
    3 8 -1
    -3 8 1
    3 8 -1
    3 8 -1
    3 8 0
    3 8 0
    3 8 0
    3 8 1
    3 8 1
    3 8 1
    3 -8 1
    3 8 1
    3 8 2
    3 8 2
    3 8 3
    3 -8 4
    3 8 4
    -3 8 -5
    3 8 5
    3 -8 5
    -3 8 -6
    3 -8 7
    3 -8 8
    3 9 -8
    -3 9 8
    3 9 -7
    -3 -9 7
    3 9 -6
    -3 -9 6
    3 9 -5
    -3 9 5
    -3 9 4
    3 9 -3
    3 9 -2
    3 9 -1
    3 9 -1
    3 9 0
    3 9 0
    3 9 1
    3 9 3
    3 9 4
    3 -9 4
    3 -9 4
    3 -9 5
    3 -9 5
    3 -9 6
    3 -9 6
    3 -9 7
    3 -9 7
    3 -9 8
    3 10 -7
    3 10 -6
    -3 10 5
    3 10 -5
    -3 10 4
    3 10 -4
    -3 10 3
    3 10 -3
    -3 10 2
    3 10 -2
    3 10 -2
    3 10 -1
    3 10 -1
    3 10 0
    3 10 0
    3 10 1
    3 10 2
    3 10 3
    3 -10 3
    3 10 4
    3 -10 4
    3 -10 5
    3 -10 5
    3 -10 6
    3 11 -5
    3 11 -4
    -3 11 4
    -3 11 3
    3 11 -3
    -3 11 2
    3 11 -2
    3 11 -2
    -3 11 1
    3 11 -1
    3 11 -1
    -3 11 0
    3 11 0
    -3 11 -1
    3 11 1
    3 11 2
    -3 11 -2
    3 -11 2
    3 11 3
    3 -11 3
    3 -11 4
    3 -11 5
    -3 12 2
    -3 12 1
    -3 12 0
    4 0 -12
    -4 0 12
    4 0 -11
    -4 0 11
    4 0 -10
    -4 0 10
    4 0 -9
    -4 0 9
    4 0 -8
    -4 0 8
    4 0 -7
    -4 0 7
    4 0 -6
    -4 0 6
    4 0 -5
    -4 0 5
    -4 0 4
    4 0 -3
    -4 0 3
    4 0 -2
    4 0 -2
    4 0 -1
    -4 0 1
    -4 0 0
    4 0 0
    4 0 0
    4 0 0
    4 0 1
    4 0 1
    4 0 2
    4 0 2
    4 0 3
    4 0 3
    4 0 4
    -4 0 -4
    -4 0 -5
    4 0 6
    -4 0 -6
    -4 0 -7
    4 0 7
    4 0 8
    4 0 9
    -4 0 -9
    4 0 10
    -4 -1 12
    4 -1 -12
    4 1 -12
    -4 -1 11
    4 1 -11
    4 -1 -11
    -4 1 11
    -4 1 10
    -4 -1 10
    -4 1 9
    4 1 -9
    4 -1 -9
    -4 -1 9
    -4 -1 8
    -4 1 8
    4 1 -8
    -4 1 7
    -4 -1 7
    -4 -1 7
    4 1 -7
    4 -1 -7
    -4 1 6
    4 -1 -6
    4 1 -6
    -4 -1 6
    -4 -1 5
    -4 1 5
    -4 -1 5
    4 1 -5
    -4 -1 4
    4 -1 -4
    -4 1 4
    -4 1 3
    4 -1 -3
    4 1 -3
    -4 -1 3
    4 1 -3
    -4 -1 2
    4 1 -2
    4 -1 -2
    -4 -1 1
    -4 1 1
    4 1 -1
    4 1 -1
    4 -1 -1
    4 1 -1
    4 -1 -1
    4 -1 -1
    4 -1 -1
    4 -1 0
    4 1 0
    -4 -1 0
    4 1 0
    4 1 0
    4 1 0
    4 -1 0
    4 1 0
    4 1 1
    4 -1 1
    4 1 1
    4 1 1
    4 1 1
    4 1 2
    4 1 2
    4 -1 2
    4 1 2
    -4 -1 -3
    4 1 3
    4 1 3
    -4 1 -4
    4 1 4
    4 1 4
    -4 -1 -4
    4 -1 4
    4 -1 5
    4 1 5
    -4 1 -5
    -4 -1 -5
    4 1 6
    -4 -1 -6
    -4 1 -6
    4 1 7
    -4 1 -7
    4 1 7
    4 -1 7
    -4 -1 -7
    4 1 8
    4 -1 8
    4 -1 9
    -4 1 -9
    4 1 9
    4 -1 10
    4 1 10
    -4 1 -10
    -4 -2 12
    4 2 -12
    4 -2 -12
    4 2 -11
    4 -2 -11
    -4 -2 11
    -4 2 11
    4 2 -10
    -4 2 10
    -4 -2 10
    4 -2 -9
    4 2 -9
    -4 2 9
    -4 -2 9
    -4 -2 8
    4 -2 -8
    -4 2 8
    -4 -2 8
    4 2 -8
    -4 2 7
    4 -2 -7
    4 2 -7
    -4 2 6
    4 -2 -6
    4 2 -6
    -4 -2 6
    -4 2 5
    4 2 -5
    4 -2 -5
    -4 -2 5
    -4 2 4
    4 -2 -4
    -4 -2 4
    4 -2 -3
    4 -2 -3
    -4 2 3
    4 2 -3
    -4 -2 3
    -4 2 2
    4 -2 -2
    4 2 -2
    4 2 -2
    -4 -2 2
    -4 -2 2
    -4 -2 1
    -4 2 1
    4 2 -1
    4 2 -1
    4 -2 -1
    4 2 -1
    4 2 -1
    4 2 -1
    4 2 0
    4 2 0
    4 -2 0
    4 2 0
    4 2 0
    4 2 0
    4 2 0
    4 2 0
    4 2 1
    4 2 1
    4 2 1
    4 2 1
    4 2 1
    4 2 1
    4 2 1
    4 2 2
    4 2 2
    4 2 2
    4 2 2
    -4 -2 -3
    4 2 3
    4 2 3
    4 2 3
    4 2 3
    4 2 3
    4 2 4
    4 2 4
    -4 2 -5
    4 2 5
    4 2 5
    4 -2 5
    4 2 6
    4 2 6
    4 -2 6
    -4 2 -6
    4 2 7
    -4 2 -7
    4 2 7
    4 -2 8
    4 2 9
    -4 2 -9
    4 2 10
    -4 2 -10
    4 -2 10
    4 -3 -12
    4 3 -12
    4 -3 -11
    4 3 -11
    -4 -3 10
    4 3 -10
    4 -3 -10
    -4 3 9
    4 -3 -9
    4 3 -9
    -4 -3 9
    -4 -3 8
    -4 -3 8
    4 -3 -8
    4 3 -8
    -4 3 8
    4 3 -7
    4 -3 -7
    -4 -3 7
    -4 3 6
    4 3 -6
    4 -3 -6
    -4 -3 6
    4 -3 -5
    4 3 -5
    -4 3 4
    -4 -3 4
    -4 3 3
    4 3 -3
    4 3 -3
    4 -3 -3
    -4 -3 3
    4 -3 -2
    -4 3 2
    -4 -3 2
    4 3 -2
    -4 -3 1
    4 3 -1
    4 -3 -1
    4 3 -1
    -4 3 1
    4 -3 -1
    -4 -3 1
    4 3 -1
    -4 3 0
    4 3 0
    4 -3 0
    4 3 0
    4 3 0
    4 3 0
    4 3 0
    4 3 1
    4 3 1
    4 3 1
    4 3 1
    4 3 1
    4 3 2
    4 3 2
    4 3 2
    4 3 2
    4 3 2
    4 3 2
    4 3 3
    4 3 3
    4 3 3
    4 3 4
    4 3 4
    4 3 4
    -4 3 -5
    4 -3 5
    4 3 5
    4 3 5
    4 3 6
    4 -3 6
    4 3 6
    -4 3 -6
    4 3 7
    -4 3 -7
    4 3 7
    4 -3 7
    -4 3 -8
    4 3 8
    -4 3 -9
    4 3 9
    4 -3 10
    4 3 10
    -4 3 -10
    -4 -4 12
    4 4 -11
    -4 -4 11
    4 -4 -11
    4 4 -10
    4 -4 -10
    -4 -4 9
    -4 -4 9
    4 -4 -9
    -4 4 8
    4 -4 -8
    4 4 -8
    -4 -4 8
    -4 4 7
    4 4 -7
    -4 -4 7
    4 -4 -7
    4 -4 -6
    -4 4 6
    4 4 -6
    -4 -4 6
    4 -4 -5
    4 4 -5
    -4 4 5
    -4 -4 5
    4 -4 -4
    4 4 -4
    4 -4 -4
    -4 4 4
    -4 -4 4
    4 4 -3
    -4 -4 3
    -4 4 3
    4 4 -2
    -4 4 2
    -4 4 1
    4 4 -1
    4 4 -1
    4 4 -1
    -4 4 0
    4 4 0
    4 4 0
    4 4 0
    4 4 1
    4 4 1
    4 4 2
    4 4 2
    4 4 2
    4 4 2
    4 4 3
    4 4 3
    4 4 3
    4 4 3
    4 4 3
    -4 4 -4
    4 4 4
    4 4 4
    4 4 4
    4 4 4
    4 4 5
    4 4 5
    4 -4 5
    -4 4 -5
    -4 4 -6
    4 4 6
    4 -4 6
    4 -4 7
    -4 4 -8
    4 -4 8
    4 4 8
    -4 4 -9
    4 -4 10
    -4 4 -10
    -4 -5 12
    -4 -5 11
    -4 -5 10
    4 -5 -10
    -4 -5 9
    4 -5 -9
    4 5 -9
    -4 -5 9
    4 -5 -8
    4 5 -8
    -4 -5 8
    -4 5 7
    4 -5 -7
    4 5 -7
    -4 -5 7
    4 -5 -6
    -4 5 6
    4 5 -6
    -4 -5 6
    4 -5 -5
    -4 5 5
    4 5 -5
    -4 -5 5
    4 -5 -4
    -4 5 4
    4 5 -4
    4 5 -3
    4 5 -3
    4 -5 -3
    -4 -5 3
    4 5 -2
    4 -5 -2
    4 5 -2
    4 5 -1
    4 5 -1
    4 -5 -1
    4 5 -1
    -4 5 1
    4 5 0
    4 5 0
    4 5 1
    4 5 1
    4 5 1
    4 5 2
    4 5 2
    4 5 2
    4 5 2
    4 5 3
    4 5 3
    4 5 3
    4 5 4
    -4 5 -4
    4 5 4
    4 5 4
    -4 5 -5
    4 -5 5
    4 5 5
    4 5 6
    -4 5 -6
    4 -5 6
    -4 5 -7
    4 -5 7
    -4 5 -8
    4 -5 8
    -4 5 -9
    4 -5 10
    -4 -6 11
    -4 -6 10
    -4 -6 9
    4 6 -9
    -4 -6 8
    -4 -6 8
    4 -6 -7
    -4 -6 7
    4 -6 -6
    -4 -6 6
    4 -6 -5
    -4 6 5
    -4 -6 5
    4 -6 -4
    -4 -6 4
    4 -6 -3
    4 6 -3
    4 6 -3
    4 -6 -2
    4 6 -2
    4 6 -2
    4 6 -1
    4 6 -1
    4 6 -1
    4 6 0
    4 6 0
    4 6 0
    4 6 0
    4 6 1
    4 6 1
    4 6 1
    4 6 1
    4 6 2
    4 6 2
    4 6 2
    4 6 2
    4 6 3
    4 6 3
    4 6 3
    4 6 4
    -4 6 -4
    -4 6 -5
    4 -6 5
    4 -6 6
    -4 6 -7
    4 -6 7
    -4 6 -8
    4 -6 8
    -4 6 -9
    -4 -7 10
    -4 -7 9
    -4 -7 8
    -4 -7 7
    4 7 -7
    -4 -7 7
    4 7 -6
    -4 -7 6
    4 7 -5
    -4 -7 5
    4 -7 -4
    4 7 -4
    -4 -7 4
    4 -7 -3
    4 7 -3
    4 7 -3
    4 7 -2
    4 7 -2
    4 7 -2
    4 7 -1
    4 7 -1
    4 7 -1
    4 7 -1
    4 7 0
    4 7 0
    4 7 0
    4 7 0
    4 7 1
    4 7 1
    4 7 1
    4 7 1
    4 7 2
    4 7 2
    4 7 2
    4 7 2
    -4 7 -3
    4 7 3
    4 7 3
    4 7 4
    -4 7 -4
    4 -7 5
    -4 7 -6
    4 -7 6
    -4 7 -7
    4 -7 7
    -4 7 -8
    4 -7 8
    -4 -8 8
    4 8 -7
    4 8 -6
    -4 -8 6
    4 8 -5
    4 8 -4
    4 8 -4
    4 8 -3
    4 8 -3
    4 8 -3
    4 8 -2
    4 8 -2
    4 8 -2
    4 8 -1
    4 8 -1
    4 8 -1
    4 8 0
    4 8 0
    4 8 0
    4 8 0
    4 8 1
    4 8 1
    4 8 1
    4 8 1
    4 8 2
    4 8 2
    4 8 2
    4 8 3
    -4 8 -4
    4 -8 4
    4 8 4
    -4 8 -5
    4 -8 5
    -4 8 -6
    4 -8 6
    4 -8 7
    4 -8 8
    4 -8 8
    4 9 -8
    -4 9 8
    -4 -9 7
    4 9 -7
    4 9 -6
    -4 9 5
    4 9 -5
    4 9 -3
    4 9 -2
    4 9 -1
    4 9 -1
    4 9 0
    4 9 0
    4 9 1
    4 9 1
    4 9 2
    4 9 2
    4 9 3
    4 -9 3
    4 9 4
    4 -9 4
    4 -9 5
    4 -9 5
    4 -9 6
    4 -9 6
    4 -9 7
    4 10 -7
    4 10 -6
    -4 10 5
    4 10 -5
    -4 10 4
    4 10 -4
    4 10 -3
    -4 10 3
    4 10 -2
    4 10 -2
    4 10 -1
    4 10 -1
    4 10 0
    4 10 0
    4 10 1
    4 10 2
    4 10 3
    4 -10 3
    4 -10 4
    4 -10 4
    4 -10 5
    4 -10 5
    4 -10 6
    4 11 -5
    -4 11 4
    4 11 -4
    4 11 -3
    -4 11 3
    -4 11 2
    4 11 -2
    4 11 -2
    -4 11 1
    4 11 -1
    4 11 -1
    4 11 0
    -4 11 0
    4 -11 0
    -4 11 -1
    4 11 1
    4 -11 1
    -4 11 -2
    4 -11 2
    4 -11 3
    4 -11 4
    -5 0 12
    5 0 -12
    -5 0 11
    5 0 -11
    -5 0 10
    -5 0 9
    5 0 -9
    -5 0 8
    -5 0 7
    5 0 -7
    -5 0 6
    5 0 -6
    -5 0 5
    -5 0 4
    5 0 -4
    5 0 -3
    -5 0 3
    5 0 -3
    5 0 -2
    -5 0 2
    5 0 -2
    5 0 -2
    5 0 -1
    -5 0 1
    5 0 -1
    5 0 -1
    5 0 0
    5 0 0
    5 0 1
    5 0 1
    5 0 2
    5 0 2
    5 0 3
    -5 0 -4
    5 0 5
    -5 0 -5
    5 0 6
    -5 0 -6
    5 0 7
    -5 0 -7
    5 0 8
    -5 0 -8
    5 0 8
    5 0 9
    5 0 10
    5 1 -12
    5 -1 -12
    -5 -1 12
    -5 1 12
    -5 -1 11
    -5 1 11
    5 -1 -11
    5 1 -11
    -5 1 10
    -5 -1 10
    -5 -1 9
    -5 1 9
    5 -1 -9
    -5 1 8
    5 -1 -8
    5 1 -8
    -5 -1 8
    -5 1 7
    5 1 -7
    -5 -1 7
    5 -1 -7
    -5 -1 6
    -5 1 6
    5 1 -6
    5 -1 -6
    -5 -1 5
    5 -1 -5
    5 1 -5
    -5 -1 4
    -5 1 4
    5 -1 -3
    -5 -1 3
    5 1 -3
    -5 -1 2
    5 1 -2
    5 -1 -2
    5 1 -2
    5 1 -2
    -5 1 2
    -5 -1 1
    5 -1 -1
    5 1 -1
    -5 1 1
    5 1 -1
    5 -1 -1
    5 -1 -1
    5 1 -1
    5 -1 -1
    5 1 0
    5 1 0
    5 1 0
    5 -1 0
    5 1 0
    5 1 0
    5 -1 0
    5 -1 1
    5 1 1
    5 -1 1
    5 1 2
    5 1 2
    5 -1 2
    5 1 2
    5 1 3
    5 1 3
    -5 1 -4
    -5 -1 -4
    5 1 4
    5 1 4
    5 -1 4
    -5 1 -5
    5 1 5
    5 1 5
    -5 -1 -5
    5 1 6
    -5 -1 -6
    5 1 6
    -5 1 -6
    5 1 7
    5 -1 7
    5 1 7
    -5 1 -7
    5 1 8
    -5 1 -8
    5 -1 8
    5 1 8
    5 -1 9
    5 1 9
    -5 1 -9
    5 -1 10
    5 1 10
    -5 -2 12
    5 -2 -12
    5 2 -12
    5 2 -11
    -5 2 11
    -5 -2 11
    5 -2 -11
    -5 -2 10
    -5 2 10
    -5 -2 9
    5 -2 -9
    -5 2 9
    5 2 -9
    -5 -2 8
    -5 2 8
    5 -2 -8
    5 2 -8
    -5 -2 7
    -5 2 7
    5 2 -7
    5 -2 -7
    -5 -2 7
    -5 2 6
    -5 -2 6
    5 2 -6
    -5 -2 6
    5 -2 -6
    5 -2 -5
    5 2 -5
    -5 -2 5
    -5 -2 4
    -5 -2 4
    -5 -2 3
    -5 2 3
    5 -2 -3
    5 2 -3
    5 2 -3
    -5 -2 3
    -5 -2 2
    5 2 -2
    5 -2 -2
    5 2 -2
    -5 2 2
    -5 -2 1
    5 -2 -1
    5 2 -1
    -5 2 1
    5 2 -1
    5 2 -1
    5 2 0
    5 2 0
    5 2 0
    5 2 0
    5 -2 0
    5 2 0
    5 2 0
    5 2 1
    5 2 1
    5 2 1
    5 2 1
    5 2 1
    -5 -2 -2
    5 2 2
    5 2 2
    5 2 2
    5 2 3
    5 2 3
    5 2 4
    5 2 4
    5 2 4
    -5 2 -5
    5 2 5
    5 2 5
    5 -2 5
    5 2 6
    5 2 6
    -5 2 -6
    -5 2 -7
    5 2 7
    5 2 7
    5 2 8
    -5 2 -8
    5 -2 8
    5 2 8
    5 -2 9
    5 2 9
    -5 2 -9
    5 -2 10
    5 2 10
    -5 2 -10
    -5 -3 12
    5 3 -12
    5 -3 -12
    5 3 -11
    5 -3 -11
    -5 -3 11
    -5 -3 10
    5 -3 -10
    -5 -3 9
    5 -3 -9
    -5 3 9
    5 3 -9
    -5 -3 8
    -5 -3 8
    5 -3 -8
    5 3 -8
    -5 3 8
    -5 -3 7
    -5 -3 7
    -5 3 7
    5 -3 -7
    5 3 -7
    -5 -3 6
    -5 3 6
    5 -3 -6
    5 3 -6
    -5 -3 6
    5 -3 -5
    5 3 -5
    -5 -3 4
    5 -3 -4
    5 3 -4
    -5 -3 4
    -5 3 3
    5 3 -3
    -5 -3 3
    -5 -3 3
    -5 3 2
    -5 -3 2
    5 -3 -1
    5 3 -1
    5 3 -1
    5 3 -1
    -5 3 1
    5 3 0
    5 3 0
    5 3 0
    5 3 0
    5 3 0
    5 3 0
    5 3 1
    5 3 1
    5 3 1
    5 3 1
    5 3 1
    5 3 1
    5 3 1
    5 3 2
    5 3 2
    5 3 2
    5 3 3
    5 3 3
    5 3 3
    5 3 3
    5 3 4
    5 3 4
    5 3 4
    5 3 5
    5 3 5
    -5 3 -5
    5 3 6
    5 3 6
    -5 3 -6
    5 -3 6
    5 3 7
    5 3 8
    -5 3 -8
    -5 3 -9
    5 3 9
    5 -3 10
    -5 -4 12
    -5 -4 11
    5 -4 -11
    5 4 -11
    5 -4 -10
    -5 4 9
    5 -4 -9
    -5 -4 9
    -5 -4 8
    -5 4 8
    5 4 -8
    -5 -4 8
    5 -4 -8
    -5 4 7
    5 -4 -7
    5 4 -7
    -5 -4 7
    -5 -4 7
    5 -4 -6
    5 4 -6
    -5 4 6
    -5 -4 6
    -5 4 5
    5 -4 -5
    5 4 -5
    -5 -4 5
    5 -4 -4
    5 4 -4
    -5 -4 4
    -5 -4 3
    5 4 -3
    5 -4 -3
    5 -4 -3
    -5 -4 3
    5 4 -2
    5 -4 -2
    5 4 -2
    -5 4 2
    5 4 -2
    5 4 -1
    5 -4 -1
    5 4 -1
    5 4 -1
    5 4 0
    5 4 0
    5 4 0
    5 4 1
    5 4 1
    5 4 2
    5 4 2
    5 4 2
    5 4 2
    5 4 2
    5 4 3
    5 4 3
    5 4 3
    5 4 3
    5 4 3
    5 4 4
    5 4 4
    5 4 4
    -5 4 -5
    5 4 5
    5 4 5
    5 -4 5
    -5 4 -6
    5 4 6
    5 -4 6
    -5 4 -7
    5 4 7
    5 -4 7
    5 4 8
    -5 4 -8
    -5 4 -9
    -5 -5 12
    -5 -5 11
    5 -5 -11
    -5 -5 10
    5 -5 -10
    -5 -5 9
    5 -5 -9
    -5 -5 8
    5 -5 -8
    5 5 -8
    -5 5 8
    -5 -5 8
    -5 5 7
    -5 -5 7
    5 -5 -7
    5 5 -7
    -5 -5 7
    -5 5 6
    5 5 -6
    -5 -5 6
    5 -5 -6
    5 -5 -5
    -5 5 5
    5 5 -5
    5 -5 -4
    -5 5 4
    5 5 -3
    5 -5 -3
    5 5 -3
    -5 5 3
    5 5 -2
    5 -5 -2
    5 -5 -2
    5 5 -2
    5 -5 -1
    5 5 -1
    5 5 -1
    5 5 -1
    5 5 0
    5 5 0
    5 5 0
    5 5 1
    5 5 1
    5 5 1
    5 5 1
    5 5 2
    5 5 2
    5 5 2
    5 5 2
    5 5 3
    5 5 3
    5 5 3
    5 5 4
    -5 5 -4
    5 5 5
    -5 5 -5
    5 -5 5
    5 -5 6
    5 -5 7
    -5 5 -7
    -5 5 -8
    -5 5 -9
    -5 -6 11
    -5 -6 10
    -5 -6 9
    5 -6 -9
    -5 -6 8
    -5 -6 8
    5 -6 -7
    -5 -6 7
    -5 -6 7
    -5 -6 6
    -5 6 6
    5 -6 -6
    -5 -6 6
    5 -6 -5
    -5 6 5
    -5 -6 5
    5 -6 -4
    5 6 -4
    5 6 -4
    5 6 -3
    5 6 -3
    5 -6 -3
    5 6 -3
    5 6 -2
    5 6 -2
    5 -6 -2
    5 6 -2
    5 6 -2
    5 6 -1
    5 6 -1
    5 6 -1
    5 6 -1
    5 6 0
    5 6 0
    5 6 0
    5 6 0
    5 6 1
    5 6 1
    5 6 1
    5 6 1
    5 6 2
    5 6 2
    5 6 2
    5 6 2
    5 6 3
    5 6 3
    5 6 3
    -5 6 -4
    -5 6 -5
    5 -6 5
    -5 6 -6
    5 -6 6
    -5 6 -7
    5 -6 7
    -5 6 -8
    5 -6 8
    -5 -7 10
    -5 -7 9
    5 7 -9
    5 7 -8
    5 7 -7
    -5 -7 7
    5 -7 -6
    5 7 -6
    -5 -7 6
    5 -7 -5
    5 7 -5
    5 -7 -4
    5 7 -4
    5 7 -3
    5 7 -3
    5 7 -3
    5 -7 -3
    5 7 -2
    5 -7 -2
    5 7 -2
    5 7 -2
    5 7 -2
    5 7 -1
    5 7 -1
    5 7 -1
    5 7 -1
    5 7 0
    5 7 0
    5 7 0
    5 7 0
    5 -7 0
    5 7 1
    5 7 1
    5 7 1
    5 7 1
    5 7 2
    5 7 2
    5 7 2
    5 7 2
    5 7 3
    -5 7 -3
    5 7 3
    5 7 3
    -5 7 -5
    5 -7 5
    -5 7 -6
    -5 7 -7
    5 -7 7
    -5 7 -8
    5 -7 8
    5 -7 8
    5 8 -9
    -5 -8 7
    5 8 -7
    5 8 -6
    5 8 -5
    5 8 -5
    5 8 -4
    5 8 -4
    5 8 -3
    5 8 -3
    5 8 -3
    5 8 -2
    5 8 -2
    5 8 -2
    5 8 -1
    5 8 -1
    5 8 -1
    5 8 -1
    5 8 0
    5 8 0
    5 -8 0
    5 8 0
    5 8 0
    5 8 1
    5 8 1
    5 8 1
    5 8 1
    5 8 2
    5 8 2
    5 -8 2
    5 8 2
    -5 8 -3
    5 -8 3
    5 -8 4
    -5 8 -4
    -5 8 -5
    -5 8 -6
    5 -8 6
    5 -8 6
    5 -8 7
    5 -8 7
    5 9 -8
    5 9 -7
    5 9 -6
    -5 9 5
    5 9 -5
    5 9 -5
    5 9 -3
    5 9 -2
    5 9 -2
    5 9 -2
    5 9 -1
    5 9 -1
    5 9 0
    5 9 0
    5 9 0
    5 9 1
    5 9 1
    5 9 2
    5 -9 2
    5 9 3
    5 -9 4
    5 -9 5
    5 -9 6
    5 -9 7
    5 10 -7
    5 10 -6
    -5 10 5
    5 10 -5
    -5 10 4
    5 10 -4
    5 10 -3
    5 10 -2
    5 10 -2
    5 10 -1
    5 10 -1
    5 10 0
    5 10 0
    5 10 1
    5 10 2
    5 -10 3
    5 -10 3
    5 -10 4
    5 -10 4
    5 -10 5
    5 -10 6
    5 11 -5
    5 11 -4
    -5 11 4
    5 11 -3
    -5 11 3
    -5 11 2
    5 11 -2
    -5 11 1
    -5 11 0
    -5 11 -1
    5 -11 1
    5 -11 2
    5 -11 3
    5 -11 4
    -6 0 12
    6 0 -12
    -6 0 11
    6 0 -11
    -6 0 10
    -6 0 9
    6 0 -9
    -6 0 8
    6 0 -8
    -6 0 7
    6 0 -7
    -6 0 6
    6 0 -6
    6 0 -5
    -6 0 4
    6 0 -3
    6 0 -3
    -6 0 3
    -6 0 2
    6 0 -2
    6 0 -2
    6 0 -1
    -6 0 1
    6 0 -1
    6 0 -1
    6 0 0
    6 0 0
    6 0 0
    6 0 1
    6 0 1
    6 0 1
    6 0 1
    6 0 2
    6 0 2
    6 0 3
    -6 0 -4
    6 0 4
    6 0 5
    6 0 5
    -6 0 -5
    -6 0 -6
    6 0 6
    6 0 6
    6 0 7
    6 0 8
    6 0 9
    6 0 10
    -6 -1 13
    -6 -1 12
    6 1 -12
    6 -1 -12
    -6 1 12
    -6 -1 11
    -6 1 11
    6 1 -11
    6 -1 -11
    -6 1 10
    -6 -1 10
    -6 -1 9
    -6 1 9
    6 1 -9
    6 -1 -9
    -6 -1 8
    -6 1 8
    6 -1 -8
    6 1 -8
    -6 -1 7
    -6 1 7
    6 -1 -7
    -6 -1 6
    -6 1 6
    6 -1 -6
    6 -1 -5
    6 1 -5
    -6 1 4
    6 1 -4
    -6 -1 4
    6 -1 -3
    -6 -1 3
    -6 1 3
    6 1 -3
    6 -1 -2
    6 1 -2
    -6 -1 2
    6 1 -2
    6 1 -2
    6 -1 -2
    -6 1 2
    -6 1 1
    6 -1 -1
    6 1 -1
    6 1 -1
    6 -1 -1
    -6 -1 1
    6 1 -1
    6 1 -1
    6 -1 -1
    6 1 0
    6 1 0
    6 1 0
    6 1 0
    6 1 0
    6 -1 0
    6 1 1
    6 -1 1
    6 1 1
    6 1 1
    6 1 2
    6 1 2
    6 1 2
    6 1 2
    6 1 3
    6 1 3
    6 1 3
    -6 -1 -3
    6 1 3
    6 1 4
    6 1 4
    6 -1 4
    6 1 4
    -6 1 -4
    -6 -1 -4
    -6 1 -5
    6 1 5
    6 1 5
    6 -1 5
    6 1 5
    -6 1 -6
    6 1 6
    6 1 6
    6 -1 7
    6 1 7
    6 1 8
    6 -1 8
    -6 1 -8
    6 1 9
    6 -1 9
    -6 1 -9
    6 1 10
    6 -1 10
    -6 -2 12
    6 2 -12
    6 -2 -12
    -6 -2 11
    -6 2 11
    6 2 -11
    6 -2 -11
    -6 -2 10
    -6 2 10
    6 -2 -9
    -6 -2 9
    6 2 -9
    -6 -2 8
    -6 2 8
    6 -2 -8
    -6 -2 7
    -6 2 7
    6 -2 -7
    -6 -2 6
    6 -2 -6
    -6 2 6
    -6 2 5
    6 -2 -5
    6 2 -4
    6 -2 -4
    -6 2 4
    -6 -2 4
    -6 2 3
    6 2 -3
    6 2 -3
    -6 -2 3
    -6 -2 2
    -6 2 2
    6 2 -2
    6 2 -2
    -6 -2 1
    -6 2 1
    6 2 -1
    6 2 -1
    6 2 -1
    6 2 -1
    6 -2 -1
    6 2 -1
    6 2 0
    6 2 0
    6 2 0
    6 2 0
    6 2 0
    6 2 1
    6 2 1
    6 2 1
    6 2 1
    6 2 1
    6 2 1
    6 2 2
    6 2 2
    6 2 3
    6 2 3
    6 2 3
    6 2 3
    6 2 4
    6 2 4
    6 2 4
    6 2 4
    6 2 5
    6 2 5
    -6 2 -5
    6 2 6
    -6 2 -6
    6 2 6
    6 2 7
    6 -2 7
    6 -2 8
    6 -2 8
    6 2 8
    6 2 8
    -6 2 -8
    6 -2 9
    6 2 9
    6 -2 9
    -6 2 -9
    -6 -3 12
    6 3 -12
    6 -3 -12
    6 3 -11
    -6 3 11
    6 -3 -11
    -6 -3 11
    -6 -3 10
    6 3 -10
    6 -3 -10
    -6 -3 9
    -6 3 9
    6 -3 -9
    -6 -3 8
    -6 3 8
    6 -3 -8
    -6 -3 7
    -6 3 7
    6 -3 -7
    6 3 -7
    -6 -3 6
    -6 3 6
    6 -3 -6
    -6 -3 6
    6 3 -6
    -6 3 5
    6 -3 -5
    -6 -3 4
    -6 -3 4
    6 -3 -4
    6 -3 -4
    -6 -3 3
    6 -3 -3
    -6 3 3
    6 -3 -3
    -6 3 2
    6 -3 -2
    6 3 -2
    6 3 -2
    6 -3 -1
    6 3 -1
    6 3 -1
    6 3 -1
    6 3 -1
    6 3 0
    6 3 0
    6 3 0
    6 3 0
    6 3 0
    6 3 1
    6 3 1
    6 3 2
    6 3 2
    6 3 2
    6 3 2
    6 3 3
    6 3 3
    6 3 3
    6 3 3
    6 3 4
    6 3 4
    6 3 4
    -6 3 -5
    6 3 5
    6 3 5
    6 -3 5
    6 3 6
    -6 3 -6
    6 3 6
    6 3 7
    6 3 7
    -6 3 -7
    6 3 8
    6 -3 8
    -6 3 -8
    6 -3 9
    6 3 9
    6 -3 9
    -6 3 -9
    -6 -4 12
    -6 -4 11
    6 -4 -11
    -6 -4 10
    6 4 -10
    -6 4 10
    6 -4 -10
    -6 4 9
    -6 -4 9
    -6 -4 8
    -6 4 8
    6 -4 -8
    -6 -4 7
    6 -4 -7
    -6 4 7
    -6 -4 7
    -6 4 6
    6 -4 -6
    -6 -4 6
    -6 -4 6
    -6 -4 5
    6 -4 -5
    -6 4 5
    -6 4 4
    6 -4 -4
    -6 4 3
    6 -4 -3
    6 -4 -2
    6 4 -2
    6 -4 -2
    6 4 -1
    6 -4 -1
    6 4 -1
    6 4 0
    6 4 0
    6 4 0
    6 4 1
    6 4 1
    6 4 1
    6 4 1
    6 4 2
    6 4 2
    6 4 2
    6 4 2
    6 4 2
    6 4 3
    6 4 3
    6 4 3
    6 4 3
    6 4 4
    6 4 4
    6 4 4
    6 4 5
    6 4 5
    -6 4 -5
    6 -4 5
    6 -4 6
    -6 4 -7
    6 4 7
    -6 4 -8
    6 -4 8
    6 -4 9
    -6 4 -9
    6 5 -12
    -6 -5 11
    6 -5 -11
    -6 -5 10
    6 -5 -10
    6 -5 -9
    -6 -5 8
    -6 5 8
    6 -5 -8
    -6 -5 7
    -6 5 7
    6 -5 -7
    -6 -5 7
    6 -5 -6
    -6 5 6
    6 5 -6
    -6 -5 6
    -6 -5 6
    6 -5 -5
    -6 5 5
    6 -5 -5
    6 5 -5
    -6 -5 5
    6 -5 -4
    6 -5 -4
    6 5 -4
    -6 5 4
    6 5 -3
    6 -5 -3
    6 -5 -3
    6 5 -3
    6 5 -3
    6 5 -2
    6 -5 -2
    6 5 -2
    6 5 -2
    6 5 -1
    6 5 -1
    6 5 -1
    6 5 -1
    6 -5 -1
    6 5 0
    6 5 0
    6 5 0
    6 5 0
    6 5 1
    6 5 1
    6 5 1
    6 5 1
    6 5 2
    6 5 2
    6 5 2
    6 5 3
    6 5 3
    -6 5 -4
    6 5 4
    -6 5 -5
    6 -5 5
    -6 5 -6
    6 -5 6
    -6 5 -7
    6 -5 7
    6 -5 8
    -6 5 -8
    -6 -6 11
    6 6 -11
    -6 -6 10
    6 -6 -10
    6 6 -10
    -6 -6 9
    6 -6 -9
    -6 -6 8
    6 -6 -8
    -6 -6 7
    -6 6 7
    6 -6 -7
    -6 -6 6
    -6 6 6
    6 -6 -6
    6 -6 -5
    6 6 -5
    6 6 -5
    6 -6 -5
    6 -6 -4
    6 6 -4
    6 6 -4
    6 6 -3
    6 -6 -3
    6 6 -3
    6 6 -3
    6 6 -2
    6 6 -2
    6 6 -2
    6 6 -2
    6 6 -1
    6 6 -1
    6 6 -1
    6 6 -1
    6 6 0
    6 6 0
    6 -6 0
    6 6 0
    6 6 0
    6 6 1
    6 6 1
    6 6 1
    6 -6 1
    6 6 1
    6 6 2
    6 6 2
    6 6 2
    6 6 3
    6 6 3
    -6 6 -4
    -6 6 -5
    6 -6 5
    -6 6 -6
    -6 6 -7
    6 -6 7
    6 -6 8
    -6 6 -8
    6 7 -10
    6 7 -9
    6 -7 -8
    6 7 -8
    -6 -7 7
    6 -7 -7
    6 7 -7
    6 -7 -6
    6 7 -6
    6 -7 -5
    6 7 -5
    6 -7 -4
    6 -7 -4
    6 7 -4
    6 7 -3
    6 -7 -3
    6 7 -3
    6 7 -3
    6 7 -3
    6 7 -2
    6 7 -2
    6 7 -2
    6 7 -2
    6 7 -1
    6 7 -1
    6 7 -1
    6 7 -1
    6 7 0
    6 7 0
    6 7 0
    6 7 0
    6 7 1
    6 7 1
    6 7 1
    6 7 1
    6 7 2
    6 7 2
    6 7 2
    -6 7 -3
    6 7 3
    6 7 3
    -6 7 -4
    -6 7 -5
    6 -7 5
    -6 7 -6
    6 -7 6
    -6 7 -7
    6 -7 7
    6 8 -9
    6 8 -8
    6 8 -7
    6 8 -6
    6 8 -5
    6 8 -4
    6 8 -4
    6 8 -3
    6 8 -3
    6 8 -3
    6 8 -2
    6 8 -2
    6 8 -2
    6 8 -2
    6 8 -1
    6 8 -1
    6 8 -1
    6 8 -1
    6 8 0
    6 8 0
    6 -8 0
    6 8 0
    6 8 0
    6 -8 1
    6 8 1
    6 8 1
    6 8 1
    6 8 2
    6 8 2
    -6 8 -3
    -6 8 -4
    6 -8 4
    -6 8 -5
    6 -8 5
    -6 8 -6
    6 -8 6
    6 -8 6
    6 -8 7
    6 -8 7
    6 9 -8
    6 9 -7
    6 9 -6
    6 9 -5
    6 9 -5
    6 9 -4
    6 9 -3
    6 9 -2
    6 9 -2
    6 9 -1
    6 9 -1
    6 9 0
    6 9 0
    6 9 0
    6 9 1
    6 -9 1
    6 -9 2
    6 -9 3
    6 -9 4
    6 -9 5
    6 -9 5
    6 -9 6
    6 -9 6
    6 10 -7
    6 10 -6
    -6 10 5
    6 10 -5
    -6 10 4
    6 10 -4
    6 10 -3
    6 10 -2
    6 10 -1
    6 -10 1
    6 -10 3
    6 -10 4
    6 -10 5
    6 11 -5
    6 11 -4
    -6 11 4
    -6 11 3
    6 11 -3
    -6 11 2
    6 11 -2
    -6 11 1
    -6 11 0
    -6 11 -1
    6 -11 1
    6 -11 2
    6 -11 3
    -7 0 12
    7 0 -12
    -7 0 11
    7 0 -11
    -7 0 10
    -7 0 9
    7 0 -9
    -7 0 8
    7 0 -8
    -7 0 7
    7 0 -7
    -7 0 6
    7 0 -6
    -7 0 5
    7 0 -5
    -7 0 4
    -7 0 3
    7 0 -3
    7 0 -2
    7 0 -2
    -7 0 2
    7 0 -2
    -7 0 1
    7 0 -1
    7 0 -1
    7 0 -1
    7 0 0
    7 0 0
    7 0 0
    7 0 1
    7 0 1
    7 0 2
    7 0 2
    7 0 3
    7 0 3
    -7 0 -4
    7 0 4
    7 0 4
    7 0 5
    7 0 5
    7 0 5
    -7 0 -5
    7 0 6
    7 0 6
    7 0 7
    7 0 7
    7 0 8
    7 0 8
    7 0 9
    7 0 9
    -7 -1 13
    -7 -1 12
    -7 1 12
    7 -1 -12
    7 1 -12
    -7 -1 11
    -7 1 11
    7 1 -11
    7 -1 -11
    -7 -1 10
    -7 1 10
    -7 -1 9
    -7 1 9
    7 1 -9
    7 -1 -9
    -7 -1 8
    -7 1 8
    7 1 -8
    7 -1 -8
    -7 -1 7
    -7 1 7
    7 1 -7
    7 -1 -7
    -7 -1 6
    -7 1 6
    7 -1 -6
    7 1 -6
    -7 -1 5
    -7 1 5
    7 1 -5
    7 -1 -5
    -7 -1 4
    7 -1 -4
    -7 -1 3
    -7 1 3
    7 1 -3
    -7 1 2
    7 1 -2
    7 1 -2
    7 1 -2
    -7 -1 2
    -7 -1 1
    -7 1 1
    7 1 -1
    7 1 -1
    7 -1 -1
    7 -1 -1
    7 1 -1
    7 1 -1
    7 -1 0
    7 1 0
    7 -1 0
    7 1 0
    7 1 0
    7 1 1
    7 1 1
    7 1 1
    7 1 2
    7 1 2
    7 1 2
    -7 -1 -3
    7 1 3
    7 1 3
    7 1 3
    -7 1 -4
    7 1 4
    7 1 4
    7 -1 4
    7 1 4
    -7 1 -5
    7 1 5
    7 1 5
    7 -1 5
    7 1 5
    7 -1 6
    7 1 6
    7 -1 6
    7 1 6
    -7 1 -6
    7 -1 7
    7 1 7
    -7 1 -7
    7 -1 7
    7 1 7
    7 -1 8
    7 1 8
    -7 1 -8
    7 -1 8
    7 1 8
    7 -1 9
    7 1 9
    7 -1 9
    -7 -2 12
    -7 2 12
    7 2 -12
    7 -2 -12
    -7 -2 11
    7 2 -11
    7 -2 -11
    -7 2 11
    -7 -2 10
    -7 2 10
    7 2 -10
    7 -2 -10
    -7 -2 9
    -7 2 9
    7 2 -9
    7 -2 -9
    -7 -2 8
    -7 2 8
    7 2 -8
    7 -2 -8
    -7 -2 7
    -7 2 7
    7 2 -7
    7 -2 -7
    -7 -2 6
    -7 2 6
    7 2 -6
    7 -2 -6
    -7 -2 5
    -7 2 5
    7 2 -5
    7 -2 -5
    -7 -2 4
    7 2 -4
    7 -2 -4
    -7 -2 3
    7 2 -3
    7 -2 -3
    7 2 -3
    -7 -2 2
    -7 2 2
    7 -2 -2
    7 2 -2
    7 2 -2
    7 2 -2
    7 2 -1
    7 2 -1
    7 2 -1
    7 -2 -1
    7 -2 -1
    7 2 -1
    7 2 -1
    7 2 0
    7 2 0
    7 2 0
    7 2 0
    7 2 1
    7 2 1
    7 2 2
    7 2 2
    7 2 2
    7 2 2
    7 2 3
    7 2 3
    7 2 3
    7 2 3
    7 2 3
    7 2 4
    7 2 4
    7 2 4
    7 2 4
    7 2 5
    7 2 5
    -7 2 -5
    7 2 6
    7 2 6
    -7 2 -6
    7 -2 7
    7 2 7
    7 -2 7
    7 2 7
    -7 2 -7
    7 -2 8
    7 2 8
    -7 2 -8
    7 -2 8
    7 2 8
    7 -2 9
    7 2 9
    7 -2 9
    -7 -3 12
    7 -3 -12
    -7 -3 11
    -7 3 11
    7 3 -11
    7 -3 -11
    7 3 -10
    7 -3 -10
    -7 -3 9
    7 3 -9
    7 -3 -9
    -7 3 9
    -7 -3 8
    -7 3 8
    7 3 -8
    7 -3 -8
    -7 -3 7
    7 3 -7
    7 -3 -7
    7 3 -6
    7 -3 -6
    -7 3 6
    -7 -3 5
    -7 3 5
    7 -3 -5
    -7 -3 4
    -7 3 4
    7 -3 -4
    7 -3 -3
    -7 3 3
    7 -3 -2
    7 3 -2
    7 3 -1
    7 -3 -1
    7 -3 0
    7 3 1
    7 3 1
    7 3 1
    7 3 1
    7 3 1
    7 3 2
    7 3 2
    7 3 2
    7 3 2
    7 3 2
    7 3 3
    7 3 3
    7 3 3
    7 3 3
    7 3 4
    7 3 4
    7 3 4
    -7 3 -5
    7 3 5
    7 3 5
    7 3 6
    -7 3 -7
    7 3 7
    7 3 8
    7 -3 8
    7 -3 8
    -7 3 -8
    7 -3 9
    7 -3 9
    -7 -4 12
    -7 -4 11
    7 -4 -11
    -7 -4 10
    7 -4 -10
    -7 4 10
    -7 -4 9
    -7 4 9
    -7 -4 8
    7 -4 -8
    -7 4 8
    -7 -4 7
    7 -4 -7
    -7 4 7
    -7 -4 6
    -7 4 6
    7 -4 -6
    7 -4 -5
    -7 4 5
    7 -4 -5
    -7 4 4
    7 -4 -4
    7 -4 -4
    -7 4 3
    7 -4 -3
    7 4 -3
    7 4 -3
    7 4 -2
    7 4 -2
    7 -4 -2
    7 4 -2
    7 4 -1
    7 4 -1
    7 4 -1
    7 4 0
    7 4 0
    7 4 0
    7 4 1
    7 4 1
    7 4 1
    7 4 2
    7 4 2
    7 4 2
    7 4 3
    7 4 3
    7 4 3
    7 4 3
    7 4 4
    7 4 4
    7 4 5
    7 4 5
    -7 4 -5
    7 -4 5
    -7 4 -6
    7 4 6
    -7 4 -7
    7 -4 8
    -7 4 -8
    7 -4 8
    -7 -5 11
    7 -5 -11
    -7 -5 10
    7 -5 -10
    7 -5 -9
    -7 5 8
    -7 -5 8
    7 -5 -8
    -7 5 7
    -7 -5 7
    7 5 -7
    7 -5 -7
    -7 5 6
    7 -5 -6
    7 5 -6
    7 -5 -5
    -7 5 5
    7 -5 -5
    7 5 -5
    -7 5 4
    7 -5 -4
    7 5 -4
    7 5 -4
    7 5 -3
    7 -5 -3
    7 5 -3
    7 -5 -2
    7 5 -2
    7 5 -2
    7 5 -2
    7 5 -1
    7 5 -1
    7 5 -1
    7 5 -1
    7 5 0
    7 5 0
    7 5 0
    7 5 1
    7 5 1
    7 5 1
    7 5 2
    7 5 2
    7 5 3
    7 5 3
    -7 5 -4
    7 5 4
    7 -5 5
    -7 5 -6
    -7 5 -7
    7 -5 7
    7 -5 8
    -7 5 -8
    7 6 -11
    -7 -6 10
    7 -6 -10
    7 6 -10
    -7 -6 9
    7 -6 -9
    7 6 -9
    7 -6 -8
    -7 6 7
    7 6 -7
    -7 6 6
    7 6 -6
    7 -6 -5
    7 -6 -5
    7 6 -5
    7 6 -5
    7 6 -4
    7 -6 -4
    7 6 -4
    7 6 -3
    7 -6 -3
    7 6 -3
    7 6 -3
    7 6 -2
    7 6 -2
    7 6 -2
    7 6 -2
    7 6 -1
    7 6 -1
    7 6 -1
    7 6 -1
    7 6 0
    7 6 0
    7 6 0
    7 6 1
    7 -6 1
    7 6 1
    7 6 1
    7 6 2
    7 6 2
    7 6 3
    7 6 3
    -7 6 -5
    7 -6 5
    -7 6 -6
    7 -6 6
    -7 6 -7
    7 -6 7
    7 -6 8
    7 7 -10
    7 -7 -9
    7 7 -9
    7 -7 -8
    7 7 -8
    7 -7 -7
    7 7 -7
    7 7 -6
    7 -7 -5
    7 7 -5
    7 7 -4
    7 -7 -4
    7 7 -4
    7 7 -4
    7 7 -3
    7 7 -3
    7 7 -3
    7 7 -2
    7 7 -2
    7 -7 -2
    7 7 -2
    7 7 -2
    7 7 -1
    7 7 -1
    7 7 -1
    7 7 -1
    7 7 0
    7 7 0
    7 7 0
    7 7 0
    7 7 1
    7 7 1
    7 7 1
    7 -7 2
    7 7 2
    7 7 2
    -7 7 -3
    7 7 3
    7 7 3
    -7 7 -4
    -7 7 -5
    7 -7 5
    -7 7 -6
    7 -7 6
    7 -7 6
    -7 7 -7
    7 -7 7
    7 8 -9
    7 8 -8
    7 8 -8
    7 8 -7
    7 8 -7
    7 8 -6
    7 8 -5
    7 8 -4
    7 8 -4
    7 8 -3
    7 8 -3
    7 8 -2
    7 8 -2
    7 8 -2
    7 8 -1
    7 8 -1
    7 8 -1
    7 -8 0
    7 8 0
    7 8 0
    7 8 0
    7 -8 1
    7 8 1
    7 8 1
    7 8 2
    -7 8 -2
    7 8 2
    -7 8 -3
    -7 8 -4
    7 -8 4
    -7 8 -5
    7 -8 5
    7 -8 6
    -7 8 -6
    7 -8 6
    7 9 -8
    7 9 -7
    7 9 -6
    7 9 -6
    7 9 -5
    7 9 -5
    7 9 -4
    7 9 -4
    7 9 -3
    7 9 -2
    7 9 -1
    7 -9 0
    7 9 0
    7 9 1
    7 -9 2
    7 -9 3
    7 -9 3
    7 -9 4
    7 -9 4
    7 -9 5
    7 10 -7
    7 10 -6
    7 10 -5
    7 10 -4
    7 10 -3
    7 10 -2
    7 10 -1
    7 -10 0
    7 -10 1
    7 -10 2
    7 -10 2
    7 -10 3
    7 -10 3
    7 -10 4
    7 11 -4
    -7 11 3
    7 11 -3
    -7 11 2
    -7 11 1
    -7 11 0
    7 -11 0
    7 -11 1
    7 -11 2
    -8 0 12
    8 0 -12
    -8 0 11
    8 0 -11
    -8 0 10
    8 0 -10
    -8 0 9
    8 0 -9
    -8 0 8
    8 0 -8
    -8 0 7
    8 0 -7
    -8 0 6
    8 0 -6
    -8 0 5
    8 0 -5
    8 0 -4
    8 0 -4
    8 0 -3
    -8 0 3
    8 0 -3
    -8 0 2
    8 0 -2
    8 0 -1
    8 0 -1
    8 0 0
    8 0 0
    8 0 1
    8 0 1
    8 0 1
    8 0 2
    8 0 3
    8 0 3
    8 0 3
    -8 0 -4
    8 0 4
    8 0 4
    8 0 4
    8 0 5
    8 0 5
    8 0 5
    8 0 6
    8 0 7
    8 0 8
    8 0 8
    8 0 9
    -8 -1 12
    -8 1 12
    8 1 -12
    8 -1 -12
    -8 -1 11
    8 1 -11
    8 -1 -11
    -8 1 11
    -8 -1 10
    -8 1 10
    8 1 -10
    8 -1 -10
    -8 -1 9
    -8 1 9
    8 1 -9
    8 -1 -9
    -8 -1 8
    -8 1 8
    8 1 -8
    8 -1 -8
    -8 -1 7
    -8 1 7
    8 1 -7
    8 -1 -7
    -8 -1 6
    -8 1 6
    8 1 -6
    8 -1 -6
    -8 -1 5
    -8 1 5
    8 -1 -5
    8 1 -5
    8 -1 -5
    8 -1 -4
    -8 1 4
    8 1 -4
    8 -1 -4
    -8 -1 3
    8 -1 -3
    8 1 -3
    8 1 -2
    -8 -1 2
    -8 1 2
    8 -1 -2
    8 1 -2
    8 -1 -2
    8 1 -2
    8 1 -2
    8 1 -1
    8 1 -1
    8 -1 -1
    8 1 -1
    8 1 -1
    8 1 0
    8 -1 0
    8 -1 0
    8 1 0
    8 1 0
    8 1 1
    8 1 1
    8 1 1
    8 -1 2
    8 1 2
    8 1 2
    8 1 2
    8 1 2
    8 -1 3
    8 1 3
    8 1 3
    8 1 3
    8 1 3
    8 -1 4
    8 1 4
    8 1 4
    -8 1 -4
    8 -1 4
    8 1 4
    -8 1 -5
    8 -1 5
    8 1 5
    8 -1 5
    8 1 5
    8 -1 5
    8 1 5
    8 -1 6
    8 -1 6
    8 1 6
    -8 1 -6
    8 -1 7
    8 1 7
    -8 1 -7
    8 -1 8
    8 1 8
    8 -1 8
    8 1 8
    -8 -2 12
    -8 2 12
    8 -2 -12
    -8 -2 11
    -8 2 11
    8 2 -11
    8 -2 -11
    8 2 -10
    8 -2 -10
    -8 -2 9
    8 2 -9
    8 -2 -9
    -8 2 9
    -8 -2 8
    -8 2 8
    8 2 -8
    8 -2 -8
    -8 -2 7
    8 2 -7
    8 -2 -7
    -8 2 7
    -8 -2 6
    -8 2 6
    8 2 -6
    8 -2 -6
    -8 -2 5
    -8 2 5
    8 2 -5
    8 -2 -5
    -8 2 4
    8 -2 -4
    -8 -2 3
    -8 2 3
    8 2 -3
    8 -2 -3
    8 2 -2
    8 -2 -2
    8 -2 -2
    8 2 -1
    8 -2 -1
    8 2 0
    8 2 1
    8 2 1
    8 2 1
    8 2 1
    8 2 1
    8 2 2
    8 2 2
    8 2 2
    8 2 2
    8 2 3
    8 2 3
    8 2 3
    8 2 3
    -8 2 -4
    8 2 4
    8 2 4
    8 -2 4
    8 2 4
    8 2 4
    8 2 5
    8 2 5
    8 -2 5
    -8 2 -5
    8 -2 6
    8 2 6
    8 -2 6
    8 2 6
    -8 2 -6
    8 -2 7
    8 2 7
    8 -2 7
    8 2 7
    8 -2 8
    8 2 8
    8 -2 8
    -8 2 -8
    -8 -3 12
    8 -3 -12
    -8 -3 11
    -8 3 11
    8 -3 -11
    -8 3 10
    8 3 -10
    8 -3 -10
    -8 -3 9
    -8 3 9
    -8 -3 8
    -8 3 8
    8 -3 -8
    -8 -3 7
    -8 3 7
    8 -3 -7
    -8 -3 6
    -8 3 6
    8 -3 -6
    -8 -3 5
    -8 3 5
    8 -3 -5
    -8 3 4
    8 -3 -4
    -8 3 3
    8 -3 -3
    8 3 -3
    8 -3 -2
    8 3 -2
    8 3 -2
    8 3 -2
    8 3 -1
    8 3 -1
    8 3 -1
    8 3 0
    8 3 0
    8 3 0
    8 3 0
    8 3 1
    8 3 1
    8 3 1
    8 3 1
    8 3 2
    8 3 2
    8 3 2
    8 3 2
    8 3 2
    8 3 3
    8 3 3
    8 3 3
    8 3 3
    -8 3 -4
    8 3 4
    8 3 4
    8 3 4
    8 3 5
    8 3 5
    8 3 6
    8 3 6
    -8 3 -6
    8 -3 7
    8 3 7
    8 -3 7
    -8 3 -7
    8 -3 8
    8 -3 8
    -8 3 -8
    -8 -4 12
    8 4 -12
    -8 -4 11
    8 -4 -11
    -8 4 10
    -8 -4 10
    8 -4 -10
    -8 4 9
    -8 -4 9
    8 -4 -9
    -8 -4 8
    8 -4 -8
    -8 4 8
    -8 -4 7
    -8 4 7
    8 -4 -7
    -8 -4 6
    -8 4 6
    8 -4 -6
    -8 4 5
    8 -4 -5
    -8 4 4
    8 -4 -4
    8 4 -4
    8 4 -4
    -8 4 3
    8 -4 -3
    8 4 -3
    8 4 -3
    8 -4 -2
    8 4 -2
    8 4 -2
    8 4 -2
    8 -4 -1
    8 4 -1
    8 4 -1
    8 4 -1
    8 4 0
    8 4 0
    8 4 0
    8 4 1
    8 4 1
    8 4 2
    8 4 2
    8 4 2
    8 4 3
    8 4 3
    8 4 3
    8 4 4
    -8 4 -4
    8 4 4
    -8 4 -5
    -8 4 -6
    -8 4 -7
    8 -4 7
    8 -4 8
    -8 4 -8
    -8 -5 11
    8 -5 -11
    8 5 -11
    -8 -5 10
    8 -5 -10
    -8 -5 9
    -8 5 9
    8 -5 -9
    -8 5 8
    -8 5 7
    8 -5 -7
    8 5 -7
    -8 5 6
    8 -5 -6
    8 5 -6
    -8 5 5
    8 -5 -5
    8 5 -5
    8 5 -5
    8 -5 -4
    8 -5 -4
    8 5 -4
    8 5 -4
    8 -5 -3
    8 5 -3
    8 5 -3
    8 5 -3
    8 5 -2
    8 5 -2
    8 5 -2
    8 5 -1
    8 5 -1
    8 5 -1
    8 5 0
    8 5 0
    8 5 0
    8 5 1
    8 5 1
    8 5 2
    8 5 2
    8 5 3
    8 5 3
    8 -5 3
    8 -5 4
    -8 5 -5
    8 -5 5
    8 -5 5
    -8 5 -6
    8 -5 6
    8 -5 7
    -8 5 -7
    8 -5 8
    8 6 -11
    8 -6 -10
    8 6 -10
    8 -6 -9
    8 6 -9
    8 -6 -8
    8 6 -7
    8 6 -6
    8 -6 -6
    8 6 -6
    8 -6 -5
    8 -6 -5
    8 6 -5
    8 6 -5
    8 6 -4
    8 -6 -4
    8 6 -4
    8 6 -4
    8 -6 -3
    8 6 -3
    8 6 -3
    8 6 -3
    8 6 -2
    8 6 -2
    8 6 -2
    8 6 -1
    8 -6 -1
    8 6 -1
    8 6 -1
    8 6 0
    8 6 0
    8 6 0
    8 6 1
    8 6 1
    8 6 2
    8 6 2
    8 6 3
    8 6 3
    -8 6 -4
    8 -6 4
    -8 6 -5
    8 -6 5
    8 -6 5
    -8 6 -6
    8 -6 7
    -8 6 -7
    8 7 -10
    8 7 -10
    8 -7 -9
    8 7 -9
    8 -7 -8
    8 7 -8
    8 -7 -7
    8 7 -6
    8 7 -5
    8 7 -5
    8 -7 -5
    8 7 -5
    8 7 -4
    8 7 -4
    8 7 -4
    8 7 -3
    8 7 -3
    8 7 -3
    8 7 -2
    8 7 -2
    8 7 -1
    8 7 -1
    8 7 -1
    8 7 0
    8 7 0
    8 7 0
    8 -7 1
    8 7 1
    8 7 1
    8 7 2
    8 -7 2
    8 7 2
    -8 7 -3
    -8 7 -4
    -8 7 -5
    8 -7 5
    -8 7 -6
    8 -7 6
    8 -7 7
    8 8 -9
    8 8 -9
    8 8 -8
    8 8 -8
    8 8 -7
    8 8 -7
    8 8 -6
    8 8 -6
    8 8 -5
    8 -8 -4
    8 8 -4
    8 8 -3
    8 8 -3
    8 8 -2
    8 8 -2
    8 8 -1
    8 8 -1
    8 8 0
    8 8 0
    8 8 1
    8 8 1
    -8 8 -2
    8 -8 2
    -8 8 -3
    8 -8 3
    8 -8 4
    -8 8 -4
    8 -8 4
    8 -8 5
    -8 8 -5
    8 -8 5
    8 9 -8
    8 9 -7
    8 9 -6
    8 9 -6
    8 9 -5
    8 9 -5
    8 9 -4
    8 9 -4
    8 9 -3
    8 9 -3
    8 9 -2
    8 9 -2
    8 9 -1
    8 9 -1
    8 9 -1
    8 -9 0
    8 9 0
    8 9 0
    8 9 1
    8 -9 3
    8 -9 4
    8 -9 5
    8 10 -6
    8 10 -5
    8 10 -4
    8 10 -3
    8 10 -2
    8 10 -2
    8 10 -1
    8 10 0
    8 -10 0
    8 -10 2
    8 -10 2
    8 -10 3
    -8 11 2
    8 -11 0
    8 -11 1
    -9 0 12
    9 0 -12
    -9 0 11
    9 0 -11
    9 0 -10
    -9 0 9
    9 0 -9
    -9 0 8
    9 0 -8
    -9 0 7
    9 0 -7
    -9 0 6
    9 0 -6
    -9 0 5
    9 0 -5
    -9 0 4
    9 0 -4
    9 0 -3
    9 0 -3
    9 0 -2
    9 0 0
    9 0 1
    9 0 2
    9 0 2
    9 0 2
    9 0 3
    9 0 3
    9 0 3
    9 0 4
    9 0 4
    9 0 4
    9 0 5
    9 0 5
    9 0 6
    9 0 6
    9 0 7
    9 0 7
    9 0 8
    9 0 8
    -9 1 12
    9 1 -12
    -9 -1 12
    9 -1 -12
    -9 -1 11
    -9 1 11
    9 1 -11
    9 -1 -11
    9 1 -10
    9 -1 -10
    -9 -1 9
    -9 1 9
    9 1 -9
    9 -1 -9
    -9 -1 8
    -9 1 8
    9 1 -8
    9 -1 -8
    -9 -1 7
    -9 1 7
    9 1 -7
    9 -1 -7
    -9 -1 6
    9 1 -6
    9 -1 -6
    -9 1 6
    -9 -1 5
    9 1 -5
    9 -1 -5
    -9 1 5
    9 -1 -5
    -9 -1 4
    -9 1 4
    9 1 -4
    9 -1 -4
    9 1 -4
    -9 1 3
    9 -1 -3
    9 1 -3
    -9 1 2
    9 -1 -2
    9 1 -1
    9 -1 -1
    9 1 0
    9 1 0
    9 1 0
    9 1 1
    9 1 1
    9 1 1
    9 1 1
    9 1 1
    9 1 2
    9 1 2
    9 1 2
    9 1 2
    9 1 2
    9 -1 3
    9 1 3
    9 1 3
    9 -1 3
    9 1 3
    -9 1 -4
    9 -1 4
    9 1 4
    9 -1 4
    9 1 4
    9 -1 4
    9 1 4
    9 -1 5
    9 1 5
    9 -1 6
    9 1 6
    -9 1 -6
    9 -1 7
    9 1 7
    9 -1 7
    9 1 7
    9 -1 8
    9 1 8
    9 -1 8
    -9 -2 12
    -9 2 12
    9 -2 -12
    -9 2 11
    9 -2 -11
    9 -2 -10
    9 2 -10
    -9 -2 9
    -9 2 9
    -9 -2 8
    -9 2 8
    9 2 -8
    9 -2 -8
    -9 -2 7
    9 2 -7
    9 -2 -7
    -9 2 7
    -9 -2 6
    -9 2 6
    9 -2 -6
    -9 -2 5
    -9 2 5
    9 -2 -5
    -9 -2 4
    -9 2 4
    9 -2 -4
    9 2 -4
    -9 2 3
    9 -2 -3
    9 2 -3
    9 -2 -2
    9 2 -2
    9 -2 -2
    9 2 -2
    9 2 -2
    9 2 -1
    9 2 -1
    9 2 -1
    9 2 -1
    9 2 0
    9 2 0
    9 -2 0
    9 2 0
    9 2 0
    9 2 1
    9 2 1
    9 2 1
    9 2 1
    9 2 1
    9 2 2
    9 2 2
    9 2 2
    9 2 2
    9 2 2
    9 2 3
    9 2 3
    9 2 3
    9 2 3
    9 -2 4
    9 2 4
    9 2 4
    9 -2 4
    9 2 4
    -9 2 -4
    9 -2 5
    9 -2 5
    9 2 5
    9 -2 5
    -9 2 -5
    9 -2 6
    9 2 6
    -9 2 -6
    9 -2 7
    -9 2 -7
    9 2 7
    9 -2 7
    9 2 7
    9 -2 8
    -9 -3 12
    9 -3 -12
    9 3 -12
    -9 -3 11
    -9 3 11
    9 -3 -11
    -9 -3 10
    -9 3 10
    9 -3 -10
    -9 -3 9
    -9 3 9
    -9 3 8
    -9 -3 8
    9 -3 -8
    -9 -3 7
    -9 3 7
    9 -3 -7
    -9 -3 6
    -9 3 6
    9 -3 -6
    -9 3 5
    9 -3 -5
    -9 3 4
    9 -3 -4
    9 3 -4
    -9 3 3
    9 3 -3
    9 3 -3
    9 -3 -3
    9 3 -3
    9 -3 -2
    9 3 -2
    9 3 -2
    9 3 -2
    9 3 -1
    9 3 -1
    9 3 -1
    9 3 -1
    9 3 0
    9 3 0
    9 -3 0
    9 3 0
    9 3 0
    9 3 1
    9 3 1
    9 3 1
    9 3 2
    9 3 2
    9 3 2
    9 3 2
    9 3 3
    9 3 3
    9 3 3
    -9 3 -4
    9 3 4
    9 3 4
    9 -3 4
    9 3 4
    9 3 5
    9 3 5
    9 3 6
    9 -3 6
    9 3 6
    -9 3 -6
    -9 3 -7
    9 -3 7
    9 -3 8
    9 4 -12
    -9 -4 11
    9 -4 -11
    9 4 -11
    -9 -4 10
    -9 4 10
    9 -4 -10
    9 -4 -9
    -9 4 8
    -9 -4 8
    9 -4 -8
    -9 4 7
    9 -4 -7
    -9 4 6
    9 -4 -6
    -9 4 5
    9 -4 -5
    9 4 -5
    -9 4 4
    9 -4 -4
    9 4 -4
    9 4 -4
    9 4 -3
    9 -4 -3
    9 4 -3
    9 4 -3
    9 4 -2
    9 -4 -2
    9 4 -2
    9 4 -1
    9 4 -1
    9 4 0
    9 4 0
    9 4 1
    9 4 1
    9 4 2
    9 4 2
    9 -4 2
    9 4 2
    9 4 2
    9 4 3
    9 4 3
    9 4 4
    -9 4 -5
    9 -4 5
    -9 4 -6
    9 -4 6
    -9 4 -7
    9 -4 7
    9 -4 8
    9 -5 -11
    9 5 -11
    -9 -5 10
    -9 5 10
    9 -5 -10
    9 5 -10
    -9 5 9
    9 -5 -9
    9 5 -9
    -9 5 8
    9 -5 -8
    9 5 -8
    9 5 -8
    -9 5 7
    9 -5 -7
    9 5 -7
    9 5 -7
    -9 5 6
    9 -5 -6
    9 5 -6
    9 5 -6
    -9 5 5
    9 -5 -5
    9 5 -5
    9 5 -5
    9 -5 -4
    9 5 -4
    9 5 -4
    9 5 -4
    9 5 -3
    9 5 -3
    9 5 -3
    9 5 -2
    9 5 -2
    9 5 -2
    9 5 -1
    9 5 -1
    9 5 -1
    9 -5 0
    9 5 0
    9 5 0
    9 5 1
    9 5 1
    9 5 2
    9 5 2
    9 -5 3
    9 5 3
    -9 5 -4
    9 -5 4
    -9 5 -5
    -9 5 -6
    -9 5 -7
    9 -5 7
    9 6 -11
    9 -6 -10
    9 6 -10
    9 -6 -9
    9 6 -9
    9 -6 -8
    9 6 -8
    9 6 -7
    9 -6 -7
    9 6 -7
    9 -6 -6
    9 6 -6
    9 6 -6
    9 -6 -5
    9 6 -5
    9 -6 -5
    9 6 -5
    9 6 -5
    9 -6 -4
    9 6 -4
    9 6 -4
    9 6 -4
    9 -6 -3
    9 6 -3
    9 6 -3
    9 6 -3
    9 -6 -2
    9 6 -2
    9 6 -2
    9 6 -2
    9 6 -1
    9 6 -1
    9 6 -1
    9 6 0
    9 6 0
    9 6 0
    9 -6 1
    9 6 1
    9 6 1
    9 6 2
    9 6 2
    -9 6 -3
    9 -6 3
    9 6 3
    -9 6 -4
    9 -6 4
    9 -6 4
    -9 6 -5
    9 -6 5
    -9 6 -6
    9 -6 7
    9 7 -10
    9 -7 -9
    9 7 -9
    9 7 -9
    9 -7 -8
    9 7 -8
    9 7 -8
    9 7 -7
    9 -7 -7
    9 7 -7
    9 7 -6
    9 -7 -6
    9 7 -5
    9 7 -5
    9 7 -4
    9 7 -4
    9 7 -4
    9 -7 -3
    9 7 -3
    9 7 -3
    9 7 -3
    9 7 -2
    9 7 -2
    9 7 -2
    9 7 -1
    9 7 -1
    9 7 -1
    9 7 0
    9 7 0
    9 7 1
    9 7 1
    9 7 2
    9 -7 2
    9 7 2
    -9 7 -3
    9 -7 3
    -9 7 -4
    9 -7 4
    -9 7 -5
    9 -7 5
    9 -7 6
    9 8 -9
    9 8 -8
    9 8 -8
    9 8 -7
    9 8 -7
    9 8 -6
    9 8 -6
    9 8 -5
    9 8 -5
    9 -8 -4
    9 8 -4
    9 -8 -3
    9 8 -3
    9 8 -3
    9 8 -3
    9 8 -2
    9 8 -2
    9 8 -2
    9 8 -1
    9 8 -1
    9 8 -1
    9 8 0
    9 8 1
    -9 8 -2
    9 -8 2
    -9 8 -3
    9 -8 3
    -9 8 -4
    9 -8 4
    9 9 -7
    9 9 -7
    9 9 -6
    9 9 -6
    9 9 -5
    9 9 -5
    9 9 -4
    9 9 -4
    9 -9 -3
    9 9 -3
    9 9 -3
    9 -9 -2
    9 9 -2
    9 9 -2
    9 -9 -1
    9 9 -1
    9 9 -1
    9 9 0
    9 -9 0
    9 9 0
    9 9 1
    9 -9 1
    9 -9 2
    9 -9 3
    9 -9 3
    9 -9 4
    9 10 -5
    9 10 -4
    9 10 -3
    9 10 -3
    9 10 -2
    9 10 -1
    9 -10 1
    9 -10 1
    9 -10 2
    -10 0 12
    10 0 -12
    -10 0 11
    10 0 -11
    -10 0 10
    10 0 -10
    -10 0 9
    -10 0 8
    10 0 -8
    -10 0 7
    10 0 -7
    -10 0 6
    10 0 -6
    -10 0 5
    10 0 -5
    -10 0 4
    10 0 -4
    10 0 -3
    -10 0 3
    10 0 -3
    10 0 -2
    10 0 -1
    10 0 -1
    10 0 0
    10 0 0
    10 0 1
    10 0 1
    10 0 2
    10 0 2
    10 0 3
    10 0 3
    10 0 4
    10 0 4
    10 0 5
    10 0 5
    10 0 5
    10 0 6
    10 0 6
    10 0 7
    -10 1 12
    -10 -1 12
    10 -1 -12
    -10 -1 11
    -10 1 11
    10 1 -11
    10 -1 -11
    -10 -1 10
    -10 1 10
    10 1 -10
    10 -1 -10
    -10 -1 9
    -10 1 9
    -10 -1 8
    -10 1 8
    10 1 -8
    10 -1 -8
    -10 -1 7
    -10 1 7
    10 1 -7
    10 -1 -7
    -10 -1 6
    -10 1 6
    10 1 -6
    10 -1 -6
    -10 -1 5
    -10 1 5
    10 1 -5
    10 -1 -5
    10 1 -5
    10 -1 -5
    -10 -1 4
    -10 1 4
    10 -1 -4
    10 1 -4
    -10 1 3
    10 -1 -3
    10 1 -3
    10 1 -3
    10 1 -2
    10 1 -2
    10 -1 -2
    10 1 -2
    10 -1 -1
    10 -1 -1
    10 1 -1
    10 1 -1
    10 1 -1
    10 1 0
    10 1 0
    10 1 0
    10 1 1
    10 1 1
    10 1 2
    10 1 2
    10 1 2
    10 1 3
    10 -1 3
    10 1 3
    10 -1 3
    10 1 3
    10 -1 4
    10 1 4
    10 -1 4
    10 1 4
    10 -1 5
    10 1 5
    10 -1 5
    10 1 5
    10 1 6
    10 -1 6
    10 1 6
    10 1 7
    10 1 7
    10 -1 7
    10 -1 8
    -10 -2 12
    -10 2 12
    10 -2 -12
    10 2 -12
    -10 -2 11
    -10 2 11
    10 -2 -11
    -10 -2 10
    -10 2 10
    10 -2 -10
    -10 -2 9
    -10 2 9
    10 -2 -9
    -10 -2 8
    -10 2 8
    10 -2 -8
    -10 -2 7
    -10 2 7
    10 -2 -7
    -10 -2 6
    -10 2 6
    10 -2 -6
    -10 -2 5
    -10 2 5
    10 -2 -5
    10 2 -5
    -10 2 4
    10 -2 -4
    10 2 -4
    -10 2 3
    10 2 -3
    10 -2 -3
    10 2 -3
    10 2 -3
    10 -2 -2
    10 2 -2
    10 2 -2
    10 2 -2
    10 2 -1
    10 2 -1
    10 2 -1
    10 2 -1
    10 2 0
    10 2 0
    10 2 0
    10 2 0
    10 2 1
    10 2 1
    10 2 1
    10 2 2
    10 2 2
    10 2 2
    10 2 2
    10 2 3
    10 2 3
    10 -2 3
    10 2 3
    10 2 3
    10 -2 4
    10 2 4
    10 -2 4
    10 2 5
    -10 2 -5
    -10 2 -6
    10 -2 6
    10 2 6
    10 -2 7
    10 3 -12
    -10 -3 11
    -10 3 11
    10 -3 -11
    10 3 -11
    -10 -3 10
    -10 3 10
    10 -3 -10
    10 -3 -9
    -10 -3 8
    -10 3 8
    10 -3 -8
    -10 -3 7
    -10 3 7
    10 -3 -7
    -10 3 6
    10 -3 -6
    10 3 -6
    10 -3 -5
    -10 3 5
    10 -3 -5
    10 3 -5
    10 -3 -4
    -10 3 4
    10 -3 -4
    10 3 -4
    10 3 -4
    10 3 -3
    10 -3 -3
    10 3 -3
    10 3 -3
    10 3 -2
    10 3 -2
    10 3 -2
    10 3 -1
    10 3 -1
    10 3 -1
    10 3 0
    10 3 0
    10 -3 0
    10 3 0
    10 3 0
    10 3 1
    10 3 1
    10 3 1
    10 3 2
    10 3 2
    10 3 2
    10 3 2
    10 3 3
    10 3 3
    10 3 4
    10 -3 4
    -10 3 -4
    -10 3 -5
    -10 3 -6
    10 -3 6
    10 -3 7
    -10 -4 11
    10 -4 -11
    10 4 -11
    -10 4 10
    -10 -4 10
    10 -4 -10
    10 4 -10
    -10 -4 9
    -10 4 9
    10 -4 -9
    10 4 -9
    10 4 -9
    -10 4 8
    10 4 -8
    -10 4 7
    10 -4 -7
    10 4 -7
    -10 4 6
    10 -4 -6
    10 4 -6
    10 4 -6
    -10 4 5
    10 -4 -5
    10 4 -5
    10 4 -5
    10 4 -4
    10 -4 -4
    10 4 -4
    10 4 -3
    10 4 -3
    10 -4 -2
    10 4 -2
    10 4 -2
    10 4 -1
    10 4 -1
    10 -4 0
    10 4 0
    10 4 0
    10 4 1
    10 4 1
    10 4 2
    10 -4 2
    10 4 2
    10 4 3
    -10 4 -4
    10 -4 4
    -10 4 -5
    10 -4 6
    -10 4 -6
    10 -4 7
    10 5 -11
    10 -5 -10
    10 5 -10
    -10 5 9
    10 -5 -9
    10 5 -9
    10 -5 -8
    -10 5 7
    10 5 -7
    10 5 -7
    10 -5 -6
    10 5 -6
    10 5 -6
    10 5 -5
    10 5 -5
    10 -5 -4
    10 5 -4
    10 5 -4
    10 5 -3
    10 5 -3
    10 5 -2
    10 5 -2
    10 5 -1
    10 5 -1
    10 5 0
    10 5 0
    10 -5 1
    10 5 1
    10 5 1
    10 5 2
    10 5 2
    10 -5 3
    10 5 3
    -10 5 -4
    10 -5 4
    -10 5 -5
    10 -5 6
    -10 5 -6
    10 -5 7
    10 -6 -10
    10 6 -10
    10 -6 -9
    10 6 -9
    10 -6 -8
    10 6 -8
    10 6 -7
    10 -6 -7
    10 6 -6
    10 6 -6
    10 6 -6
    10 -6 -5
    10 -6 -5
    10 6 -5
    10 6 -5
    10 6 -4
    10 6 -4
    10 6 -4
    10 6 -3
    10 6 -3
    10 6 -2
    10 6 -2
    10 6 -1
    10 6 -1
    10 6 0
    10 6 0
    10 6 1
    10 6 1
    10 6 2
    10 6 2
    -10 6 -3
    10 -6 3
    -10 6 -4
    -10 6 -5
    10 -6 6
    10 7 -10
    10 7 -9
    10 7 -8
    10 7 -7
    10 7 -7
    10 7 -6
    10 7 -6
    10 7 -6
    10 7 -5
    10 -7 -5
    10 7 -4
    10 7 -4
    10 7 -4
    10 7 -3
    10 7 -3
    10 7 -3
    10 7 -2
    10 7 -2
    10 7 -1
    10 7 -1
    10 7 0
    10 7 0
    10 7 1
    -10 7 -2
    10 7 2
    -10 7 -3
    10 -7 3
    -10 7 -4
    10 8 -8
    10 8 -7
    10 8 -6
    10 8 -5
    10 8 -5
    10 -8 -4
    10 8 -4
    10 8 -4
    10 8 -4
    10 8 -3
    10 8 -3
    10 -8 -2
    10 8 -2
    10 8 -1
    10 -8 0
    10 8 0
    10 8 0
    10 8 1
    -10 8 -1
    10 8 1
    -10 8 -2
    -10 8 -3
    10 -8 3
    10 -8 4
    10 9 -7
    10 9 -6
    10 9 -5
    10 9 -4
    10 -9 -3
    10 9 -3
    10 -9 -2
    10 9 -2
    10 9 -1
    10 9 -1
    10 9 0
    10 -9 0
    10 -9 2
    10 -9 2
    10 -9 3
    10 10 -4
    10 10 -3
    10 10 -2
    10 10 -1
    10 -10 1
    -11 0 12
    -11 0 11
    11 0 -11
    -11 0 10
    11 0 -10
    11 0 -9
    -11 0 8
    11 0 -8
    -11 0 7
    11 0 -7
    -11 0 6
    11 0 -6
    -11 0 5
    11 0 -5
    -11 0 4
    11 0 -4
    11 0 -3
    -11 0 3
    11 0 -2
    11 0 -2
    11 0 -1
    11 0 0
    11 0 0
    11 0 1
    11 0 1
    11 0 2
    11 0 2
    11 0 3
    11 0 3
    11 0 4
    11 0 4
    11 0 5
    11 0 6
    11 0 7
    -11 -1 12
    -11 1 12
    -11 -1 11
    -11 1 11
    11 -1 -11
    11 1 -11
    -11 -1 10
    -11 1 10
    11 -1 -10
    11 1 -9
    11 -1 -9
    -11 -1 8
    -11 1 8
    11 -1 -8
    -11 -1 7
    -11 1 7
    11 -1 -7
    11 1 -7
    -11 -1 6
    -11 1 6
    11 -1 -6
    11 1 -6
    -11 -1 5
    -11 1 5
    11 -1 -5
    -11 1 4
    11 -1 -4
    11 1 -3
    11 1 -3
    11 -1 -3
    11 1 -2
    11 -1 -2
    11 1 -2
    11 1 -1
    11 1 -1
    11 -1 0
    11 1 0
    11 1 0
    11 1 0
    11 -1 1
    11 1 1
    11 1 1
    11 -1 2
    11 1 2
    11 -1 2
    11 1 2
    11 -1 3
    11 1 3
    11 -1 3
    11 1 3
    11 1 4
    11 -1 4
    11 1 4
    11 -1 4
    11 1 4
    11 1 5
    11 -1 5
    11 1 5
    11 -1 5
    11 -1 6
    11 1 6
    11 -1 7
    -11 2 12
    -11 -2 11
    -11 2 11
    11 -2 -11
    11 2 -11
    -11 -2 10
    -11 2 10
    11 -2 -10
    11 2 -10
    11 -2 -9
    11 2 -9
    -11 -2 8
    -11 2 8
    11 2 -8
    -11 -2 7
    -11 2 7
    11 -2 -7
    11 2 -7
    -11 -2 6
    -11 2 6
    11 -2 -6
    11 2 -6
    -11 2 5
    11 -2 -5
    11 2 -5
    11 -2 -4
    -11 2 4
    11 -2 -4
    11 2 -4
    11 -2 -3
    11 2 -3
    11 2 -3
    11 -2 -3
    11 2 -3
    11 -2 -2
    11 2 -2
    11 2 -2
    11 2 -2
    11 2 -1
    11 2 -1
    11 2 -1
    11 2 -1
    11 2 0
    11 2 0
    11 2 0
    11 2 0
    11 2 1
    11 2 1
    11 2 1
    11 2 2
    11 2 2
    11 2 2
    11 -2 3
    11 2 3
    11 -2 3
    11 2 3
    11 2 4
    -11 2 -4
    -11 2 -5
    11 -2 5
    11 2 5
    11 -2 5
    11 -2 6
    11 -2 7
    -11 -3 11
    -11 3 11
    11 -3 -11
    11 3 -11
    -11 -3 10
    -11 3 10
    11 3 -10
    11 3 -10
    -11 -3 9
    -11 3 9
    11 -3 -9
    11 3 -9
    -11 3 8
    11 -3 -8
    11 3 -8
    -11 3 7
    11 -3 -7
    11 3 -7
    -11 3 6
    11 -3 -6
    11 3 -6
    11 -3 -5
    -11 3 5
    11 -3 -5
    11 3 -5
    11 3 -5
    11 -3 -4
    11 -3 -4
    11 3 -4
    11 3 -4
    11 -3 -3
    11 3 -3
    11 3 -3
    11 3 -3
    11 3 -2
    11 3 -2
    11 3 -2
    11 3 -1
    11 3 -1
    11 3 -1
    11 3 0
    11 3 0
    11 3 0
    11 3 0
    11 3 1
    11 3 1
    11 3 1
    11 3 1
    11 3 2
    11 3 2
    11 3 3
    11 -3 3
    11 3 3
    11 -3 4
    -11 3 -4
    11 -3 5
    -11 3 -5
    11 -3 6
    -11 3 -6
    11 -3 7
    11 -4 -11
    11 4 -11
    -11 4 10
    11 -4 -10
    11 4 -10
    -11 4 9
    11 -4 -9
    11 4 -9
    11 4 -9
    11 -4 -8
    -11 4 7
    11 4 -7
    11 4 -7
    -11 4 6
    11 -4 -6
    11 4 -6
    11 4 -6
    11 -4 -5
    11 4 -5
    11 4 -5
    11 4 -4
    11 -4 -4
    11 4 -4
    11 -4 -3
    11 4 -3
    11 4 -3
    11 4 -2
    11 4 -2
    11 -4 -1
    11 4 -1
    11 4 -1
    11 4 0
    11 4 0
    11 4 1
    11 4 1
    11 4 2
    11 4 2
    11 -4 3
    -11 4 -3
    11 4 3
    11 -4 4
    11 -4 4
    -11 4 -4
    11 -4 5
    -11 4 -5
    11 -4 6
    11 -5 -10
    11 5 -10
    11 -5 -9
    11 5 -9
    11 5 -8
    11 5 -8
    11 5 -7
    11 -5 -7
    11 5 -6
    11 5 -6
    11 -5 -5
    11 5 -5
    11 5 -5
    11 5 -4
    11 5 -4
    11 5 -3
    11 5 -3
    11 5 -2
    11 5 -2
    11 -5 -1
    11 5 -1
    11 5 -1
    11 5 0
    11 5 0
    11 5 1
    11 5 1
    11 5 2
    11 5 2
    -11 5 -3
    11 -5 3
    -11 5 -4
    11 -5 4
    -11 5 -5
    11 -5 5
    11 -5 6
    11 6 -10
    11 -6 -9
    11 6 -9
    11 -6 -8
    11 6 -8
    11 -6 -7
    11 6 -7
    11 6 -7
    11 -6 -6
    11 6 -5
    11 6 -5
    11 6 -4
    11 6 -4
    11 6 -3
    11 6 -3
    11 6 -2
    11 6 -2
    11 6 -1
    11 6 -1
    11 6 0
    11 6 0
    11 6 1
    -11 6 -3
    -11 6 -4
    11 -6 5
    11 7 -9
    11 7 -8
    11 7 -7
    11 7 -6
    11 7 -6
    11 7 -5
    11 7 -5
    11 -7 -4
    11 -7 -3
    11 -7 -2
    11 7 -2
    11 -7 -1
    11 -7 0
    11 7 0
    11 7 1
    11 -7 1
    11 7 1
    -11 7 -2
    -11 7 -3
    11 -7 3
    11 -7 4
    -11 7 -4
    11 8 -8
    11 8 -7
    11 8 -6
    11 8 -5
    11 8 -4
    11 8 -4
    11 -8 -4
    11 -8 -3
    11 8 -3
    11 8 -3
    11 8 -2
    11 8 -2
    11 -8 -1
    11 8 -1
    11 8 -1
    11 8 0
    11 8 0
    -11 8 -1
    11 -8 1
    11 -8 2
    -11 8 -2
    11 -8 2
    11 -8 3
    11 9 -6
    11 9 -5
    11 9 -4
    11 9 -3
    11 -9 -3
    11 -9 -2
    11 9 -2
    11 9 -1
    11 -9 -1
    11 9 -1
    11 -9 0
    11 -9 1
    11 -9 1
    11 -9 2
    11 10 -2
    12 0 -12
    -12 0 11
    -12 0 10
    -12 0 9
    12 0 -9
    -12 0 8
    12 0 -8
    -12 0 7
    12 0 -7
    -12 0 6
    -12 0 5
    -12 0 4
    12 0 -3
    12 0 -3
    12 0 -3
    12 0 -2
    12 0 -2
    12 0 -1
    12 0 0
    12 0 0
    12 0 1
    12 0 1
    12 0 2
    12 0 2
    12 0 3
    12 0 3
    12 0 4
    12 0 4
    12 0 5
    12 0 6
    -12 -1 11
    -12 1 11
    12 -1 -11
    -12 -1 10
    -12 1 10
    12 -1 -10
    -12 -1 9
    -12 1 9
    12 -1 -9
    -12 -1 8
    -12 1 8
    12 -1 -8
    -12 -1 7
    -12 1 7
    12 -1 -7
    -12 -1 6
    -12 1 6
    12 -1 -6
    -12 1 5
    12 -1 -5
    12 1 -4
    12 -1 -4
    12 1 -3
    12 -1 -3
    12 1 -3
    12 -1 -2
    12 1 -2
    12 1 -2
    12 1 -1
    12 1 -1
    12 -1 0
    12 1 0
    12 1 0
    12 1 1
    12 -1 1
    12 -1 1
    12 1 1
    12 -1 2
    12 1 2
    12 -1 2
    12 1 2
    12 -1 3
    12 1 3
    12 -1 3
    12 1 3
    12 -1 4
    12 1 4
    12 -1 4
    12 -1 5
    12 1 5
    12 -1 6
    -12 -2 11
    -12 2 11
    12 2 -11
    12 -2 -11
    -12 -2 10
    -12 2 10
    12 -2 -10
    12 2 -10
    -12 -2 9
    -12 2 9
    12 -2 -9
    12 2 -9
    12 -2 -8
    -12 2 7
    12 2 -7
    -12 2 6
    12 -2 -6
    12 2 -6
    -12 2 5
    12 -2 -5
    12 2 -5
    12 2 -5
    12 -2 -5
    12 -2 -4
    12 2 -4
    12 -2 -4
    12 2 -4
    12 -2 -3
    12 2 -3
    12 2 -3
    12 2 -2
    12 2 -2
    12 2 -1
    12 2 -1
    12 -2 0
    12 2 0
    12 2 0
    12 -2 1
    12 2 1
    12 2 1
    12 2 1
    12 -2 2
    12 2 2
    12 -2 2
    12 2 2
    -12 2 -3
    12 -2 4
    12 2 4
    12 -2 4
    -12 2 -4
    12 -2 5
    12 -2 6
    12 -3 -11
    -12 -3 10
    -12 3 10
    12 -3 -10
    12 3 -10
    12 3 -10
    -12 3 9
    12 3 -9
    12 -3 -9
    12 3 -9
    12 -3 -8
    12 3 -8
    -12 3 7
    12 3 -7
    12 3 -7
    12 -3 -6
    12 3 -6
    12 3 -6
    12 -3 -5
    12 3 -5
    12 3 -5
    12 -3 -4
    12 3 -4
    12 -3 -4
    12 3 -4
    12 3 -3
    12 3 -3
    12 3 -2
    12 3 -2
    12 3 -2
    12 3 -1
    12 3 -1
    12 3 -1
    12 3 0
    12 3 0
    12 3 1
    12 -3 1
    12 3 1
    12 -3 2
    12 3 2
    12 -3 2
    12 3 2
    -12 3 -3
    12 -3 3
    12 -3 3
    12 -3 4
    12 -3 4
    -12 3 -4
    12 -3 5
    -12 3 -5
    12 -3 6
    12 -4 -10
    12 4 -10
    12 -4 -9
    12 4 -9
    12 4 -9
    12 4 -8
    12 -4 -8
    12 4 -8
    12 4 -7
    12 -4 -7
    12 4 -6
    12 4 -6
    12 -4 -5
    12 4 -5
    12 4 -5
    12 4 -4
    12 4 -4
    12 4 -3
    12 4 -3
    12 -4 -2
    12 4 -2
    12 4 -2
    12 4 -1
    12 4 -1
    12 4 0
    12 4 0
    12 4 1
    12 4 1
    12 -4 2
    -12 4 -3
    12 -4 3
    12 -4 3
    12 -4 4
    12 -4 4
    -12 4 -4
    12 -4 5
    12 -5 -10
    12 5 -10
    12 -5 -9
    12 5 -9
    12 -5 -8
    12 5 -8
    12 5 -8
    12 -5 -7
    12 5 -7
    12 5 -7
    12 -5 -6
    12 5 -6
    12 5 -5
    12 5 -5
    12 5 -4
    12 5 -4
    12 5 -3
    12 5 -3
    12 5 -2
    12 5 -2
    12 5 -1
    12 5 -1
    12 5 -1
    12 5 0
    12 5 0
    12 -5 1
    12 -5 2
    12 5 2
    12 -5 3
    12 -5 3
    -12 5 -3
    12 -5 4
    -12 5 -4
    12 -5 5
    12 6 -9
    12 6 -8
    12 6 -7
    12 6 -7
    12 6 -6
    12 6 -6
    12 6 -5
    12 -6 -5
    12 -6 -4
    12 -6 -3
    12 6 -3
    12 -6 -2
    12 6 -2
    12 6 -1
    12 -6 0
    12 6 0
    12 6 1
    12 -6 1
    12 6 1
    -12 6 -2
    12 6 2
    12 -6 3
    12 -6 3
    -12 6 -3
    12 -6 4
    12 7 -8
    12 7 -7
    12 7 -6
    12 7 -6
    12 7 -5
    12 7 -5
    12 -7 -4
    12 7 -4
    12 7 -4
    12 7 -3
    12 7 -3
    12 7 -2
    12 7 -2
    12 -7 -1
    12 7 -1
    12 7 -1
    12 7 0
    12 7 0
    12 -7 1
    12 7 1
    12 -7 2
    -12 7 -2
    12 8 -7
    12 8 -6
    12 8 -5
    12 8 -4
    12 8 -4
    12 -8 -3
    12 8 -3
    12 8 -3
    12 8 -2
    12 8 -2
    12 8 -1
    12 8 -1
    12 8 0
    -12 8 0
    12 8 0
    -12 8 -1
    12 -8 1
    12 9 -5
    12 9 -4
    12 9 -3
    12 9 -2
    12 -9 -2
    12 -9 -1
    -13 0 11
    -13 0 10
    -13 0 9
    -13 0 8
    -13 0 7
    -13 0 6
    13 0 -4
    13 0 -3
    13 0 -3
    13 0 -2
    13 0 -1
    13 0 0
    13 0 1
    13 0 1
    13 0 3
    13 0 3
    13 0 4
    13 0 5
    -13 -1 11
    -13 1 11
    13 1 -11
    -13 -1 10
    -13 1 10
    -13 -1 9
    -13 1 9
    13 -1 -9
    -13 -1 8
    -13 1 8
    13 -1 -8
    -13 1 7
    13 -1 -7
    -13 1 6
    13 1 -5
    13 -1 -4
    13 -1 -4
    13 1 -4
    13 1 -3
    13 1 -3
    13 1 -2
    13 1 -2
    13 -1 -1
    13 1 -1
    13 1 -1
    13 -1 0
    13 1 0
    13 -1 1
    13 1 1
    13 -1 1
    13 1 1
    13 -1 3
    13 1 3
    13 -1 3
    13 -1 4
    13 1 4
    13 -1 4
    13 -1 5
    13 2 -11
    -13 -2 10
    -13 2 10
    13 -2 -10
    13 2 -10
    -13 2 9
    -13 -2 9
    13 -2 -9
    13 2 -9
    -13 2 8
    13 -2 -8
    13 2 -7
    13 -2 -7
    -13 2 6
    13 2 -6
    13 2 -5
    13 -2 -5
    13 2 -4
    13 -2 -4
    13 2 -3
    13 2 -3
    13 2 -2
    13 2 -2
    13 2 -1
    13 2 -1
    13 2 0
    13 2 0
    13 -2 1
    13 2 1
    13 -2 2
    13 2 2
    -13 2 -3
    13 -2 3
    13 2 3
    13 -2 3
    13 -2 4
    13 -2 4
    13 -2 5
    13 3 -10
    13 3 -10
    13 -3 -9
    13 3 -9
    13 3 -9
    13 -3 -8
    13 3 -8
    13 3 -8
    13 -3 -7
    13 3 -7
    13 -3 -6
    13 3 -6
    13 3 -5
    13 3 -5
    13 -3 -4
    13 3 -4
    13 3 -4
    13 3 -3
    13 3 -3
    13 3 -2
    13 3 -2
    13 3 -1
    13 -3 0
    13 3 0
    13 -3 2
    13 -3 2
    13 -3 3
    13 -3 3
    -13 3 -3
    -13 3 -4
    13 -3 4
    13 -3 4
    13 -3 5
    13 -4 -10
    13 4 -10
    13 -4 -9
    13 4 -9
    13 4 -9
    13 -4 -8
    13 4 -8
    13 4 -8
    13 -4 -7
    13 4 -7
    13 4 -7
    13 -4 -6
    13 4 -6
    13 4 -5
    13 4 -4
    13 4 -4
    13 4 -3
    13 4 -3
    13 4 -2
    13 4 -2
    13 4 -1
    13 4 -1
    13 -4 0
    13 4 0
    13 4 1
    13 4 1
    13 -4 2
    13 -4 2
    -13 4 -2
    13 4 2
    -13 4 -3
    13 -4 3
    13 -4 3
    13 -4 4
    13 -4 4
    13 5 -9
    13 5 -8
    13 5 -8
    13 5 -7
    13 5 -7
    13 5 -6
    13 5 -6
    13 5 -5
    13 -5 -4
    13 -5 -3
    13 5 -3
    13 5 -2
    13 -5 -1
    13 5 -1
    13 5 0
    13 5 0
    13 5 1
    -13 5 -2
    13 -5 2
    13 -5 3
    -13 5 -3
    13 -5 4
    13 6 -9
    13 6 -8
    13 6 -7
    13 6 -7
    13 6 -6
    13 6 -6
    13 6 -5
    13 6 -5
    13 -6 -4
    13 6 -4
    13 6 -4
    13 -6 -3
    13 6 -3
    13 6 -3
    13 6 -2
    13 6 -2
    13 6 -1
    13 6 -1
    13 6 0
    13 -6 0
    13 6 0
    13 -6 1
    13 6 1
    -13 6 -2
    13 -6 2
    13 7 -8
    13 7 -7
    13 7 -6
    13 7 -5
    13 7 -5
    13 7 -4
    13 7 -4
    13 7 -3
    13 7 -3
    13 -7 -2
    13 7 -2
    13 7 -2
    13 7 -1
    13 -7 -1
    13 7 -1
    13 -7 0
    13 7 0
    13 -7 1
    -13 7 -1
    13 8 -6
    13 8 -5
    13 8 -4
    13 8 -3
    13 8 -3
    13 8 -2
    13 -8 -2
    13 8 -2
    13 8 -1
    13 8 -1
    14 0 -11
    14 0 -10
    -14 0 9
    -14 0 8
    14 0 -6
    14 0 -5
    14 0 -4
    14 0 -3
    14 0 -2
    14 0 -1
    14 0 1
    14 0 2
    14 0 2
    14 0 3
    14 0 4
    14 1 -10
    -14 -1 9
    -14 1 9
    14 1 -9
    -14 1 8
    14 1 -8
    14 1 -6
    14 -1 -5
    14 1 -5
    14 1 -4
    14 -1 -3
    14 1 -3
    14 1 -3
    14 -1 -2
    14 1 -2
    14 1 -2
    14 -1 -1
    14 1 -1
    14 -1 1
    14 1 1
    14 -1 2
    14 1 2
    14 -1 2
    14 -1 3
    14 1 3
    14 -1 3
    14 -1 4
    14 2 -10
    14 2 -9
    14 2 -8
    14 -2 -8
    14 2 -7
    14 -2 -7
    14 -2 -6
    14 2 -6
    14 2 -5
    14 2 -4
    14 2 -3
    14 -2 -3
    14 -2 -2
    14 2 -2
    14 2 -2
    14 -2 1
    14 -2 2
    14 -2 3
    14 -2 3
    14 -2 4
    14 3 -10
    14 3 -9
    14 -3 -9
    14 3 -8
    14 -3 -8
    14 3 -7
    14 3 -4
    14 -3 -3
    14 3 -3
    14 -3 -2
    14 3 -2
    14 -3 0
    14 3 0
    14 -3 1
    14 3 1
    14 -3 2
    -14 3 -2
    14 -3 3
    14 4 -9
    14 4 -8
    14 4 -8
    14 4 -7
    14 4 -7
    14 4 -6
    14 4 -6
    14 4 -5
    14 4 -5
    14 4 -4
    14 -4 -4
    14 -4 -3
    14 4 -3
    14 4 -2
    14 4 -1
    14 -4 -1
    14 4 -1
    14 4 0
    14 -4 1
    14 4 1
    14 -4 2
    -14 4 -2
    14 -4 3
    14 5 -8
    14 5 -8
    14 5 -7
    14 5 -7
    14 5 -6
    14 5 -6
    14 5 -5
    14 5 -5
    14 5 -4
    14 5 -4
    14 -5 -3
    14 5 -3
    14 5 -2
    14 5 -2
    14 5 -1
    14 -5 -1
    14 5 -1
    14 5 0
    -14 5 -1
    14 -5 1
    14 5 1
    14 -5 2
    -14 5 -2
    14 6 -7
    14 6 -7
    14 6 -6
    14 6 -6
    14 6 -5
    14 6 -5
    14 6 -4
    14 6 -4
    14 -6 -3
    14 6 -3
    14 6 -3
    14 -6 -2
    14 6 -2
    14 6 -2
    14 6 -1
    14 -6 -1
    14 6 -1
    14 -6 0
    14 6 0
    14 -6 1
    -14 6 -1
    14 7 -6
    14 7 -5
    14 7 -5
    14 7 -4
    14 7 -4
    14 7 -3
    14 -7 -3
    14 7 -3
    14 7 -2
    14 7 -2
    14 -7 -1
    14 7 -1
    14 -7 0
    14 8 -3
    14 8 -3
    14 8 -2
    15 0 -10
    15 0 -9
    15 0 -8
    15 0 -7
    15 0 -6
    15 0 -5
    15 0 -3
    15 0 -2
    15 0 -1
    15 0 0
    15 0 1
    15 -1 -10
    15 1 -10
    15 -1 -9
    15 1 -9
    15 -1 -8
    15 1 -8
    15 -1 -7
    15 1 -7
    15 -1 -6
    15 1 -6
    15 1 -5
    15 1 -4
    15 -1 -3
    15 1 -3
    15 -1 -2
    15 1 -2
    15 -1 -1
    15 1 -1
    15 -1 0
    15 1 0
    15 -1 1
    15 -1 2
    15 2 -10
    15 -2 -9
    15 2 -9
    15 -2 -8
    15 2 -8
    15 -2 -7
    15 2 -7
    15 2 -6
    15 2 -5
    15 2 -4
    15 -2 -3
    15 2 -3
    15 -2 -2
    15 2 -2
    15 -2 -1
    15 -2 0
    15 -2 1
    15 2 1
    15 -2 2
    15 3 -9
    15 3 -8
    15 3 -7
    15 3 -6
    15 3 -5
    15 3 -4
    15 -3 -3
    15 3 -3
    15 -3 -2
    15 3 -2
    15 3 -2
    15 -3 -1
    15 3 -1
    15 3 -1
    15 -3 0
    15 3 0
    15 -3 1
    -15 3 -1
    15 -3 2
    15 4 -9
    15 4 -8
    15 4 -7
    15 4 -6
    15 4 -5
    15 4 -4
    15 4 -3
    15 -4 -2
    15 4 -2
    15 -4 -1
    15 4 -1
    15 -4 0
    15 4 0
    -15 4 -1
    15 -4 1
    15 -4 2
    15 5 -8
    15 5 -7
    15 5 -6
    15 5 -6
    15 5 -5
    15 5 -5
    15 5 -4
    15 5 -4
    15 5 -3
    15 5 -3
    15 -5 -2
    15 5 -2
    15 5 -2
    15 -5 -1
    15 5 -1
    15 -5 0
    15 5 0
    15 -5 1
    15 6 -6
    15 6 -5
    15 6 -5
    15 6 -4
    15 6 -4
    15 6 -3
    15 6 -3
    15 -6 -3
    15 -6 -2
    15 6 -2
    15 -6 -2
    15 -6 -1
    15 6 -1
    15 -6 0
    15 7 -4
    15 7 -3
    15 7 -2
    16 0 -9
    16 0 -8
    16 0 -7
    16 0 -6
    16 0 -5
    16 0 -2
    16 0 -1
    16 0 0
    16 1 -9
    16 -1 -8
    16 1 -8
    16 -1 -7
    16 1 -7
    16 1 -6
    16 1 -5
    16 1 -4
    16 -1 -2
    16 -1 -1
    16 -1 0
    16 -1 1
    16 2 -9
    16 2 -8
    16 2 -7
    16 2 -6
    16 2 -5
    16 2 -4
    16 2 -4
    16 2 -3
    16 -2 -2
    16 -2 -1
    16 -2 0
    16 -2 1
    16 3 -8
    16 3 -7
    16 3 -6
    16 3 -5
    16 3 -4
    16 3 -3
    16 -3 -2
    16 3 -2
    16 -3 -1
    16 3 -1
    16 -3 0
    16 -3 1
    16 4 -7
    16 4 -6
    16 4 -5
    16 4 -4
    16 4 -3
    16 -4 -2
    16 4 -2
    16 -4 -1
    16 4 -1
    16 -4 0
    16 5 -6
    16 5 -5
    16 5 -4
    16 5 -3
    16 -5 -2
    16 5 -2
    16 -5 -1
    16 5 -1
    16 6 -4
    16 6 -3
    17 1 -7
    17 1 -6
    17 1 -5
    17 2 -7
    17 2 -6
    17 2 -5
    17 2 -4
    17 -2 -1
    17 3 -6
    17 3 -5
    17 3 -4
    17 3 -3
    17 -3 -1
    17 4 -5
    17 4 -4
_diffrn_reflns_number     7437
_diffrn_reflns_av_R_equivalents     0.0560
_diffrn_reflns_av_unetI/netI     0.0641
_diffrn_reflns_theta_min     3.202
_diffrn_reflns_theta_max     75.556
_diffrn_reflns_theta_full     67.684
_diffrn_measured_fraction_theta_max     0.932
_diffrn_measured_fraction_theta_full     0.983
_diffrn_reflns_limit_h_min     -15
_diffrn_reflns_limit_h_max     17
_diffrn_reflns_limit_k_min     -11
_diffrn_reflns_limit_k_max     12
_diffrn_reflns_limit_l_min     -12
_diffrn_reflns_limit_l_max     13
_diffrn_radiation_probe     x-ray
_refine_special_details     ?
_reflns_number_total     2856
_reflns_number_gt     2139
_reflns_threshold_expression     'I > 2\s(I)'
_refine_ls_structure_factor_coef     Fsqd
_refine_ls_matrix_type     full
_refine_ls_R_factor_all     0.0693
_refine_ls_R_factor_gt     0.0517
_refine_ls_wR_factor_gt     0.1377
_refine_ls_wR_factor_ref     0.1502
_refine_ls_goodness_of_fit_ref     1.100
_refine_ls_restrained_S_all     1.100
_refine_ls_number_reflns     2856
_refine_ls_number_parameters     191
_refine_ls_number_restraints     0
_refine_ls_hydrogen_treatment     constr
_refine_ls_weighting_scheme     calc
_refine_ls_weighting_details
              'w=1/[\s^2^(Fo^2^)+(0.0712P)^2^+0.2680P] where P=(Fo^2^+2Fc^2^)/3'
_atom_sites_solution_hydrogens     geom
_atom_sites_solution_primary     dual
_atom_sites_solution_secondary     ?
_refine_ls_shift/su_max     0.000
_refine_ls_shift/su_mean     0.000
_refine_diff_density_max     0.317
_refine_diff_density_min     -0.342
_refine_ls_extinction_method
;
<i>SHELXL2018/3</i> (Sheldrick 2015b)
;
_refine_ls_extinction_coef     0.0023(5)
_refine_ls_extinction_expression
                                  'Fc^*^=kFc[1+0.001xFc^2^\l^3^/sin(2\q)]^-1/4^'
loop_
    _atom_type_symbol
    _atom_type_description
    _atom_type_scat_dispersion_real
    _atom_type_scat_dispersion_imag
    _atom_type_scat_source
    'C' 'C' 0.0181 0.0091
                         'International Tables Vol C Tables 4.2.6.8 and 6.1.1.4'
    'H' 'H' 0.0000 0.0000
                         'International Tables Vol C Tables 4.2.6.8 and 6.1.1.4'
    'N' 'N' 0.0311 0.0180
                         'International Tables Vol C Tables 4.2.6.8 and 6.1.1.4'
    'O' 'O' 0.0492 0.0322
                         'International Tables Vol C Tables 4.2.6.8 and 6.1.1.4'
    'S' 'S' 0.3331 0.5567
                         'International Tables Vol C Tables 4.2.6.8 and 6.1.1.4'
_computing_data_collection
;
CrysAlisPro (Rigaku OD, 2022)
;
_computing_cell_refinement
;
CrysAlisPro (Rigaku OD, 2022)
;
_computing_data_reduction
;
CrysAlisPro (Rigaku OD, 2022)
;
_computing_structure_solution
;
<i>SHELXT</i>  (Sheldrick, 2015a)
;
_computing_structure_refinement
;
<i>SHELXL2018/3</i> (Sheldrick, 2015b)
;
_computing_molecular_graphics
;
OLEX2 (Dolomanov <i>et al.</i>,  2009)
;
_computing_publication_material
;
OLEX2 (Dolomanov <i>et al.</i>,  2009)
;
loop_
    _atom_site_type_symbol
    _atom_site_label
    _atom_site_fract_x
    _atom_site_fract_y
    _atom_site_fract_z
    _atom_site_U_iso_or_equiv
    _atom_site_adp_type
    _atom_site_calc_flag
    _atom_site_occupancy
    _atom_site_disorder_assembly
    _atom_site_disorder_group
    S S1 0.45082(4) 0.66477(7) 0.66401(5) 0.0380(2) Uani d 1 . .
    O O1 0.52700(12) 0.5704(2) 0.67907(19) 0.0514(6) Uani d 1 . .
    O O2 0.41925(14) 0.6961(2) 0.77812(16) 0.0519(6) Uani d 1 . .
    O O3 0.22170(13) 0.91599(19) 0.44575(18) 0.0455(5) Uani d 1 . .
    N N1 0.27444(13) 0.7076(2) 0.48536(18) 0.0306(5) Uani d 1 . .
    C C1 0.35000(16) 0.6063(3) 0.5290(2) 0.0310(5) Uani d 1 . .
    H H1 0.374440 0.583984 0.451921 0.037 Uiso calc 1 . .
    C C4 0.47674(18) 0.8100(3) 0.5937(2) 0.0396(6) Uani d 1 . .
    H H4A 0.532525 0.854461 0.656910 0.048 Uiso calc 1 . .
    H H4B 0.493981 0.790381 0.511127 0.048 Uiso calc 1 . .
    C C3 0.38813(19) 0.8988(3) 0.5617(3) 0.0425(6) Uani d 1 . .
    H H3A 0.399282 0.971486 0.505438 0.051 Uiso calc 1 . .
    H H3B 0.384838 0.938047 0.646531 0.051 Uiso calc 1 . .
    C C2 0.28912(18) 0.8402(3) 0.4920(2) 0.0348(6) Uani d 1 . .
    C C5 0.18322(17) 0.6594(3) 0.3978(2) 0.0333(6) Uani d 1 . .
    C C6 0.17961(19) 0.6182(3) 0.2711(2) 0.0440(7) Uani d 1 . .
    H H6 0.235336 0.625452 0.241121 0.053 Uiso calc 1 . .
    C C7 0.0947(2) 0.5664(4) 0.1879(3) 0.0559(9) Uani d 1 . .
    H H7 0.091908 0.537900 0.100655 0.067 Uiso calc 1 . .
    C C8 0.0141(2) 0.5563(4) 0.2324(3) 0.0633(10) Uani d 1 . .
    H H8 -0.044126 0.519958 0.175939 0.076 Uiso calc 1 . .
    C C9 0.0179(2) 0.5990(4) 0.3588(3) 0.0682(11) Uani d 1 . .
    H H9 -0.038042 0.592964 0.388363 0.082 Uiso calc 1 . .
    C C10 0.10296(19) 0.6506(3) 0.4427(3) 0.0496(8) Uani d 1 . .
    H H10 0.105807 0.679455 0.529797 0.060 Uiso calc 1 . .
    C C11 0.31292(16) 0.4818(3) 0.5756(2) 0.0334(6) Uani d 1 . .
    C C12 0.3255(2) 0.3631(3) 0.5188(3) 0.0437(7) Uani d 1 . .
    H H12 0.356067 0.360439 0.450153 0.052 Uiso calc 1 . .
    C C13 0.2933(2) 0.2481(3) 0.5624(3) 0.0550(8) Uani d 1 . .
    H H13 0.301505 0.166705 0.523015 0.066 Uiso calc 1 . .
    C C14 0.2495(2) 0.2515(3) 0.6624(3) 0.0541(8) Uani d 1 . .
    H H14 0.227909 0.172599 0.692365 0.065 Uiso calc 1 . .
    C C15 0.2371(2) 0.3693(3) 0.7189(3) 0.0468(7) Uani d 1 . .
    H H15 0.207209 0.371115 0.788272 0.056 Uiso calc 1 . .
    C C16 0.26749(17) 0.4849(3) 0.6758(2) 0.0391(6) Uani d 1 . .
    H H16 0.257539 0.566039 0.714104 0.047 Uiso calc 1 . .
loop_
    _atom_site_aniso_label
    _atom_site_aniso_U_11
    _atom_site_aniso_U_22
    _atom_site_aniso_U_33
    _atom_site_aniso_U_12
    _atom_site_aniso_U_13
    _atom_site_aniso_U_23
    S1 0.0329(4) 0.0492(5) 0.0252(3) -0.0062(3) -0.0018(2) 0.0054(3)
    O1 0.0332(10) 0.0563(14) 0.0540(11) 0.0048(9) -0.0038(8) 0.0172(10)
    O2 0.0568(12) 0.0699(15) 0.0249(9) -0.0242(11) 0.0060(8) -0.0045(9)
    O3 0.0431(11) 0.0385(11) 0.0531(11) 0.0069(9) 0.0117(8) 0.0068(9)
    N1 0.0264(10) 0.0339(12) 0.0271(9) 0.0014(9) 0.0010(7) 0.0010(9)
    C1 0.0288(12) 0.0369(14) 0.0242(11) 0.0019(11) 0.0029(8) 0.0001(10)
    C4 0.0332(13) 0.0488(18) 0.0306(12) -0.0078(12) -0.0002(9) -0.0007(12)
    C3 0.0429(15) 0.0410(16) 0.0409(13) -0.0035(13) 0.0085(11) -0.0046(12)
    C2 0.0387(13) 0.0361(15) 0.0287(12) 0.0004(12) 0.0088(9) 0.0008(11)
    C5 0.0266(12) 0.0412(16) 0.0273(11) 0.0008(11) 0.0006(9) 0.0025(11)
    C6 0.0344(13) 0.061(2) 0.0318(13) 0.0004(13) 0.0024(10) -0.0038(13)
    C7 0.0457(16) 0.075(2) 0.0375(14) -0.0016(16) -0.0020(11) -0.0111(15)
    C8 0.0393(16) 0.083(3) 0.0542(18) -0.0118(17) -0.0070(13) -0.0056(18)
    C9 0.0319(15) 0.118(3) 0.0511(18) -0.0105(19) 0.0072(12) 0.003(2)
    C10 0.0347(14) 0.079(2) 0.0340(13) -0.0036(15) 0.0083(10) -0.0019(14)
    C11 0.0284(12) 0.0365(15) 0.0299(11) 0.0023(11) 0.0005(9) 0.0008(11)
    C12 0.0441(15) 0.0421(17) 0.0402(14) 0.0065(13) 0.0051(11) -0.0036(13)
    C13 0.063(2) 0.0324(17) 0.0579(18) 0.0028(15) 0.0007(15) 0.0000(14)
    C14 0.0525(17) 0.0420(19) 0.0573(18) -0.0064(15) -0.0001(14) 0.0102(15)
    C15 0.0428(15) 0.0516(19) 0.0431(15) -0.0038(14) 0.0083(11) 0.0098(14)
    C16 0.0398(14) 0.0400(16) 0.0360(13) -0.0006(12) 0.0089(10) 0.0013(12)
_geom_special_details
;
 All esds (except the esd in the dihedral angle between two l.s. planes)
 are estimated using the full covariance matrix.  The cell esds are taken
 into account individually in the estimation of esds in distances, angles
 and torsion angles; correlations between esds in cell parameters are only
 used when they are defined by crystal symmetry.  An approximate (isotropic)
 treatment of cell esds is used for estimating esds involving l.s. planes.
;
loop_
    _geom_bond_atom_site_label_1
    _geom_bond_atom_site_label_2
    _geom_bond_site_symmetry_2
    _geom_bond_distance
    _geom_bond_publ_flag
    S1 O1 . 1.435(2) ?
    S1 O2 . 1.438(2) ?
    S1 C1 . 1.807(2) ?
    S1 C4 . 1.744(3) ?
    O3 C2 . 1.226(3) ?
    N1 C1 . 1.475(3) ?
    N1 C2 . 1.368(3) ?
    N1 C5 . 1.451(3) ?
    C1 H1 . 1.0000 ?
    C1 C11 . 1.514(4) ?
    C4 H4A . 0.9900 ?
    C4 H4B . 0.9900 ?
    C4 C3 . 1.523(4) ?
    C3 H3A . 0.9900 ?
    C3 H3B . 0.9900 ?
    C3 C2 . 1.524(4) ?
    C5 C6 . 1.381(3) ?
    C5 C10 . 1.377(4) ?
    C6 H6 . 0.9500 ?
    C6 C7 . 1.383(4) ?
    C7 H7 . 0.9500 ?
    C7 C8 . 1.381(4) ?
    C8 H8 . 0.9500 ?
    C8 C9 . 1.382(5) ?
    C9 H9 . 0.9500 ?
    C9 C10 . 1.387(4) ?
    C10 H10 . 0.9500 ?
    C11 C12 . 1.385(4) ?
    C11 C16 . 1.394(3) ?
    C12 H12 . 0.9500 ?
    C12 C13 . 1.389(4) ?
    C13 H13 . 0.9500 ?
    C13 C14 . 1.377(5) ?
    C14 H14 . 0.9500 ?
    C14 C15 . 1.375(4) ?
    C15 H15 . 0.9500 ?
    C15 C16 . 1.381(4) ?
    C16 H16 . 0.9500 ?
loop_
    _geom_angle_atom_site_label_1
    _geom_angle_atom_site_label_2
    _geom_angle_atom_site_label_3
    _geom_angle_site_symmetry_1
    _geom_angle_site_symmetry_3
    _geom_angle
    _geom_angle_publ_flag
    O1 S1 O2 . . 118.62(12) ?
    O1 S1 C1 . . 106.20(12) ?
    O1 S1 C4 . . 111.28(13) ?
    O2 S1 C1 . . 110.23(11) ?
    O2 S1 C4 . . 108.92(14) ?
    C4 S1 C1 . . 99.96(11) ?
    C2 N1 C1 . . 126.0(2) ?
    C2 N1 C5 . . 117.7(2) ?
    C5 N1 C1 . . 114.2(2) ?
    S1 C1 H1 . . 108.3 ?
    N1 C1 S1 . . 111.31(17) ?
    N1 C1 H1 . . 108.3 ?
    N1 C1 C11 . . 112.84(19) ?
    C11 C1 S1 . . 107.70(15) ?
    C11 C1 H1 . . 108.3 ?
    S1 C4 H4A . . 109.9 ?
    S1 C4 H4B . . 109.9 ?
    H4A C4 H4B . . 108.3 ?
    C3 C4 S1 . . 109.11(19) ?
    C3 C4 H4A . . 109.9 ?
    C3 C4 H4B . . 109.9 ?
    C4 C3 H3A . . 107.6 ?
    C4 C3 H3B . . 107.6 ?
    C4 C3 C2 . . 118.7(2) ?
    H3A C3 H3B . . 107.1 ?
    C2 C3 H3A . . 107.6 ?
    C2 C3 H3B . . 107.6 ?
    O3 C2 N1 . . 120.7(2) ?
    O3 C2 C3 . . 117.7(2) ?
    N1 C2 C3 . . 121.5(2) ?
    C6 C5 N1 . . 118.8(2) ?
    C10 C5 N1 . . 120.3(2) ?
    C10 C5 C6 . . 120.9(2) ?
    C5 C6 H6 . . 120.0 ?
    C5 C6 C7 . . 119.9(3) ?
    C7 C6 H6 . . 120.0 ?
    C6 C7 H7 . . 120.2 ?
    C8 C7 C6 . . 119.6(3) ?
    C8 C7 H7 . . 120.2 ?
    C7 C8 H8 . . 119.9 ?
    C7 C8 C9 . . 120.2(3) ?
    C9 C8 H8 . . 119.9 ?
    C8 C9 H9 . . 119.8 ?
    C8 C9 C10 . . 120.4(3) ?
    C10 C9 H9 . . 119.8 ?
    C5 C10 C9 . . 119.1(3) ?
    C5 C10 H10 . . 120.5 ?
    C9 C10 H10 . . 120.5 ?
    C12 C11 C1 . . 119.3(2) ?
    C12 C11 C16 . . 119.7(3) ?
    C16 C11 C1 . . 121.0(2) ?
    C11 C12 H12 . . 120.1 ?
    C11 C12 C13 . . 119.8(3) ?
    C13 C12 H12 . . 120.1 ?
    C12 C13 H13 . . 119.9 ?
    C14 C13 C12 . . 120.2(3) ?
    C14 C13 H13 . . 119.9 ?
    C13 C14 H14 . . 120.0 ?
    C15 C14 C13 . . 119.9(3) ?
    C15 C14 H14 . . 120.0 ?
    C14 C15 H15 . . 119.7 ?
    C14 C15 C16 . . 120.7(3) ?
    C16 C15 H15 . . 119.7 ?
    C11 C16 H16 . . 120.2 ?
    C15 C16 C11 . . 119.6(3) ?
    C15 C16 H16 . . 120.2 ?
loop_
    _geom_torsion_atom_site_label_1
    _geom_torsion_atom_site_label_2
    _geom_torsion_atom_site_label_3
    _geom_torsion_atom_site_label_4
    _geom_torsion_site_symmetry_1
    _geom_torsion_site_symmetry_2
    _geom_torsion_site_symmetry_3
    _geom_torsion_site_symmetry_4
    _geom_torsion
    _geom_torsion_publ_flag
    S1 C1 C11 C12 . . . . -111.1(2) ?
    S1 C1 C11 C16 . . . . 68.1(2) ?
    S1 C4 C3 C2 . . . . -45.9(3) ?
    O1 S1 C1 N1 . . . . -168.32(16) ?
    O1 S1 C1 C11 . . . . 67.50(19) ?
    O1 S1 C4 C3 . . . . 172.01(17) ?
    O2 S1 C1 N1 . . . . 62.00(19) ?
    O2 S1 C1 C11 . . . . -62.2(2) ?
    O2 S1 C4 C3 . . . . -55.4(2) ?
    N1 C1 C11 C12 . . . . 125.6(2) ?
    N1 C1 C11 C16 . . . . -55.2(3) ?
    N1 C5 C6 C7 . . . . 177.1(3) ?
    N1 C5 C10 C9 . . . . -177.2(3) ?
    C1 S1 C4 C3 . . . . 60.16(19) ?
    C1 N1 C2 O3 . . . . 175.8(2) ?
    C1 N1 C2 C3 . . . . -6.8(3) ?
    C1 N1 C5 C6 . . . . -68.1(3) ?
    C1 N1 C5 C10 . . . . 109.4(3) ?
    C1 C11 C12 C13 . . . . 178.9(2) ?
    C1 C11 C16 C15 . . . . -178.1(2) ?
    C4 S1 C1 N1 . . . . -52.56(18) ?
    C4 S1 C1 C11 . . . . -176.73(18) ?
    C4 C3 C2 O3 . . . . -167.2(2) ?
    C4 C3 C2 N1 . . . . 15.3(4) ?
    C2 N1 C1 S1 . . . . 29.3(3) ?
    C2 N1 C1 C11 . . . . 150.5(2) ?
    C2 N1 C5 C6 . . . . 96.5(3) ?
    C2 N1 C5 C10 . . . . -86.0(3) ?
    C5 N1 C1 S1 . . . . -167.57(16) ?
    C5 N1 C1 C11 . . . . -46.3(3) ?
    C5 N1 C2 O3 . . . . 13.2(3) ?
    C5 N1 C2 C3 . . . . -169.4(2) ?
    C5 C6 C7 C8 . . . . 0.0(5) ?
    C6 C5 C10 C9 . . . . 0.3(5) ?
    C6 C7 C8 C9 . . . . 0.7(6) ?
    C7 C8 C9 C10 . . . . -0.9(6) ?
    C8 C9 C10 C5 . . . . 0.4(6) ?
    C10 C5 C6 C7 . . . . -0.5(4) ?
    C11 C12 C13 C14 . . . . -0.4(4) ?
    C12 C11 C16 C15 . . . . 1.1(4) ?
    C12 C13 C14 C15 . . . . 0.4(4) ?
    C13 C14 C15 C16 . . . . 0.4(4) ?
    C14 C15 C16 C11 . . . . -1.2(4) ?
    C16 C11 C12 C13 . . . . -0.3(4) ?
loop_
    _geom_hbond_atom_site_label_D
    _geom_hbond_atom_site_label_H
    _geom_hbond_atom_site_label_A
    _geom_hbond_site_symmetry_A
    _geom_hbond_distance_DH
    _geom_hbond_distance_HA
    _geom_hbond_distance_DA
    _geom_hbond_angle_DHA
    _geom_hbond_publ_flag
    C12 H12 O1 3_666 0.95 2.56 3.454(4) 157 yes
_shelx_space_group_comment
;
The symmetry employed for this shelxl refinement is uniquely defined
by the following loop, which should always be used as a source of
symmetry information in preference to the above space-group names.
They are only intended as comments.
;
_shelx_estimated_absorpt_T_min     ?
_shelx_estimated_absorpt_T_max     ?
_iucr_refine_instructions_details
;
TITL ljs62b_auto_a.res in P2(1)/c
    ljs62b_auto.res
    created by SHELXL-2018/3 at 10:49:28 on 06-Jan-2023
REM Old TITL ljs62b_auto in P2(1)/c
REM SHELXT solution in P2(1)/c: R1 0.389, Rweak 0.080, Alpha 0.060
REM <I/s> 0.204 for 104 systematic absences, Orientation as input
REM Formula found by SHELXT: C9 N1 O20 S
CELL 1.54184 14.448465 10.203076 10.494973 90 107.1791 90
ZERR 4 0.000608 0.000457 0.000386 0 0.0041 0
LATT 1
SYMM -X,0.5+Y,0.5-Z
SFAC C H N O S
UNIT 64 60 4 12 4
EQIV $1 1-X,1-Y,1-Z
L.S. 20
PLAN  1
TEMP -100
CONF
HTAB C12 O1_$1
BOND $H
HTAB
fmap 2
acta
REM <olex2.extras>
REM <HklSrc "%.\\ljs62b_auto.hkl">
REM </olex2.extras>
WGHT    0.071200    0.268000
EXTI    0.002254
FVAR       5.68486
S1    5    0.450824    0.664774    0.664011    11.00000    0.03292    0.04922 =
         0.02519    0.00544   -0.00183   -0.00616
O1    4    0.526996    0.570400    0.679070    11.00000    0.03320    0.05633 =
         0.05401    0.01723   -0.00381    0.00477
O2    4    0.419250    0.696088    0.778121    11.00000    0.05683    0.06993 =
         0.02495   -0.00450    0.00602   -0.02418
O3    4    0.221698    0.915995    0.445750    11.00000    0.04308    0.03855 =
         0.05311    0.00680    0.01170    0.00688
N1    3    0.274441    0.707563    0.485358    11.00000    0.02642    0.03389 =
         0.02712    0.00105    0.00098    0.00137
C1    1    0.349996    0.606260    0.529024    11.00000    0.02880    0.03686 =
         0.02416    0.00006    0.00285    0.00193
AFIX  13
H1    2    0.374440    0.583984    0.451921    11.00000   -1.20000
AFIX   0
C4    1    0.476740    0.809976    0.593678    11.00000    0.03320    0.04878 =
         0.03060   -0.00069   -0.00025   -0.00781
AFIX  23
H4A   2    0.532525    0.854461    0.656910    11.00000   -1.20000
H4B   2    0.493981    0.790381    0.511127    11.00000   -1.20000
AFIX   0
C3    1    0.388132    0.898839    0.561692    11.00000    0.04293    0.04102 =
         0.04093   -0.00457    0.00850   -0.00347
AFIX  23
H3A   2    0.399282    0.971486    0.505438    11.00000   -1.20000
H3B   2    0.384838    0.938047    0.646531    11.00000   -1.20000
AFIX   0
C2    1    0.289117    0.840161    0.491977    11.00000    0.03874    0.03615 =
         0.02872    0.00084    0.00882    0.00040
C5    1    0.183221    0.659448    0.397844    11.00000    0.02659    0.04119 =
         0.02729    0.00245    0.00058    0.00079
C6    1    0.179607    0.618224    0.271106    11.00000    0.03436    0.06112 =
         0.03177   -0.00378    0.00239    0.00037
AFIX  43
H6    2    0.235336    0.625452    0.241121    11.00000   -1.20000
AFIX   0
C7    1    0.094721    0.566397    0.187895    11.00000    0.04568    0.07525 =
         0.03752   -0.01108   -0.00205   -0.00161
AFIX  43
H7    2    0.091908    0.537900    0.100655    11.00000   -1.20000
AFIX   0
C8    1    0.014122    0.556334    0.232390    11.00000    0.03933    0.08286 =
         0.05424   -0.00562   -0.00704   -0.01182
AFIX  43
H8    2   -0.044126    0.519958    0.175939    11.00000   -1.20000
AFIX   0
C9    1    0.017922    0.599007    0.358764    11.00000    0.03192    0.11849 =
         0.05108    0.00343    0.00723   -0.01050
AFIX  43
H9    2   -0.038042    0.592964    0.388363    11.00000   -1.20000
AFIX   0
C10   1    0.102961    0.650611    0.442655    11.00000    0.03469    0.07891 =
         0.03400   -0.00189    0.00828   -0.00363
AFIX  43
H10   2    0.105807    0.679455    0.529797    11.00000   -1.20000
AFIX   0
C11   1    0.312916    0.481795    0.575606    11.00000    0.02842    0.03648 =
         0.02992    0.00084    0.00047    0.00234
C12   1    0.325492    0.363127    0.518775    11.00000    0.04415    0.04206 =
         0.04018   -0.00358    0.00512    0.00648
AFIX  43
H12   2    0.356067    0.360439    0.450153    11.00000   -1.20000
AFIX   0
C13   1    0.293290    0.248056    0.562359    11.00000    0.06349    0.03241 =
         0.05785   -0.00001    0.00074    0.00283
AFIX  43
H13   2    0.301505    0.166705    0.523015    11.00000   -1.20000
AFIX   0
C14   1    0.249501    0.251515    0.662398    11.00000    0.05246    0.04204 =
         0.05727    0.01018   -0.00005   -0.00640
AFIX  43
H14   2    0.227909    0.172599    0.692365    11.00000   -1.20000
AFIX   0
C15   1    0.237057    0.369259    0.718866    11.00000    0.04282    0.05164 =
         0.04313    0.00983    0.00827   -0.00375
AFIX  43
H15   2    0.207209    0.371115    0.788272    11.00000   -1.20000
AFIX   0
C16   1    0.267494    0.484886    0.675752    11.00000    0.03983    0.04003 =
         0.03601    0.00133    0.00887   -0.00058
AFIX  43
H16   2    0.257539    0.566039    0.714104    11.00000   -1.20000
AFIX   0
HKLF 4
REM  ljs62b_auto_a.res in P2(1)/c
REM wR2 = 0.1502, GooF = S = 1.100, Restrained GooF = 1.100 for all data
REM R1 = 0.0517 for 2139 Fo > 4sig(Fo) and 0.0693 for all 2856 data
REM 191 parameters refined using 0 restraints
END
WGHT      0.0712      0.2654
REM Instructions for potential hydrogen bonds
EQIV $2 x, -y+3/2, z-1/2
HTAB C4 O2_$2
EQIV $3 -x+1, y+1/2, -z+3/2
HTAB C3 O1_$3
REM Highest difference peak  0.317,  deepest hole -0.342,  1-sigma level  0.068
Q1    1   0.3832  0.5661  0.6299  11.00000  0.05    0.32
  REM The information below was added by Olex2.
  REM
  REM R1 = 0.0517 for 2139 Fo > 4sig(Fo) and 0.0693 for all 7748 data
  REM 191 parameters refined using n/a restraints
  REM Highest difference peak 0.32, deepest hole -0.34
  REM Mean Shift 0, Max Shift 0.000.
  REM +++ Tabular Listing of Refinement Information +++
  REM R1_all = 0.0693
  REM R1_gt = 0.0517
  REM wR_ref = 0.1502
  REM GOOF = 1.100
  REM Shift_max = 0.000
  REM Shift_mean = 0
  REM Reflections_all = 7748
  REM Reflections_gt = 2139
  REM Parameters = 191
  REM Hole = -0.34
  REM Peak = 0.32
  REM Flack = n/a
;
data_2
_audit_creation_method
;
Olex2 1.3-ac4
(compiled 2020.11.27 svn.r5f609507 for Rigaku Oxford Diffraction, GUI svn.r6214)
;
_chemical_name_systematic
;\
<i>N</i>-[(2<i>S</i>,5<i>R</i>)-1,1,4-Trioxo-2,3-diphenyl-1,3-thiazinan-\
5-yl]acetamide
;
_chemical_name_common     ?
_chemical_formula_moiety     'C18 H18 N2 O4 S'
_chemical_formula_sum     'C18 H18 N2 O4 S'
_chemical_formula_iupac     'C18 H18 N2 O4 S'
_chemical_formula_weight     358.40
_chemical_melting_point     ?
_chemical_absolute_configuration     ad
_space_group_crystal_system     orthorhombic
_space_group_name_H-M_alt     'P 21 21 21'
_space_group_name_Hall     'P 2ac 2ab'
loop_
    _space_group_symop_operation_xyz
    'x, y, z'
    '-x+1/2, -y, z+1/2'
    'x+1/2, -y+1/2, -z'
    '-x, y+1/2, -z+1/2'
_cell_length_a     5.5230(4)
_cell_length_b     10.6857(9)
_cell_length_c     28.430(2)
_cell_angle_alpha     90
_cell_angle_beta     90
_cell_angle_gamma     90
_cell_volume     1677.8(2)
_cell_formula_units_Z     4
_cell_measurement_reflns_used     4224
_cell_measurement_theta_min     2.385
_cell_measurement_theta_max     25.041
_cell_measurement_temperature     298(2)
_exptl_crystal_description     rod
_exptl_crystal_colour     colorless
_exptl_crystal_size_max     0.22
_exptl_crystal_size_mid     0.06
_exptl_crystal_size_min     0.06
_exptl_crystal_density_diffrn     1.419
_exptl_crystal_density_meas     ?
_exptl_crystal_density_method     ?
_exptl_crystal_F_000     752
_exptl_absorpt_coefficient_mu     0.219
_exptl_absorpt_correction_type     multi-scan
_exptl_absorpt_process_details
;
(SADABS; Krause <i>et al.</i>,  2015)
;
_exptl_absorpt_correction_T_min     0.656253
_exptl_absorpt_correction_T_max     0.900
_exptl_special_details
;
 The data collection nominally covered a full sphere of reciprocal space by
 a combination of 4 sets of \w scans each set at different \f and/or
 2\q angles and each scan (10 s exposure) covering -0.300\% degrees in \w.
 The crystal to detector distance was 5.82 cm.
;
_diffrn_ambient_temperature     298(2)
_diffrn_source     ?
_diffrn_radiation_type     MoK\a
_diffrn_radiation_wavelength     0.71073
_diffrn_measurement_device_type     'Bruker SMART CCD area detector'
_diffrn_measurement_method     'phi and omega scans'
_diffrn_detector_area_resol_mean     ?
loop_
    _diffrn_refln_index_h
    _diffrn_refln_index_k
    _diffrn_refln_index_l
    1 0 0
    -1 0 0
    2 0 0
    -2 0 0
    -3 0 0
    3 0 0
    -4 0 0
    -5 0 0
    -6 0 0
    -7 0 0
    0 -1 0
    0 1 0
    0 1 0
    1 1 0
    1 1 0
    -1 -1 0
    -1 1 0
    -2 1 0
    2 1 0
    2 -1 0
    -2 -1 0
    3 1 0
    -3 -1 0
    -3 1 0
    3 -1 0
    -4 1 0
    -4 -1 0
    4 1 0
    -5 1 0
    -5 -1 0
    -6 -1 0
    -6 1 0
    -7 1 0
    -7 -1 0
    0 2 0
    0 2 0
    0 -2 0
    -1 2 0
    -1 -2 0
    1 2 0
    -1 2 0
    -2 2 0
    2 2 0
    -2 -2 0
    2 2 0
    -3 -2 0
    -3 2 0
    -4 2 0
    -4 -2 0
    4 2 0
    -4 -2 0
    -5 -2 0
    -5 2 0
    -6 2 0
    -6 -2 0
    -7 -2 0
    -7 2 0
    0 3 0
    -1 3 0
    -1 -3 0
    -1 3 0
    1 3 0
    1 3 0
    2 3 0
    -2 3 0
    -2 -3 0
    2 3 0
    3 3 0
    -3 -3 0
    -3 3 0
    -4 3 0
    -4 -3 0
    -5 -3 0
    -5 3 0
    -6 3 0
    -6 -3 0
    -7 -3 0
    0 4 0
    0 -4 0
    0 4 0
    -1 4 0
    -1 4 0
    1 4 0
    -1 -4 0
    1 4 0
    2 4 0
    2 4 0
    -2 4 0
    -2 4 0
    -2 -4 0
    3 4 0
    -3 -4 0
    3 4 0
    -3 4 0
    -4 -4 0
    -4 4 0
    4 4 0
    -5 4 0
    -5 -4 0
    -6 -4 0
    -6 4 0
    -7 -4 0
    0 5 0
    0 5 0
    0 -5 0
    1 5 0
    -1 5 0
    1 5 0
    -1 5 0
    -1 -5 0
    2 5 0
    -2 5 0
    -2 -5 0
    2 5 0
    -2 5 0
    3 5 0
    -3 -5 0
    -3 5 0
    4 5 0
    -4 5 0
    -4 -5 0
    5 5 0
    -5 5 0
    -5 -5 0
    -6 5 0
    -6 -5 0
    0 6 0
    0 -6 0
    0 6 0
    -1 6 0
    1 6 0
    -1 -6 0
    1 6 0
    -1 6 0
    -2 -6 0
    -2 6 0
    -2 6 0
    2 6 0
    2 6 0
    -3 -6 0
    -3 6 0
    3 6 0
    -4 6 0
    -4 -6 0
    4 6 0
    -5 -6 0
    -5 6 0
    -6 6 0
    -6 -6 0
    0 7 0
    0 7 0
    1 7 0
    -1 7 0
    1 7 0
    -1 7 0
    -1 -7 0
    -2 7 0
    2 7 0
    -2 -7 0
    3 7 0
    -3 -7 0
    -3 7 0
    4 7 0
    -4 7 0
    -5 7 0
    -6 7 0
    0 8 0
    0 8 0
    -1 8 0
    1 8 0
    -1 8 0
    1 8 0
    2 8 0
    -2 8 0
    3 8 0
    -3 8 0
    -4 8 0
    4 8 0
    -5 8 0
    5 8 0
    0 9 0
    0 9 0
    1 9 0
    -1 9 0
    -1 9 0
    -2 9 0
    2 9 0
    -3 9 0
    3 9 0
    4 9 0
    -4 9 0
    -5 9 0
    5 9 0
    0 10 0
    0 10 0
    -1 10 0
    -1 10 0
    1 10 0
    -2 10 0
    2 10 0
    3 10 0
    -3 10 0
    4 10 0
    -4 10 0
    5 10 0
    0 11 0
    -1 11 0
    1 11 0
    -2 11 0
    2 11 0
    -3 11 0
    3 11 0
    -4 11 0
    4 11 0
    0 12 0
    1 12 0
    -1 12 0
    -2 12 0
    2 12 0
    -3 12 0
    3 12 0
    0 13 0
    1 13 0
    2 13 0
    -2 13 0
    1 14 0
    -7 0 1
    -6 0 1
    -5 0 1
    -5 0 1
    -4 0 1
    3 0 -1
    -3 0 1
    2 0 -1
    -2 0 1
    -1 0 1
    1 0 -1
    1 0 1
    -1 0 -1
    2 0 1
    -2 0 -1
    -3 0 -1
    3 0 1
    -4 0 -1
    -5 0 -1
    -6 0 -1
    -7 0 -1
    -7 1 1
    -7 -1 1
    -6 -1 1
    -6 1 1
    -5 1 1
    -5 -1 1
    -4 -1 1
    -4 1 1
    -4 -1 1
    4 1 -1
    3 -1 -1
    3 1 -1
    -3 -1 1
    -3 1 1
    -2 -1 1
    -2 1 1
    -2 -1 1
    2 1 -1
    -1 -1 1
    1 1 -1
    -1 1 1
    1 1 -1
    -1 -1 1
    0 1 1
    0 -1 1
    0 1 1
    0 1 -1
    -1 1 -1
    -1 1 -1
    1 1 1
    1 1 1
    2 -1 1
    -2 1 -1
    -2 1 -1
    3 1 1
    -3 1 -1
    -3 -1 -1
    -4 1 -1
    4 1 1
    -4 -1 -1
    -5 1 -1
    -5 -1 -1
    -6 -1 -1
    -7 -1 -1
    -7 1 -1
    -7 -2 1
    -7 2 1
    -6 2 1
    -6 -2 1
    -5 2 1
    -5 -2 1
    -4 2 1
    4 2 -1
    -4 -2 1
    -4 -2 1
    -2 2 1
    -2 -2 1
    2 2 -1
    -1 -2 1
    1 2 -1
    -1 2 1
    -1 2 1
    1 2 -1
    0 2 1
    0 2 -1
    0 2 1
    0 -2 1
    0 -2 -1
    -1 2 -1
    -1 -2 -1
    -1 2 -1
    1 2 1
    1 2 1
    -2 -2 -1
    2 2 1
    -2 2 -1
    2 2 1
    -4 2 -1
    4 2 1
    -4 -2 -1
    -4 -2 -1
    -5 2 -1
    -5 -2 -1
    -6 2 -1
    -6 -2 -1
    -7 2 -1
    -7 -2 -1
    -7 -3 1
    -6 -3 1
    -6 3 1
    -5 -3 1
    -5 3 1
    -4 -3 1
    -4 3 1
    -3 -3 1
    3 3 -1
    -3 3 1
    -3 -3 1
    -2 3 1
    2 3 -1
    -2 -3 1
    2 3 -1
    -1 3 1
    1 3 -1
    -1 3 1
    0 3 -1
    0 3 1
    0 -3 1
    0 -3 -1
    0 3 1
    -1 3 -1
    -1 -3 -1
    -1 3 -1
    1 3 1
    1 3 1
    -2 -3 -1
    -2 3 -1
    -2 3 -1
    2 3 1
    2 3 1
    -3 -3 -1
    -3 -3 -1
    3 3 1
    3 3 1
    -3 3 -1
    -4 -3 -1
    -4 3 -1
    4 3 1
    -5 -3 -1
    -5 3 -1
    -6 -3 -1
    -6 3 -1
    -7 -3 -1
    -7 -4 1
    -6 4 1
    -6 -4 1
    -5 4 1
    -5 -4 1
    4 4 -1
    -4 4 1
    -4 -4 1
    -3 4 1
    3 4 -1
    -3 -4 1
    -3 -4 1
    2 4 -1
    -2 -4 1
    2 4 -1
    -2 4 1
    -2 4 1
    -1 -4 1
    -1 4 1
    1 4 -1
    -1 4 1
    1 4 -1
    0 4 -1
    0 4 1
    0 4 -1
    0 4 1
    -1 4 -1
    -1 -4 -1
    1 4 1
    -1 4 -1
    1 4 1
    2 4 1
    -2 -4 -1
    2 4 1
    -2 4 -1
    -2 4 -1
    -3 -4 -1
    -3 4 -1
    3 4 1
    3 4 1
    4 4 1
    -4 -4 -1
    -4 4 -1
    -5 -4 -1
    -5 4 -1
    -6 -4 -1
    -6 4 -1
    -7 4 -1
    -7 -4 -1
    -6 5 1
    -6 -5 1
    5 5 -1
    -5 -5 1
    -5 5 1
    4 5 -1
    -4 -5 1
    -4 5 1
    -3 -5 1
    -3 5 1
    3 5 -1
    2 5 -1
    2 5 -1
    -2 5 1
    -2 -5 1
    -2 5 1
    1 5 -1
    1 5 -1
    -1 5 1
    -1 5 1
    -1 -5 1
    0 5 1
    0 5 -1
    0 5 -1
    0 -5 1
    0 5 1
    0 -5 -1
    -1 5 -1
    -1 5 -1
    1 5 1
    -1 -5 -1
    1 5 1
    2 5 1
    -2 -5 -1
    2 5 1
    -2 5 -1
    -2 5 -1
    3 5 1
    -3 5 -1
    -3 -5 -1
    4 5 1
    -4 -5 -1
    -5 5 -1
    -5 -5 -1
    5 5 1
    -6 5 -1
    -6 -5 -1
    -6 -6 1
    -6 6 1
    -5 6 1
    -5 -6 1
    -4 -6 1
    4 6 -1
    -4 6 1
    3 6 -1
    -3 -6 1
    -3 6 1
    -2 -6 1
    2 6 -1
    -2 6 1
    2 6 -1
    -2 6 1
    -1 6 1
    1 6 -1
    1 6 -1
    -1 6 1
    -1 -6 1
    0 -6 1
    0 6 -1
    0 -6 -1
    0 6 1
    0 6 1
    0 6 -1
    -1 6 -1
    -1 -6 -1
    -1 6 -1
    1 6 1
    1 6 1
    2 6 1
    -2 -6 -1
    -2 6 -1
    2 6 1
    -2 6 -1
    3 6 1
    -3 6 -1
    -3 -6 -1
    4 6 1
    -4 -6 -1
    -4 6 -1
    -5 6 -1
    -5 -6 -1
    -6 6 -1
    -5 7 1
    4 7 -1
    -4 -7 1
    -4 7 1
    -3 7 1
    3 7 -1
    -3 -7 1
    -2 -7 1
    2 7 -1
    -2 7 1
    1 7 -1
    -1 -7 1
    -1 7 1
    -1 7 1
    1 7 -1
    0 -7 -1
    0 7 -1
    0 7 1
    0 -7 1
    0 7 1
    0 7 -1
    1 7 1
    -1 -7 -1
    -1 7 -1
    -1 7 -1
    1 7 1
    -2 7 -1
    2 7 1
    3 7 1
    -3 7 -1
    4 7 1
    -4 7 -1
    -5 7 -1
    5 7 1
    -6 7 -1
    -5 8 1
    5 8 -1
    -4 8 1
    4 8 -1
    -3 8 1
    3 8 -1
    2 8 -1
    -2 8 1
    -1 8 1
    1 8 -1
    1 8 -1
    -1 8 1
    0 8 1
    0 8 1
    0 8 -1
    0 8 -1
    -1 8 -1
    -1 8 -1
    1 8 1
    1 8 1
    -2 8 -1
    2 8 1
    3 8 1
    -3 8 -1
    4 8 1
    -4 8 -1
    -5 8 -1
    5 8 1
    -5 9 1
    5 9 -1
    -4 9 1
    4 9 -1
    -3 9 1
    3 9 -1
    -2 9 1
    2 9 -1
    -1 9 1
    1 9 -1
    -1 9 1
    0 9 -1
    0 9 1
    0 9 1
    0 9 -1
    1 9 1
    -1 9 -1
    1 9 1
    -1 9 -1
    2 9 1
    -2 9 -1
    3 9 1
    -3 9 -1
    -4 9 -1
    4 9 1
    5 9 1
    -5 9 -1
    5 10 -1
    -4 10 1
    4 10 -1
    -3 10 1
    3 10 -1
    -2 10 1
    2 10 -1
    -1 10 1
    1 10 -1
    -1 10 1
    0 10 1
    0 10 -1
    0 10 -1
    0 10 1
    -1 10 -1
    -1 10 -1
    1 10 1
    2 10 1
    -2 10 -1
    3 10 1
    -3 10 -1
    -4 10 -1
    4 10 1
    5 10 1
    4 11 -1
    -4 11 1
    3 11 -1
    -3 11 1
    2 11 -1
    -2 11 1
    -1 11 1
    1 11 -1
    0 11 1
    0 11 -1
    0 11 1
    -1 11 -1
    1 11 1
    2 11 1
    -2 11 -1
    -3 11 -1
    3 11 1
    4 11 1
    -4 11 -1
    -3 12 1
    3 12 -1
    -2 12 1
    2 12 -1
    1 12 -1
    -1 12 1
    0 12 1
    0 12 -1
    1 12 1
    -2 12 -1
    2 12 1
    -3 12 -1
    3 12 1
    2 13 -1
    -2 13 1
    1 13 -1
    0 13 1
    0 13 -1
    1 13 1
    2 13 1
    -2 13 -1
    1 14 -1
    1 14 1
    -7 0 2
    -6 0 2
    -5 0 2
    -5 0 2
    -4 0 2
    3 0 -2
    -3 0 2
    2 0 -2
    -2 0 2
    1 0 -2
    -1 0 2
    -1 0 2
    0 0 2
    0 0 -2
    1 0 2
    1 0 2
    -2 0 -2
    2 0 2
    -3 0 -2
    3 0 2
    -4 0 -2
    -5 0 -2
    -7 0 -2
    -7 -1 2
    -7 1 2
    -6 1 2
    -6 -1 2
    -5 1 2
    -5 -1 2
    -4 -1 2
    4 1 -2
    -4 1 2
    -3 -1 2
    3 1 -2
    3 -1 -2
    -3 1 2
    -3 -1 2
    -2 1 2
    -2 -1 2
    -2 -1 2
    2 -1 -2
    2 1 -2
    1 1 -2
    1 -1 -2
    -1 -1 2
    -1 1 2
    -1 -1 2
    0 -1 2
    0 1 2
    0 1 2
    0 1 -2
    -1 1 -2
    -1 1 -2
    1 1 2
    1 1 2
    -2 1 -2
    2 1 2
    -2 1 -2
    -2 -1 -2
    -3 1 -2
    3 1 2
    -3 1 -2
    -3 -1 -2
    -4 1 -2
    4 1 2
    -4 -1 -2
    -5 1 -2
    -5 -1 -2
    -6 1 -2
    -6 -1 -2
    -7 1 -2
    -7 -2 2
    -7 2 2
    -6 2 2
    -6 -2 2
    -5 -2 2
    -5 2 2
    -4 -2 2
    -4 2 2
    4 2 -2
    -3 -2 2
    2 2 -2
    -2 2 2
    -2 -2 2
    -2 -2 2
    -1 -2 2
    1 2 -2
    1 2 -2
    -1 2 2
    -1 2 2
    0 2 2
    0 2 -2
    0 -2 2
    0 2 2
    -1 2 -2
    -1 2 -2
    1 2 2
    -1 -2 -2
    1 2 2
    2 2 2
    -2 2 -2
    -2 2 -2
    2 2 2
    -3 2 -2
    -4 -2 -2
    -4 2 -2
    4 2 2
    -5 2 -2
    -5 -2 -2
    -6 -2 -2
    -6 2 -2
    -7 -2 -2
    -7 -3 2
    -6 3 2
    -6 -3 2
    -5 3 2
    -5 -3 2
    -3 -3 2
    3 3 -2
    -3 -3 2
    -3 3 2
    -2 3 2
    -2 -3 2
    2 3 -2
    2 3 -2
    1 3 -2
    -1 3 2
    1 3 -2
    -1 -3 2
    -1 3 2
    0 3 -2
    0 3 2
    -1 3 -2
    -1 -3 -2
    -2 -3 -2
    -2 3 -2
    2 3 2
    -2 3 -2
    2 3 2
    3 3 2
    3 3 2
    -3 -3 -2
    -3 3 -2
    -4 -3 -2
    4 3 2
    -4 -3 -2
    -4 3 -2
    -5 3 -2
    -5 -3 -2
    -6 3 -2
    -6 -3 -2
    -7 -3 -2
    -7 -4 2
    -6 -4 2
    -6 4 2
    -5 4 2
    -5 -4 2
    -4 -4 2
    4 4 -2
    -4 4 2
    -3 -4 2
    3 4 -2
    -3 4 2
    -2 4 2
    2 4 -2
    -2 -4 2
    -2 4 2
    2 4 -2
    1 4 -2
    -1 -4 2
    1 4 -2
    -1 4 2
    -1 4 2
    0 -4 2
    0 4 2
    0 -4 -2
    0 4 -2
    0 4 2
    1 4 2
    -1 4 -2
    -1 4 -2
    -1 -4 -2
    1 4 2
    2 4 2
    -2 4 -2
    -2 -4 -2
    2 4 2
    -2 4 -2
    -3 -4 -2
    3 4 2
    -3 4 -2
    3 4 2
    -4 4 -2
    4 4 2
    -4 -4 -2
    -5 4 -2
    5 4 2
    -5 -4 -2
    -6 -4 -2
    -6 4 -2
    -7 -4 -2
    -7 4 -2
    -6 -5 2
    -6 5 2
    -5 -5 2
    5 5 -2
    -5 5 2
    -4 -5 2
    4 5 -2
    -4 5 2
    -3 -5 2
    -3 5 2
    3 5 -2
    -2 -5 2
    -2 5 2
    2 5 -2
    -2 5 2
    2 5 -2
    1 5 -2
    -1 5 2
    1 5 -2
    -1 5 2
    -1 -5 2
    0 -5 -2
    0 5 2
    0 5 -2
    0 -5 2
    0 5 2
    -1 -5 -2
    -1 5 -2
    1 5 2
    -2 5 -2
    -2 5 -2
    -2 -5 -2
    2 5 2
    2 5 2
    3 5 2
    -3 -5 -2
    3 5 2
    -3 5 -2
    -4 5 -2
    4 5 2
    -4 -5 -2
    -5 -5 -2
    5 5 2
    -5 5 -2
    -6 5 -2
    -6 -5 -2
    -6 6 2
    -6 -6 2
    -5 6 2
    -5 -6 2
    -4 -6 2
    -4 6 2
    4 6 -2
    -3 -6 2
    -3 6 2
    3 6 -2
    2 6 -2
    -2 6 2
    -2 6 2
    -2 -6 2
    1 6 -2
    -1 6 2
    1 6 -2
    -1 -6 2
    -1 6 2
    0 6 2
    0 -6 -2
    0 6 2
    0 6 -2
    0 -6 2
    -1 6 -2
    -1 6 -2
    -1 -6 -2
    1 6 2
    2 6 2
    2 6 2
    -2 6 -2
    -2 -6 -2
    -2 6 -2
    -3 6 -2
    -3 -6 -2
    3 6 2
    -4 6 -2
    4 6 2
    -4 -6 -2
    5 6 2
    -5 -6 -2
    -5 6 -2
    -6 6 -2
    -6 7 2
    -5 7 2
    -5 -7 2
    5 7 -2
    -4 -7 2
    4 7 -2
    -4 7 2
    3 7 -2
    -3 -7 2
    -3 7 2
    -2 7 2
    2 7 -2
    -2 -7 2
    1 7 -2
    -1 7 2
    -1 -7 2
    -1 7 2
    1 7 -2
    0 7 2
    0 7 -2
    0 -7 2
    0 7 2
    0 7 -2
    -1 7 -2
    1 7 2
    -1 7 -2
    2 7 2
    2 7 2
    -2 7 -2
    3 7 2
    -3 7 -2
    -4 7 -2
    -5 7 -2
    5 7 2
    -6 7 -2
    -5 8 2
    5 8 -2
    -4 8 2
    4 8 -2
    -3 8 2
    3 8 -2
    -2 8 2
    2 8 -2
    -1 8 2
    1 8 -2
    1 8 -2
    -1 8 2
    0 8 2
    0 8 -2
    0 8 2
    0 -8 2
    0 8 -2
    -1 8 -2
    -1 8 -2
    1 8 2
    -2 8 -2
    2 8 2
    3 8 2
    -3 8 -2
    -4 8 -2
    4 8 2
    -5 8 -2
    5 8 2
    -5 9 2
    5 9 -2
    4 9 -2
    -4 9 2
    -3 9 2
    3 9 -2
    2 9 -2
    -2 9 2
    -1 9 2
    -1 9 2
    1 9 -2
    0 9 2
    0 9 2
    0 9 -2
    0 9 -2
    1 9 2
    -1 9 -2
    -1 9 -2
    -2 9 -2
    2 9 2
    -3 9 -2
    3 9 2
    -4 9 -2
    4 9 2
    -5 9 -2
    5 9 2
    5 10 -2
    4 10 -2
    -4 10 2
    3 10 -2
    -3 10 2
    2 10 -2
    -2 10 2
    1 10 -2
    -1 10 2
    -1 10 2
    0 10 -2
    0 10 2
    0 10 2
    0 10 -2
    -1 10 -2
    -1 10 -2
    1 10 2
    -2 10 -2
    2 10 2
    3 10 2
    -3 10 -2
    -4 10 -2
    4 10 2
    5 10 2
    4 11 -2
    -4 11 2
    -3 11 2
    3 11 -2
    -2 11 2
    2 11 -2
    -1 11 2
    1 11 -2
    0 11 2
    0 11 -2
    0 11 2
    1 11 2
    -1 11 -2
    -2 11 -2
    2 11 2
    3 11 2
    -3 11 -2
    4 11 2
    -4 11 -2
    -3 12 2
    3 12 -2
    2 12 -2
    -2 12 2
    -1 12 2
    1 12 -2
    0 12 2
    0 12 -2
    1 12 2
    -2 12 -2
    2 12 2
    -3 12 -2
    3 12 2
    -2 13 2
    2 13 -2
    1 13 -2
    -1 13 2
    0 13 -2
    0 13 2
    1 13 2
    -2 13 -2
    1 14 -2
    1 14 2
    -7 0 3
    -6 0 3
    -5 0 3
    -4 0 3
    -4 0 3
    -3 0 3
    3 0 -3
    -3 0 3
    -2 0 3
    -2 0 3
    2 0 -3
    -1 0 3
    -1 0 3
    1 0 -3
    0 0 3
    0 0 -3
    0 0 3
    1 0 3
    -2 0 -3
    2 0 3
    -3 0 -3
    3 0 3
    -4 0 -3
    -5 0 -3
    -7 0 -3
    -7 1 3
    -7 -1 3
    -6 -1 3
    -6 1 3
    -5 -1 3
    -5 1 3
    -5 1 3
    -4 1 3
    4 1 -3
    -4 -1 3
    -4 -1 3
    3 -1 -3
    -3 -1 3
    -3 -1 3
    -3 1 3
    3 1 -3
    -2 1 3
    -2 -1 3
    2 1 -3
    2 -1 -3
    -2 -1 3
    1 1 -3
    -1 1 3
    1 -1 -3
    -1 -1 3
    -1 -1 3
    0 -1 3
    0 1 -3
    0 -1 3
    0 1 3
    0 1 3
    -1 1 -3
    1 1 3
    1 1 3
    -1 1 -3
    -3 1 -3
    -3 -1 -3
    3 -1 3
    -3 1 -3
    3 1 3
    4 1 3
    -4 -1 -3
    -4 1 -3
    -5 1 -3
    -5 -1 -3
    -6 1 -3
    -6 -1 -3
    -7 -1 -3
    -7 1 -3
    -7 -2 3
    -7 2 3
    -6 -2 3
    -6 2 3
    -5 -2 3
    -5 2 3
    4 2 -3
    -4 2 3
    -4 -2 3
    2 2 -3
    -2 -2 3
    -2 2 3
    -2 -2 3
    1 2 -3
    1 -2 -3
    -1 -2 3
    -1 2 3
    -1 2 3
    0 2 3
    0 2 3
    0 2 -3
    0 -2 3
    1 2 3
    -1 2 -3
    -1 2 -3
    1 2 3
    3 2 3
    -4 -2 -3
    4 2 3
    -4 2 -3
    -5 2 -3
    -5 -2 -3
    -6 2 -3
    -6 -2 -3
    -7 -2 -3
    -7 -3 3
    -6 -3 3
    -6 3 3
    -6 3 3
    -5 3 3
    -5 -3 3
    -4 3 3
    -4 -3 3
    -3 -3 3
    -3 3 3
    3 3 -3
    -3 -3 3
    -2 -3 3
    -2 3 3
    2 3 -3
    -1 -3 3
    1 3 -3
    -1 3 3
    -1 3 3
    -1 3 3
    1 3 -3
    0 -3 3
    0 3 3
    0 3 3
    0 3 -3
    1 3 3
    -1 3 -3
    -1 3 -3
    1 3 3
    -1 -3 -3
    2 3 3
    2 3 3
    -2 3 -3
    -2 3 -3
    -2 -3 -3
    3 3 3
    -3 3 -3
    3 3 3
    -3 -3 -3
    -4 -3 -3
    -4 -3 -3
    4 3 3
    -4 3 -3
    -5 3 -3
    -5 -3 -3
    -6 3 -3
    -6 -3 -3
    -6 -4 3
    -6 4 3
    -5 -4 3
    -5 4 3
    -4 -4 3
    4 4 -3
    -4 4 3
    -3 -4 3
    3 4 -3
    -3 4 3
    -2 4 3
    2 4 -3
    2 4 -3
    -2 4 3
    -2 -4 3
    -1 4 3
    1 4 -3
    -1 4 3
    -1 -4 3
    1 4 -3
    0 4 3
    0 -4 3
    0 4 -3
    -1 -4 -3
    -1 4 -3
    1 4 3
    -1 4 -3
    2 4 3
    2 4 3
    -2 4 -3
    -2 4 -3
    -2 -4 -3
    -3 4 -3
    3 4 3
    3 4 3
    -3 -4 -3
    -4 -4 -3
    4 4 3
    -4 4 -3
    -5 4 -3
    5 4 3
    -5 -4 -3
    -6 -4 -3
    -6 4 -3
    -7 -4 -3
    -7 4 -3
    -6 -5 3
    -6 5 3
    -5 5 3
    5 5 -3
    -5 -5 3
    4 5 -3
    -4 -5 3
    -4 5 3
    3 5 -3
    -3 5 3
    -3 -5 3
    -2 5 3
    2 5 -3
    -2 -5 3
    2 5 -3
    -2 5 3
    -1 -5 3
    -1 5 3
    1 5 -3
    1 5 -3
    -1 5 3
    0 5 3
    0 -5 3
    0 5 -3
    0 5 3
    -1 5 -3
    1 5 3
    -1 5 -3
    1 5 3
    -2 5 -3
    2 5 3
    -2 5 -3
    2 5 3
    -2 -5 -3
    3 5 3
    -3 5 -3
    -3 -5 -3
    3 5 3
    -4 -5 -3
    4 5 3
    -4 5 -3
    5 5 3
    -5 -5 -3
    -5 5 -3
    -6 -5 -3
    -6 -6 3
    -6 6 3
    -5 6 3
    -5 -6 3
    4 6 -3
    -4 6 3
    -4 -6 3
    -3 -6 3
    -3 6 3
    3 6 -3
    -2 6 3
    -2 6 3
    2 6 -3
    -2 -6 3
    -1 6 3
    -1 6 3
    1 6 -3
    1 6 -3
    -1 -6 3
    0 -6 3
    0 6 3
    0 6 3
    0 6 -3
    -1 6 -3
    -1 6 -3
    -1 -6 -3
    1 6 3
    -2 -6 -3
    2 6 3
    2 6 3
    -2 6 -3
    -2 6 -3
    -3 -6 -3
    -3 6 -3
    3 6 3
    -4 6 -3
    4 6 3
    -4 -6 -3
    -5 6 -3
    5 6 3
    -6 6 -3
    -6 7 3
    -5 -7 3
    -5 7 3
    5 7 -3
    -4 -7 3
    -4 7 3
    4 7 -3
    3 7 -3
    -3 -7 3
    -3 7 3
    -2 -7 3
    2 7 -3
    1 7 -3
    -1 7 3
    -1 7 3
    1 7 -3
    -1 -7 3
    0 -7 3
    0 7 -3
    0 7 3
    0 7 3
    1 7 3
    -1 7 -3
    -1 7 -3
    2 7 3
    2 7 3
    -2 7 -3
    -3 7 -3
    3 7 3
    -4 7 -3
    5 7 3
    -5 7 -3
    5 8 -3
    -5 8 3
    4 8 -3
    -4 8 3
    -3 8 3
    3 8 -3
    -2 -8 3
    2 8 -3
    -2 8 3
    1 8 -3
    -1 8 3
    -1 -8 3
    -1 8 3
    0 8 3
    0 8 3
    0 -8 3
    0 8 -3
    1 8 3
    -1 8 -3
    1 8 3
    -1 8 -3
    -2 8 -3
    2 8 3
    -3 8 -3
    3 8 3
    4 8 3
    -4 8 -3
    5 8 3
    -5 8 -3
    -5 9 3
    5 9 -3
    4 9 -3
    -4 9 3
    3 9 -3
    -3 9 3
    2 9 -3
    -2 9 3
    -1 9 3
    1 9 -3
    -1 9 3
    0 9 3
    0 9 3
    0 9 -3
    -1 9 -3
    1 9 3
    -1 9 -3
    2 9 3
    -2 9 -3
    -3 9 -3
    3 9 3
    4 9 3
    -4 9 -3
    -5 9 -3
    5 9 3
    5 10 -3
    4 10 -3
    -4 10 3
    3 10 -3
    -3 10 3
    2 10 -3
    -2 10 3
    -1 10 3
    1 10 -3
    -1 10 3
    0 10 3
    0 10 3
    0 10 -3
    0 10 -3
    -1 10 -3
    1 10 3
    -1 10 -3
    2 10 3
    -2 10 -3
    3 10 3
    -3 10 -3
    -4 10 -3
    4 10 3
    5 10 3
    4 11 -3
    -4 11 3
    3 11 -3
    -3 11 3
    2 11 -3
    -2 11 3
    -1 11 3
    1 11 -3
    0 11 3
    0 11 3
    0 11 -3
    -1 11 -3
    1 11 3
    2 11 3
    -2 11 -3
    3 11 3
    -3 11 -3
    -4 11 -3
    4 11 3
    3 12 -3
    -3 12 3
    -2 12 3
    2 12 -3
    1 12 -3
    -1 12 3
    0 12 3
    0 12 -3
    1 12 3
    -2 12 -3
    2 12 3
    -3 12 -3
    3 12 3
    2 13 -3
    -2 13 3
    -1 13 3
    1 13 -3
    0 13 -3
    0 13 3
    1 13 3
    -2 13 -3
    1 14 -3
    1 14 3
    -7 0 4
    -6 0 4
    -5 0 4
    -4 0 4
    -4 0 4
    3 0 -4
    -3 0 4
    -3 0 4
    2 0 -4
    -2 0 4
    -2 0 4
    -1 0 4
    -1 0 4
    0 0 4
    0 0 4
    0 0 -4
    1 0 4
    -1 0 -4
    2 0 4
    -2 0 -4
    -2 0 -4
    2 0 4
    -3 0 -4
    3 0 4
    -3 0 -4
    -4 0 -4
    -5 0 -4
    -7 0 -4
    -7 1 4
    -7 -1 4
    -6 -1 4
    -6 1 4
    -5 1 4
    -5 1 4
    -5 -1 4
    -4 1 4
    4 1 -4
    -4 -1 4
    -4 -1 4
    -4 1 4
    3 -1 -4
    3 1 -4
    -3 -1 4
    -3 1 4
    -3 -1 4
    -2 1 4
    -2 -1 4
    2 -1 -4
    -2 -1 4
    -1 -1 4
    1 -1 -4
    -1 1 4
    -1 -1 4
    -1 1 4
    1 1 -4
    0 -1 4
    0 1 4
    0 1 -4
    0 -1 -4
    0 -1 4
    0 1 4
    -1 1 -4
    1 1 4
    1 1 4
    -1 1 -4
    2 1 4
    -2 1 -4
    -2 1 -4
    3 1 4
    -3 1 -4
    3 1 4
    -3 1 -4
    -3 -1 -4
    -4 1 -4
    -4 -1 -4
    4 1 4
    -5 1 -4
    -5 -1 -4
    -6 1 -4
    -7 -1 -4
    -7 -2 4
    -7 2 4
    -6 2 4
    -6 -2 4
    -5 2 4
    -5 -2 4
    -5 2 4
    -4 -2 4
    4 2 -4
    -4 2 4
    -2 2 4
    -2 -2 4
    2 2 -4
    2 -2 -4
    -2 -2 4
    1 2 -4
    1 -2 -4
    -1 2 4
    -1 -2 4
    0 -2 4
    0 2 4
    0 2 4
    0 2 -4
    1 2 4
    1 2 4
    -1 2 -4
    -1 2 -4
    2 2 4
    -2 2 -4
    -2 2 -4
    2 2 4
    -3 2 -4
    -4 2 -4
    4 2 4
    -4 -2 -4
    -5 2 -4
    -6 -2 -4
    -6 2 -4
    -7 -2 -4
    -7 -3 4
    -6 3 4
    -6 -3 4
    -6 3 4
    -5 3 4
    -5 -3 4
    -4 -3 4
    -3 3 4
    -3 -3 4
    3 3 -4
    -2 -3 4
    -2 3 4
    2 -3 -4
    2 3 -4
    -1 3 4
    -1 3 4
    1 3 -4
    -1 -3 4
    1 3 -4
    0 -3 4
    0 3 4
    0 3 4
    0 3 -4
    -1 -3 -4
    1 3 4
    -1 3 -4
    -1 3 -4
    1 -3 4
    1 3 4
    2 3 4
    -2 3 -4
    3 3 4
    3 3 4
    -3 3 -4
    4 3 4
    -4 3 -4
    -4 -3 -4
    -4 -3 -4
    -5 3 -4
    -5 -3 -4
    -6 -3 -4
    -6 3 -4
    -7 3 -4
    -7 -3 -4
    -6 4 4
    -6 4 4
    -6 -4 4
    -5 -4 4
    -5 4 4
    -4 4 4
    4 4 -4
    -4 -4 4
    -3 -4 4
    -3 4 4
    3 4 -4
    2 4 -4
    -2 -4 4
    -2 4 4
    -1 4 4
    -1 -4 4
    -1 4 4
    -1 4 4
    1 4 -4
    1 4 -4
    0 4 4
    0 4 -4
    0 4 4
    0 -4 4
    0 4 4
    -1 4 -4
    -1 4 -4
    -1 -4 -4
    1 4 4
    1 4 4
    1 4 4
    1 -4 4
    -2 4 -4
    -2 -4 -4
    -2 4 -4
    2 4 4
    2 4 4
    3 4 4
    3 4 4
    -3 -4 -4
    -3 4 -4
    -4 -4 -4
    4 4 4
    -4 4 -4
    -5 -4 -4
    -5 4 -4
    5 4 4
    -6 -4 -4
    -6 4 -4
    -7 -4 -4
    -7 4 -4
    -6 5 4
    -6 -5 4
    -5 -5 4
    -5 5 4
    5 5 -4
    -4 -5 4
    -4 5 4
    4 5 -4
    -3 -5 4
    -3 5 4
    3 5 -4
    -2 5 4
    2 5 -4
    -2 5 4
    -2 -5 4
    -1 5 4
    1 5 -4
    -1 5 4
    -1 -5 4
    1 5 -4
    0 5 4
    0 -5 4
    1 -5 4
    1 5 4
    1 5 4
    -1 5 -4
    -1 5 -4
    -1 -5 -4
    2 5 4
    -2 5 -4
    -2 -5 -4
    2 5 4
    -2 5 -4
    3 5 4
    -3 -5 -4
    3 5 4
    -3 5 -4
    4 5 4
    -4 -5 -4
    -4 5 -4
    -5 5 -4
    5 5 4
    -5 -5 -4
    -6 -5 -4
    -6 -6 4
    -6 6 4
    -5 -6 4
    -5 6 4
    -4 6 4
    -4 -6 4
    4 6 -4
    -3 6 4
    -3 -6 4
    3 6 -4
    -2 6 4
    -2 -6 4
    -2 6 4
    2 6 -4
    1 6 -4
    -1 6 4
    -1 6 4
    1 6 -4
    -1 -6 4
    0 6 4
    0 6 4
    0 -6 4
    0 6 -4
    -1 6 -4
    1 6 4
    1 6 4
    -1 6 -4
    1 -6 4
    -1 -6 -4
    -2 -6 -4
    -2 6 -4
    2 6 4
    -2 6 -4
    2 6 4
    -3 6 -4
    3 6 4
    -3 -6 -4
    4 6 4
    -4 6 -4
    5 6 4
    -5 6 -4
    -6 6 -4
    -6 7 4
    -5 -7 4
    -5 7 4
    5 7 -4
    -4 -7 4
    4 7 -4
    -4 7 4
    3 7 -4
    -3 7 4
    -3 -7 4
    -2 -7 4
    -2 7 4
    2 7 -4
    1 7 -4
    -1 7 4
    -1 -7 4
    -1 7 4
    1 7 -4
    0 -7 4
    0 7 4
    0 7 -4
    0 7 4
    -1 7 -4
    1 7 4
    -1 7 -4
    1 -7 4
    1 7 4
    -2 7 -4
    -2 7 -4
    2 7 4
    2 7 4
    -3 7 -4
    3 7 4
    -4 7 -4
    -5 7 -4
    -6 7 -4
    5 8 -4
    -5 8 4
    -4 8 4
    4 8 -4
    -3 8 4
    3 8 -4
    -3 -8 4
    2 8 -4
    -2 -8 4
    -2 8 4
    -1 8 4
    -1 -8 4
    1 8 -4
    -1 8 4
    0 8 -4
    0 -8 4
    0 8 4
    0 8 4
    1 8 4
    -1 8 -4
    1 8 4
    -1 8 -4
    2 8 4
    -2 8 -4
    2 8 4
    3 8 4
    -3 8 -4
    -4 8 -4
    4 8 4
    5 8 4
    -5 8 -4
    5 9 -4
    -5 9 4
    4 9 -4
    -4 9 4
    -3 9 4
    3 9 -4
    -2 9 4
    2 9 -4
    -1 9 4
    -1 9 4
    1 9 -4
    0 9 -4
    0 9 4
    0 9 -4
    0 9 4
    1 9 4
    -1 9 -4
    -1 9 -4
    1 9 4
    2 9 4
    -2 9 -4
    3 9 4
    -3 9 -4
    -4 9 -4
    4 9 4
    5 9 4
    -5 9 -4
    5 10 -4
    4 10 -4
    -4 10 4
    -3 10 4
    3 10 -4
    2 10 -4
    -2 10 4
    1 10 -4
    -1 10 4
    0 10 4
    0 10 -4
    0 10 4
    1 10 4
    1 10 4
    -1 10 -4
    -1 10 -4
    -2 10 -4
    2 10 4
    3 10 4
    -3 10 -4
    -4 10 -4
    4 10 4
    5 10 4
    4 11 -4
    -4 11 4
    -3 11 4
    3 11 -4
    2 11 -4
    -2 11 4
    1 11 -4
    -1 11 4
    0 11 4
    0 11 4
    0 11 -4
    -1 11 -4
    1 11 4
    2 11 4
    -2 11 -4
    3 11 4
    -3 11 -4
    4 11 4
    -4 11 -4
    -3 12 4
    3 12 -4
    2 12 -4
    -2 12 4
    -1 12 4
    1 12 -4
    0 12 4
    0 12 -4
    0 12 4
    1 12 4
    2 12 4
    -2 12 -4
    -3 12 -4
    3 12 4
    -2 13 4
    2 13 -4
    1 13 -4
    -1 13 4
    0 13 4
    0 13 -4
    1 13 4
    -2 13 -4
    1 14 -4
    1 14 4
    -7 0 5
    -6 0 5
    -5 0 5
    -4 0 5
    -4 0 5
    3 0 -5
    -3 0 5
    -3 0 5
    -2 0 5
    2 0 -5
    -2 0 5
    -1 0 5
    -1 0 5
    0 0 5
    0 0 5
    0 0 -5
    -1 0 -5
    1 0 5
    -2 0 -5
    -2 0 -5
    2 0 5
    -3 0 -5
    -4 0 -5
    -5 0 -5
    -7 0 -5
    -7 1 5
    -7 -1 5
    -6 -1 5
    -6 1 5
    -5 1 5
    -5 -1 5
    -5 1 5
    -4 1 5
    4 1 -5
    -4 -1 5
    -4 1 5
    -3 -1 5
    -3 1 5
    3 1 -5
    -3 -1 5
    -3 1 5
    3 -1 -5
    -2 -1 5
    -2 1 5
    -1 -1 5
    -1 1 5
    -1 1 5
    1 1 -5
    1 -1 -5
    -1 -1 5
    0 -1 5
    0 1 5
    0 -1 -5
    0 1 -5
    0 -1 5
    0 1 5
    -1 1 -5
    1 1 5
    1 1 5
    1 -1 5
    -1 1 -5
    2 1 5
    -2 1 -5
    -2 1 -5
    2 1 5
    3 1 5
    -3 1 -5
    3 1 5
    -3 1 -5
    -3 -1 -5
    -4 1 -5
    4 1 5
    -4 -1 -5
    -5 -1 -5
    -5 1 -5
    -6 1 -5
    -7 -1 -5
    -7 -2 5
    -7 2 5
    -6 -2 5
    -6 2 5
    -5 2 5
    -5 2 5
    -5 -2 5
    -4 2 5
    -4 2 5
    4 2 -5
    -4 -2 5
    3 2 -5
    -3 -2 5
    -3 2 5
    -3 -2 5
    2 -2 -5
    -2 2 5
    -2 -2 5
    2 2 -5
    -2 -2 5
    1 2 -5
    -1 2 5
    1 -2 -5
    -1 -2 5
    0 2 5
    0 2 5
    0 -2 5
    0 2 -5
    0 2 5
    1 2 5
    -1 2 -5
    1 2 5
    -1 2 -5
    1 -2 5
    2 2 5
    2 2 5
    -2 2 -5
    -2 2 -5
    -3 2 -5
    -3 2 -5
    3 2 5
    3 2 5
    3 2 5
    -4 -2 -5
    -4 2 -5
    4 2 5
    -5 -2 -5
    -5 2 -5
    -6 2 -5
    -6 -2 -5
    -7 -2 -5
    -6 -3 5
    -6 3 5
    -5 3 5
    -5 -3 5
    -5 3 5
    -3 3 5
    -3 -3 5
    3 3 -5
    -2 3 5
    2 3 -5
    2 -3 -5
    -2 -3 5
    -1 -3 5
    -1 3 5
    -1 3 5
    1 3 -5
    1 3 -5
    0 3 5
    0 3 -5
    0 3 5
    0 3 -5
    0 -3 5
    1 3 5
    1 -3 5
    1 3 5
    -1 3 -5
    -1 3 -5
    -2 3 -5
    2 3 5
    2 3 5
    -2 3 -5
    3 3 5
    -3 3 -5
    4 3 5
    -4 3 -5
    -4 -3 -5
    4 3 5
    -5 3 -5
    -5 -3 -5
    -6 3 -5
    -6 -3 -5
    -7 3 -5
    -7 -3 -5
    -6 4 5
    -6 4 5
    -6 -4 5
    -5 -4 5
    -5 4 5
    4 4 -5
    -4 4 5
    -4 -4 5
    -3 4 5
    3 4 -5
    -3 -4 5
    -2 4 5
    2 4 -5
    -2 -4 5
    2 -4 -5
    -1 -4 5
    1 4 -5
    -1 4 5
    1 4 -5
    -1 4 5
    0 4 5
    0 -4 5
    0 4 -5
    0 4 5
    0 4 -5
    -1 4 -5
    1 4 5
    -1 4 -5
    1 4 5
    -1 -4 -5
    1 -4 5
    2 4 5
    -2 4 -5
    2 4 5
    2 4 5
    -2 4 -5
    -2 -4 -5
    3 4 5
    -3 4 -5
    -3 -4 -5
    3 4 5
    4 4 5
    -4 4 -5
    -4 -4 -5
    4 4 5
    -5 -4 -5
    5 4 5
    -5 4 -5
    -6 -4 -5
    -6 4 -5
    -7 4 -5
    -6 5 5
    -6 5 5
    -6 -5 5
    -5 5 5
    5 5 -5
    -5 -5 5
    4 5 -5
    -4 5 5
    -4 -5 5
    3 5 -5
    -3 -5 5
    -3 5 5
    -2 -5 5
    -2 5 5
    2 5 -5
    -2 5 5
    -1 5 5
    1 5 -5
    -1 -5 5
    1 5 -5
    -1 5 5
    0 5 5
    0 5 5
    0 -5 5
    0 5 5
    0 5 -5
    1 5 5
    -1 5 -5
    1 5 5
    -1 5 -5
    1 -5 5
    -1 -5 -5
    -2 -5 -5
    2 5 5
    -2 5 -5
    -2 5 -5
    -3 5 -5
    3 5 5
    3 5 5
    -3 -5 -5
    4 5 5
    -4 -5 -5
    -4 5 -5
    5 5 5
    -5 5 -5
    -5 -5 -5
    -6 -5 -5
    -6 5 -5
    -6 6 5
    -6 6 5
    -6 -6 5
    -5 -6 5
    -5 6 5
    4 6 -5
    -4 6 5
    -4 -6 5
    -3 6 5
    -3 -6 5
    3 6 -5
    2 6 -5
    -2 6 5
    -2 6 5
    -2 -6 5
    -1 6 5
    1 6 -5
    -1 6 5
    -1 -6 5
    1 6 -5
    0 6 -5
    0 6 -5
    0 6 5
    0 6 5
    0 -6 5
    1 6 5
    1 -6 5
    1 6 5
    -1 6 -5
    -1 6 -5
    -2 6 -5
    2 6 5
    2 6 5
    -2 6 -5
    -3 6 -5
    3 6 5
    3 6 5
    -4 6 -5
    4 6 5
    -5 6 -5
    5 6 5
    -6 6 -5
    -6 -7 5
    -6 7 5
    -6 7 5
    5 7 -5
    -5 -7 5
    -5 7 5
    -4 7 5
    4 7 -5
    -4 -7 5
    -3 7 5
    3 7 -5
    -3 -7 5
    2 7 -5
    -2 -7 5
    -2 7 5
    -1 7 5
    -1 7 5
    1 7 -5
    -1 -7 5
    1 7 -5
    0 7 5
    0 -7 5
    0 7 5
    0 7 -5
    0 7 -5
    1 -7 5
    1 7 5
    -1 7 -5
    -1 7 -5
    1 7 5
    -2 7 -5
    -2 7 -5
    2 7 5
    2 7 5
    -3 7 -5
    3 7 5
    4 7 5
    -4 7 -5
    5 7 5
    -5 7 -5
    -6 7 -5
    5 8 -5
    -5 8 5
    -4 8 5
    4 8 -5
    -4 -8 5
    3 8 -5
    -3 -8 5
    -3 8 5
    -2 -8 5
    2 8 -5
    -2 8 5
    1 8 -5
    -1 8 5
    -1 8 5
    -1 -8 5
    0 8 5
    0 8 -5
    0 8 5
    0 -8 5
    0 8 -5
    1 -8 5
    1 8 5
    1 8 5
    -1 8 -5
    -1 8 -5
    -2 8 -5
    2 8 5
    2 8 5
    3 8 5
    -3 8 -5
    4 8 5
    -4 8 -5
    5 8 5
    -5 8 -5
    -5 9 5
    5 9 -5
    -4 9 5
    4 9 -5
    3 9 -5
    -3 9 5
    -2 9 5
    2 9 -5
    1 9 -5
    -1 9 5
    -1 9 5
    0 9 5
    0 9 -5
    0 9 5
    0 9 -5
    1 9 5
    -1 9 -5
    -1 9 -5
    1 9 5
    -2 9 -5
    2 9 5
    3 9 5
    -3 9 -5
    4 9 5
    -4 9 -5
    5 9 5
    -5 9 -5
    5 10 -5
    -4 10 5
    4 10 -5
    -3 10 5
    3 10 -5
    -2 10 5
    2 10 -5
    1 10 -5
    -1 10 5
    0 10 5
    0 10 -5
    0 10 5
    -1 10 -5
    1 10 5
    1 10 5
    -2 10 -5
    2 10 5
    3 10 5
    -3 10 -5
    4 10 5
    -4 10 -5
    5 10 5
    4 11 -5
    -4 11 5
    3 11 -5
    -3 11 5
    2 11 -5
    -2 11 5
    -1 11 5
    1 11 -5
    0 11 -5
    0 11 5
    0 11 5
    -1 11 -5
    -1 11 -5
    1 11 5
    2 11 5
    -2 11 -5
    3 11 5
    -3 11 -5
    -4 11 -5
    4 11 5
    3 12 -5
    -3 12 5
    2 12 -5
    -2 12 5
    1 12 -5
    -1 12 5
    0 12 5
    0 12 -5
    1 12 5
    2 12 5
    -2 12 -5
    3 12 5
    -3 12 -5
    2 13 -5
    -2 13 5
    1 13 -5
    -1 13 5
    0 13 5
    0 13 -5
    1 13 5
    -2 13 -5
    2 13 5
    0 14 -5
    -7 0 6
    -6 0 6
    -5 0 6
    -4 0 6
    -4 0 6
    3 0 -6
    -3 0 6
    -3 0 6
    2 0 -6
    -2 0 6
    -2 0 6
    -1 0 6
    -1 0 6
    1 0 -6
    0 0 -6
    0 0 6
    0 0 6
    -1 0 -6
    1 0 6
    -2 0 -6
    2 0 6
    -3 0 -6
    -3 0 -6
    4 0 6
    -4 0 -6
    -5 0 -6
    -6 0 -6
    -7 1 6
    -7 -1 6
    -6 1 6
    -6 -1 6
    -5 1 6
    -5 -1 6
    -4 -1 6
    -4 1 6
    -4 1 6
    3 1 -6
    3 -1 -6
    -3 -1 6
    -3 1 6
    -3 1 6
    -3 -1 6
    -2 -1 6
    -2 1 6
    -1 1 6
    1 1 -6
    -1 -1 6
    -1 -1 6
    -1 1 6
    0 1 6
    0 -1 -6
    0 -1 6
    0 1 -6
    0 -1 6
    0 1 6
    1 1 6
    1 -1 6
    -1 1 -6
    1 1 6
    1 -1 6
    -1 -1 -6
    -2 1 -6
    2 1 6
    2 1 6
    -2 1 -6
    -3 1 -6
    3 1 6
    3 1 6
    -3 -1 -6
    -3 1 -6
    4 1 6
    -4 -1 -6
    -4 1 -6
    -4 -1 -6
    -5 -1 -6
    -5 1 -6
    -6 1 -6
    -7 -1 -6
    -6 -2 6
    -6 2 6
    -5 2 6
    -5 -2 6
    -5 2 6
    4 2 -6
    -4 -2 6
    -4 2 6
    -4 2 6
    -3 -2 6
    -3 2 6
    -3 2 6
    -2 -2 6
    -2 2 6
    -2 2 6
    2 2 -6
    -2 -2 6
    2 -2 -6
    -1 2 6
    1 2 -6
    -1 -2 6
    1 -2 -6
    0 2 6
    0 -2 -6
    0 2 -6
    0 -2 6
    0 2 6
    0 2 6
    1 2 6
    1 -2 6
    1 2 6
    -1 2 -6
    -1 2 -6
    2 2 6
    -2 2 -6
    -2 2 -6
    2 2 6
    -3 2 -6
    -3 2 -6
    3 2 6
    3 2 6
    4 2 6
    -4 2 -6
    -4 -2 -6
    -5 -2 -6
    -5 2 -6
    -6 -2 -6
    -6 2 -6
    -7 -2 -6
    -6 3 6
    -6 -3 6
    -5 3 6
    -5 3 6
    -5 -3 6
    -4 -3 6
    -3 3 6
    -3 -3 6
    3 3 -6
    -2 3 6
    2 3 -6
    2 -3 -6
    -2 -3 6
    1 -3 -6
    -1 3 6
    -1 -3 6
    1 3 -6
    -1 3 6
    1 3 -6
    0 3 -6
    0 3 6
    0 3 -6
    0 -3 6
    0 3 6
    1 3 6
    -1 3 -6
    1 -3 6
    -1 3 -6
    1 3 6
    -2 3 -6
    -2 3 -6
    2 3 6
    2 3 6
    -3 3 -6
    3 3 6
    3 3 6
    3 3 6
    4 3 6
    -4 -3 -6
    -4 3 -6
    -5 -3 -6
    -5 3 -6
    -6 3 -6
    -6 -3 -6
    -7 3 -6
    -7 -3 -6
    -6 4 6
    -6 4 6
    -5 -4 6
    -5 4 6
    -5 4 6
    -4 4 6
    4 4 -6
    -4 -4 6
    3 4 -6
    -3 -4 6
    -3 4 6
    -2 -4 6
    -2 4 6
    2 4 -6
    2 -4 -6
    1 4 -6
    -1 4 6
    1 4 -6
    -1 4 6
    -1 -4 6
    0 -4 6
    0 4 6
    0 4 -6
    0 4 6
    0 4 -6
    1 -4 6
    1 4 6
    1 4 6
    -1 4 -6
    -1 4 -6
    -1 -4 -6
    2 4 6
    -2 -4 -6
    2 4 6
    -2 4 -6
    -2 4 -6
    2 4 6
    3 4 6
    -4 -4 -6
    4 4 6
    -4 4 -6
    4 4 6
    5 4 6
    -5 -4 -6
    -5 4 -6
    -6 -4 -6
    -6 4 -6
    -6 5 6
    -6 5 6
    -6 -5 6
    5 5 -6
    -5 -5 6
    -5 5 6
    -4 5 6
    4 5 -6
    -4 -5 6
    -3 -5 6
    -3 5 6
    3 5 -6
    -2 5 6
    2 5 -6
    -2 -5 6
    -1 5 6
    1 5 -6
    -1 5 6
    -1 5 6
    -1 -5 6
    1 5 -6
    0 5 -6
    0 5 6
    0 -5 6
    0 5 -6
    0 5 6
    -1 5 -6
    1 5 6
    1 -5 6
    1 5 6
    -1 5 -6
    -1 -5 -6
    1 5 6
    2 5 6
    -2 -5 -6
    -2 5 -6
    -2 5 -6
    2 5 6
    -3 5 -6
    3 5 6
    3 5 6
    -3 -5 -6
    4 5 6
    -4 -5 -6
    -4 5 -6
    -5 -5 -6
    -5 5 -6
    5 5 6
    -6 5 -6
    -6 6 6
    -6 -6 6
    -6 6 6
    5 6 -6
    -5 -6 6
    -5 6 6
    -4 6 6
    -4 -6 6
    4 6 -6
    3 6 -6
    -3 6 6
    -3 -6 6
    -2 -6 6
    2 6 -6
    -2 6 6
    -2 6 6
    1 6 -6
    -1 6 6
    -1 6 6
    1 6 -6
    -1 -6 6
    0 6 6
    0 6 -6
    0 6 6
    0 -6 6
    0 6 -6
    -1 6 -6
    1 -6 6
    1 6 6
    -1 6 -6
    1 6 6
    -2 6 -6
    2 6 6
    -2 6 -6
    3 6 6
    -3 6 -6
    3 6 6
    4 6 6
    -4 6 -6
    -5 6 -6
    5 6 6
    -6 6 -6
    -6 7 6
    -6 -7 6
    -6 7 6
    5 7 -6
    -5 7 6
    -5 -7 6
    -4 7 6
    -4 -7 6
    4 7 -6
    3 7 -6
    -3 7 6
    -3 -7 6
    -2 7 6
    -2 -7 6
    2 7 -6
    -1 -7 6
    -1 7 6
    -1 7 6
    1 7 -6
    0 7 -6
    0 7 6
    0 7 -6
    0 7 6
    0 -7 6
    -1 7 -6
    1 7 6
    -1 7 -6
    1 7 6
    1 -7 6
    -2 7 -6
    2 7 6
    3 7 6
    -3 7 -6
    -4 7 -6
    4 7 6
    5 7 6
    -5 7 -6
    -6 7 -6
    5 8 -6
    -5 8 6
    -4 8 6
    4 8 -6
    -4 -8 6
    3 8 -6
    -3 -8 6
    -3 8 6
    -2 8 6
    2 8 -6
    -2 -8 6
    -1 -8 6
    -1 8 6
    -1 8 6
    1 8 -6
    0 8 6
    0 8 6
    0 8 -6
    0 8 -6
    0 -8 6
    1 8 6
    -1 8 -6
    -1 8 -6
    1 -8 6
    1 8 6
    2 8 6
    -2 8 -6
    2 8 6
    -3 8 -6
    3 8 6
    4 8 6
    -4 8 -6
    -5 8 -6
    5 8 6
    -5 9 6
    5 9 -6
    4 9 -6
    -4 9 6
    3 9 -6
    -3 9 6
    2 9 -6
    -2 9 6
    -1 9 6
    -1 9 6
    1 9 -6
    0 9 6
    0 9 -6
    0 9 6
    0 -9 6
    0 9 -6
    1 9 6
    -1 9 -6
    -1 9 -6
    1 9 6
    -2 9 -6
    2 9 6
    -3 9 -6
    3 9 6
    4 9 6
    -4 9 -6
    -5 9 -6
    5 9 6
    5 10 -6
    -4 10 6
    4 10 -6
    3 10 -6
    -3 10 6
    2 10 -6
    -2 10 6
    -1 10 6
    1 10 -6
    -1 10 6
    0 10 6
    0 10 -6
    0 10 6
    -1 10 -6
    -1 10 -6
    1 10 6
    1 10 6
    2 10 6
    -2 10 -6
    -3 10 -6
    3 10 6
    -4 10 -6
    4 10 6
    -4 11 6
    4 11 -6
    3 11 -6
    -3 11 6
    -2 11 6
    2 11 -6
    -1 11 6
    1 11 -6
    0 11 6
    0 11 6
    0 11 -6
    1 11 6
    -1 11 -6
    -1 11 -6
    2 11 6
    3 11 6
    -3 11 -6
    4 11 6
    -4 11 -6
    3 12 -6
    -3 12 6
    -2 12 6
    2 12 -6
    1 12 -6
    -1 12 6
    0 12 6
    0 12 6
    0 12 -6
    1 12 6
    -2 12 -6
    2 12 6
    3 12 6
    -3 12 -6
    -2 13 6
    2 13 -6
    -1 13 6
    1 13 -6
    0 13 6
    0 13 -6
    1 13 6
    2 13 6
    0 14 -6
    -6 0 7
    -5 0 7
    -4 0 7
    -4 0 7
    3 0 -7
    -3 0 7
    -3 0 7
    -2 0 7
    -2 0 7
    2 0 -7
    -1 0 7
    1 0 -7
    -1 0 7
    0 0 7
    0 0 -7
    0 0 7
    -1 0 -7
    1 0 7
    1 0 7
    2 0 7
    -2 0 -7
    -3 0 -7
    -3 0 -7
    -4 0 -7
    -5 0 -7
    -6 0 -7
    -6 -1 7
    -6 1 7
    -5 -1 7
    -5 1 7
    -4 1 7
    -4 1 7
    -4 -1 7
    -3 -1 7
    -3 1 7
    -3 -1 7
    3 1 -7
    -3 1 7
    3 -1 -7
    -2 1 7
    2 -1 -7
    -2 1 7
    -2 -1 7
    -2 -1 7
    -1 1 7
    0 -1 -7
    0 1 7
    0 -1 7
    0 1 7
    0 -1 7
    0 1 -7
    1 1 7
    1 -1 7
    1 -1 7
    -1 1 -7
    -1 -1 -7
    -2 1 -7
    -2 -1 -7
    2 1 7
    2 1 7
    3 1 7
    -3 -1 -7
    -3 1 -7
    -3 1 -7
    4 1 7
    -4 -1 -7
    -4 -1 -7
    4 1 7
    -4 1 -7
    -5 -1 -7
    -5 1 -7
    -6 1 -7
    -7 -1 -7
    -6 -2 7
    -5 2 7
    -5 -2 7
    -5 2 7
    -4 2 7
    -4 2 7
    4 2 -7
    -4 -2 7
    -3 2 7
    -3 -2 7
    -3 2 7
    -2 2 7
    2 2 -7
    -2 -2 7
    -2 -2 7
    -2 2 7
    2 -2 -7
    -1 2 7
    -1 -2 7
    1 2 -7
    -1 2 7
    -1 -2 7
    0 -2 7
    0 2 7
    0 -2 7
    0 2 -7
    0 2 7
    1 2 7
    -1 2 -7
    1 2 7
    1 -2 7
    -1 2 -7
    -2 2 -7
    -2 2 -7
    2 2 7
    2 2 7
    -3 2 -7
    3 2 7
    -3 2 -7
    3 2 7
    -5 -2 -7
    -5 2 -7
    -6 2 -7
    -7 -2 -7
    -6 -3 7
    -6 3 7
    -5 3 7
    -5 -3 7
    -5 3 7
    -4 3 7
    -4 -3 7
    -4 3 7
    -3 3 7
    3 3 -7
    -3 -3 7
    -3 3 7
    2 3 -7
    -2 -3 7
    2 -3 -7
    -2 3 7
    -2 3 7
    1 3 -7
    -1 3 7
    -1 3 7
    1 3 -7
    -1 -3 7
    1 -3 -7
    0 3 -7
    0 3 7
    0 3 -7
    0 -3 7
    0 3 7
    -1 3 -7
    -1 3 -7
    1 -3 7
    1 3 7
    2 3 7
    -2 3 -7
    -2 3 -7
    2 3 7
    3 3 7
    3 3 7
    -3 3 -7
    -3 3 -7
    4 3 7
    -4 -3 -7
    4 3 7
    -4 3 -7
    -5 3 -7
    -6 -3 -7
    -6 3 -7
    -7 -3 -7
    -7 3 -7
    -6 4 7
    -6 4 7
    -6 -4 7
    -5 4 7
    -5 -4 7
    -5 4 7
    -4 -4 7
    -4 4 7
    -4 4 7
    4 4 -7
    3 4 -7
    -3 4 7
    -3 -4 7
    -2 4 7
    2 -4 -7
    -2 -4 7
    2 4 -7
    -1 4 7
    1 4 -7
    -1 -4 7
    -1 4 7
    -1 4 7
    1 4 -7
    0 4 -7
    0 4 7
    0 -4 7
    0 4 7
    0 4 -7
    -1 -4 -7
    1 4 7
    -1 4 -7
    1 -4 7
    1 4 7
    -1 4 -7
    -2 4 -7
    -2 4 -7
    2 4 7
    2 4 7
    3 4 7
    3 4 7
    -3 4 -7
    3 4 7
    -4 -4 -7
    -4 4 -7
    4 4 7
    -5 4 -7
    5 4 7
    -5 -4 -7
    -6 -4 -7
    -6 4 -7
    -6 -5 7
    -6 5 7
    -6 5 7
    -5 -5 7
    -5 5 7
    5 5 -7
    -5 5 7
    -4 -5 7
    -4 5 7
    4 5 -7
    3 5 -7
    -3 -5 7
    -3 5 7
    -2 -5 7
    -2 5 7
    -2 5 7
    2 -5 -7
    2 5 -7
    1 5 -7
    -1 5 7
    -1 5 7
    1 5 -7
    -1 -5 7
    0 5 -7
    0 5 7
    0 -5 7
    0 5 7
    0 5 -7
    1 5 7
    -1 5 -7
    1 -5 7
    1 5 7
    -1 5 -7
    -2 -5 -7
    2 5 7
    2 5 7
    2 5 7
    -2 5 -7
    -2 5 -7
    -3 5 -7
    3 5 7
    -3 -5 -7
    -4 -5 -7
    4 5 7
    -4 5 -7
    -5 5 -7
    -5 -5 -7
    5 5 7
    -6 5 -7
    -6 -6 7
    -6 6 7
    -6 6 7
    -5 -6 7
    -5 6 7
    -5 6 7
    5 6 -7
    -4 -6 7
    4 6 -7
    -4 6 7
    3 6 -7
    -3 6 7
    -3 -6 7
    -2 -6 7
    -2 6 7
    -2 6 7
    2 6 -7
    2 -6 -7
    -1 -6 7
    1 6 -7
    -1 6 7
    -1 6 7
    1 6 -7
    -1 6 7
    0 6 7
    0 6 7
    0 6 -7
    0 6 -7
    0 -6 7
    0 6 7
    1 6 7
    1 -6 7
    1 6 7
    -1 6 -7
    1 6 7
    -1 6 -7
    2 6 7
    -2 6 -7
    -2 6 -7
    2 6 7
    3 6 7
    3 6 7
    -3 6 -7
    -4 6 -7
    5 6 7
    -5 6 -7
    -6 6 -7
    -6 7 7
    -6 7 7
    -6 -7 7
    -5 7 7
    -5 -7 7
    5 7 -7
    -5 7 7
    4 7 -7
    -4 -7 7
    -4 7 7
    3 7 -7
    -3 7 7
    -3 -7 7
    -2 -7 7
    2 7 -7
    -2 7 7
    -1 7 7
    -1 -7 7
    -1 7 7
    1 7 -7
    0 7 -7
    0 7 -7
    0 -7 7
    0 7 7
    0 7 7
    1 7 7
    1 7 7
    -1 7 -7
    -1 7 -7
    1 -7 7
    -2 7 -7
    2 7 7
    2 7 7
    -2 7 -7
    3 7 7
    -3 7 -7
    -4 7 -7
    4 7 7
    -5 7 -7
    5 7 7
    -6 7 -7
    5 8 -7
    -5 -8 7
    -5 8 7
    -4 8 7
    -4 -8 7
    4 8 -7
    -3 8 7
    -3 -8 7
    3 8 -7
    2 8 -7
    -2 8 7
    -2 -8 7
    1 8 -7
    -1 8 7
    -1 8 7
    -1 -8 7
    0 8 7
    0 8 7
    0 8 -7
    0 -8 7
    0 8 -7
    1 8 7
    -1 8 -7
    -1 8 -7
    1 -8 7
    1 8 7
    2 8 7
    -2 8 -7
    -3 8 -7
    3 8 7
    4 8 7
    -4 8 -7
    5 8 7
    -5 8 -7
    -5 9 7
    5 9 -7
    4 9 -7
    -4 9 7
    3 9 -7
    -3 9 7
    -2 9 7
    -2 -9 7
    2 9 -7
    1 9 -7
    -1 9 7
    -1 9 7
    -1 -9 7
    0 9 -7
    0 9 7
    0 -9 7
    0 9 7
    -1 9 -7
    1 9 7
    1 9 7
    1 -9 7
    -1 9 -7
    2 9 7
    -2 9 -7
    -3 9 -7
    3 9 7
    4 9 7
    -4 9 -7
    -5 9 -7
    5 9 7
    4 10 -7
    -4 10 7
    3 10 -7
    -3 10 7
    2 10 -7
    -2 10 7
    1 10 -7
    -1 10 7
    -1 10 7
    0 10 7
    0 10 7
    0 10 -7
    1 10 7
    1 10 7
    -1 10 -7
    -1 10 -7
    2 10 7
    -2 10 -7
    -3 10 -7
    3 10 7
    -4 10 -7
    4 10 7
    -4 11 7
    4 11 -7
    -3 11 7
    3 11 -7
    -2 11 7
    2 11 -7
    1 11 -7
    -1 11 7
    0 11 7
    0 11 7
    0 11 -7
    1 11 7
    -1 11 -7
    2 11 7
    3 11 7
    -3 11 -7
    -4 11 -7
    4 11 7
    -3 12 7
    3 12 -7
    2 12 -7
    -2 12 7
    -1 12 7
    1 12 -7
    0 12 7
    0 12 -7
    0 12 7
    1 12 7
    2 12 7
    -2 12 -7
    -3 12 -7
    3 12 7
    -2 13 7
    2 13 -7
    1 13 -7
    -1 13 7
    0 13 7
    0 13 -7
    1 13 7
    2 13 7
    -6 0 8
    -5 0 8
    -4 0 8
    -4 0 8
    3 0 -8
    -3 0 8
    -3 0 8
    -2 0 8
    -2 0 8
    2 0 -8
    1 0 -8
    -1 0 8
    -1 0 8
    0 0 -8
    0 0 8
    0 0 8
    1 0 8
    1 0 8
    -1 0 -8
    -2 0 -8
    2 0 8
    3 0 8
    -3 0 -8
    -3 0 -8
    -4 0 -8
    -5 0 -8
    -6 0 -8
    -6 -1 8
    -6 1 8
    -5 1 8
    -5 -1 8
    -4 1 8
    -4 -1 8
    -4 1 8
    -3 -1 8
    -3 1 8
    -3 1 8
    3 -1 -8
    -3 -1 8
    3 1 -8
    -2 1 8
    2 1 -8
    2 -1 -8
    -2 -1 8
    -2 -1 8
    -2 1 8
    1 1 -8
    -1 1 8
    -1 1 8
    -1 -1 8
    -1 -1 8
    0 -1 8
    0 1 8
    0 -1 8
    0 -1 -8
    0 1 -8
    0 1 8
    1 1 8
    1 -1 8
    -1 -1 -8
    -1 1 -8
    1 -1 8
    2 1 8
    -2 1 -8
    2 -1 8
    -2 1 -8
    3 1 8
    -3 1 -8
    -3 1 -8
    -4 1 -8
    -4 -1 -8
    -4 -1 -8
    -5 1 -8
    -5 -1 -8
    -6 1 -8
    -6 -2 8
    -6 2 8
    -5 2 8
    -5 -2 8
    -5 2 8
    -4 2 8
    4 2 -8
    -4 -2 8
    -4 2 8
    3 2 -8
    -3 2 8
    -3 -2 8
    -3 2 8
    2 2 -8
    -2 -2 8
    -2 2 8
    2 -2 -8
    -2 2 8
    -2 -2 8
    -1 2 8
    -1 -2 8
    1 2 -8
    -1 -2 8
    -1 2 8
    0 2 8
    0 -2 -8
    0 2 -8
    0 -2 8
    0 2 8
    0 -2 8
    -1 2 -8
    1 2 8
    -1 -2 -8
    1 2 8
    1 -2 8
    2 2 8
    -2 2 -8
    2 2 8
    -2 2 -8
    -3 2 -8
    3 2 8
    -3 2 -8
    3 2 8
    -4 2 -8
    4 2 8
    4 2 8
    -4 -2 -8
    -5 -2 -8
    -5 2 -8
    -6 2 -8
    -7 2 -8
    -7 -2 -8
    -6 3 8
    -6 -3 8
    -5 -3 8
    -5 3 8
    -5 3 8
    -4 -3 8
    -4 3 8
    4 3 -8
    -4 3 8
    3 3 -8
    -3 -3 8
    -3 3 8
    -3 3 8
    2 3 -8
    -2 3 8
    -2 3 8
    2 -3 -8
    -2 -3 8
    1 3 -8
    -1 3 8
    -1 -3 8
    1 3 -8
    -1 3 8
    0 -3 8
    0 3 8
    0 3 -8
    0 3 -8
    0 3 8
    0 3 8
    1 3 8
    -1 3 -8
    -1 3 -8
    1 -3 8
    1 3 8
    -2 3 -8
    -2 3 -8
    2 3 8
    2 3 8
    -3 3 -8
    -3 3 -8
    3 3 8
    3 3 8
    4 3 8
    4 3 8
    -4 3 -8
    -5 3 -8
    -6 -3 -8
    -6 3 -8
    -7 3 -8
    -6 -4 8
    -6 4 8
    -5 4 8
    -5 -4 8
    -5 4 8
    4 4 -8
    -4 -4 8
    -4 4 8
    -4 4 8
    -3 4 8
    3 4 -8
    -3 4 8
    -3 -4 8
    2 4 -8
    -2 4 8
    -2 4 8
    -2 -4 8
    2 -4 -8
    -1 -4 8
    -1 4 8
    -1 4 8
    1 4 -8
    -1 4 8
    1 4 -8
    0 4 -8
    0 4 8
    0 -4 8
    0 4 8
    0 4 -8
    1 4 8
    -1 -4 -8
    1 4 8
    -1 4 -8
    1 -4 8
    -1 4 -8
    -2 4 -8
    2 4 8
    2 4 8
    -2 4 -8
    3 4 8
    3 4 8
    3 4 8
    -3 4 -8
    -4 4 -8
    4 4 8
    4 4 8
    -5 4 -8
    5 4 8
    -5 -4 -8
    -6 -4 -8
    -6 5 8
    -6 5 8
    -6 -5 8
    5 5 -8
    -5 5 8
    -5 5 8
    -5 -5 8
    -4 5 8
    4 5 -8
    -4 -5 8
    -4 5 8
    -3 -5 8
    -3 5 8
    3 5 -8
    -2 -5 8
    -2 5 8
    -2 5 8
    2 -5 -8
    2 5 -8
    -1 5 8
    1 5 -8
    1 5 -8
    -1 -5 8
    -1 5 8
    -1 5 8
    0 5 -8
    0 5 8
    0 5 -8
    0 -5 8
    0 5 8
    -1 5 -8
    1 5 8
    1 5 8
    1 -5 8
    -1 5 -8
    -2 5 -8
    2 5 8
    -2 5 -8
    2 5 8
    -2 -5 -8
    2 5 8
    3 5 8
    -3 5 -8
    -3 -5 -8
    3 5 8
    4 5 8
    -4 -5 -8
    4 5 8
    -4 5 -8
    -5 5 -8
    5 5 8
    -6 5 -8
    -6 6 8
    -6 6 8
    -6 -6 8
    -5 -6 8
    -5 6 8
    5 6 -8
    -5 6 8
    -4 6 8
    -4 6 8
    4 6 -8
    -4 -6 8
    3 6 -8
    -3 6 8
    -3 -6 8
    2 6 -8
    -2 -6 8
    -2 6 8
    -1 -6 8
    -1 6 8
    -1 6 8
    1 6 -8
    -1 6 8
    0 6 8
    0 6 -8
    0 -6 8
    0 6 8
    0 6 -8
    1 6 8
    1 -6 8
    1 6 8
    1 6 8
    -1 6 -8
    -1 6 -8
    2 6 8
    2 6 8
    -2 6 -8
    2 6 8
    3 6 8
    -4 6 -8
    5 6 8
    -5 6 -8
    -6 6 -8
    -6 7 8
    -6 -7 8
    -6 7 8
    -5 7 8
    5 7 -8
    -5 -7 8
    -5 7 8
    -4 7 8
    4 7 -8
    -4 -7 8
    -3 -7 8
    -3 7 8
    3 7 -8
    2 7 -8
    -2 -7 8
    -2 7 8
    -1 7 8
    -1 7 8
    -1 -7 8
    1 7 -8
    0 7 8
    0 7 -8
    0 7 -8
    0 7 8
    0 -7 8
    -1 7 -8
    1 7 8
    1 7 8
    -1 7 -8
    1 -7 8
    -2 7 -8
    2 7 8
    -2 7 -8
    2 7 8
    -3 7 -8
    3 7 8
    3 7 8
    4 7 8
    -4 7 -8
    5 7 8
    -5 7 -8
    -5 8 8
    -5 -8 8
    5 8 -8
    4 8 -8
    -4 8 8
    -4 -8 8
    -3 8 8
    3 8 -8
    -3 -8 8
    -2 8 8
    -2 -8 8
    2 8 -8
    -1 8 8
    1 8 -8
    -1 -8 8
    -1 8 8
    0 -8 8
    0 8 -8
    0 8 -8
    0 8 8
    0 8 8
    -1 8 -8
    -1 8 -8
    1 8 8
    1 8 8
    1 -8 8
    2 8 8
    2 8 8
    -2 8 -8
    -3 8 -8
    3 8 8
    4 8 8
    -4 8 -8
    -5 8 -8
    5 8 8
    5 9 -8
    -5 9 8
    4 9 -8
    -4 9 8
    -3 9 8
    3 9 -8
    -2 9 8
    2 9 -8
    -2 -9 8
    -1 9 8
    -1 -9 8
    -1 9 8
    1 9 -8
    0 9 8
    0 9 -8
    0 9 8
    0 -9 8
    1 9 8
    1 9 8
    -1 9 -8
    1 -9 8
    -1 9 -8
    -2 9 -8
    2 9 8
    2 9 8
    3 9 8
    -3 9 -8
    4 9 8
    -4 9 -8
    5 9 8
    -5 9 -8
    -4 10 8
    4 10 -8
    3 10 -8
    -3 10 8
    2 10 -8
    -2 10 8
    1 10 -8
    -1 10 8
    -1 10 8
    0 10 8
    0 10 -8
    0 10 8
    1 10 8
    -1 10 -8
    1 10 8
    -1 10 -8
    -2 10 -8
    2 10 8
    -3 10 -8
    3 10 8
    4 10 8
    -4 10 -8
    -4 11 8
    4 11 -8
    3 11 -8
    -3 11 8
    -2 11 8
    2 11 -8
    -1 11 8
    1 11 -8
    0 11 -8
    0 11 8
    0 11 8
    1 11 8
    1 11 8
    -1 11 -8
    -2 11 -8
    2 11 8
    3 11 8
    -3 11 -8
    4 11 8
    -4 11 -8
    3 12 -8
    -3 12 8
    -2 12 8
    2 12 -8
    -1 12 8
    0 12 8
    0 12 -8
    0 12 8
    1 12 8
    2 12 8
    -2 12 -8
    3 12 8
    -3 12 -8
    -2 13 8
    -1 13 8
    1 13 -8
    0 13 -8
    0 13 8
    1 13 8
    2 13 8
    -6 0 9
    -5 0 9
    -4 0 9
    3 0 -9
    -3 0 9
    -3 0 9
    -2 0 9
    1 0 -9
    -1 0 9
    -1 0 9
    0 0 9
    0 0 -9
    1 0 9
    -1 0 -9
    1 0 9
    2 0 9
    -2 0 -9
    -3 0 -9
    3 0 9
    -3 0 -9
    -4 0 -9
    -5 0 -9
    -6 0 -9
    -6 -1 9
    -6 1 9
    -5 1 9
    -5 -1 9
    -4 -1 9
    -4 1 9
    -4 1 9
    3 -1 -9
    -3 -1 9
    -3 1 9
    3 1 -9
    -3 -1 9
    -3 1 9
    2 -1 -9
    -2 -1 9
    -2 1 9
    2 1 -9
    -2 1 9
    -2 -1 9
    -1 1 9
    1 -1 -9
    1 1 -9
    -1 1 9
    -1 -1 9
    -1 -1 9
    0 -1 9
    0 1 9
    0 -1 9
    0 1 9
    0 1 -9
    0 -1 -9
    1 1 9
    1 -1 9
    -2 1 -9
    2 1 9
    2 -1 9
    -2 1 -9
    -2 -1 -9
    -3 1 -9
    -3 -1 -9
    -3 1 -9
    3 1 9
    -4 -1 -9
    -4 -1 -9
    -4 1 -9
    -5 1 -9
    -5 -1 -9
    -6 -1 -9
    -6 1 -9
    -6 -2 9
    -6 2 9
    -5 2 9
    -5 -2 9
    4 2 -9
    -4 2 9
    -4 2 9
    -4 -2 9
    -3 2 9
    3 2 -9
    -3 -2 9
    3 -2 -9
    -3 2 9
    -2 2 9
    -2 -2 9
    -2 -2 9
    2 2 -9
    -2 2 9
    2 -2 -9
    1 2 -9
    -1 -2 9
    -1 2 9
    -1 2 9
    -1 -2 9
    0 2 9
    0 -2 9
    0 -2 -9
    0 2 9
    0 -2 9
    0 2 -9
    1 -2 9
    -1 2 -9
    1 2 9
    1 -2 9
    -1 -2 -9
    1 2 9
    -1 2 -9
    -2 2 -9
    -2 2 -9
    2 2 9
    2 2 9
    -2 -2 -9
    3 2 9
    -3 2 -9
    -3 -2 -9
    -3 2 -9
    3 2 9
    4 2 9
    -4 2 -9
    -4 -2 -9
    -4 -2 -9
    4 2 9
    -5 -2 -9
    -5 2 -9
    -6 2 -9
    -7 2 -9
    -7 -2 -9
    -6 3 9
    -6 -3 9
    -5 3 9
    -5 3 9
    -5 -3 9
    -4 3 9
    -4 -3 9
    4 3 -9
    -4 3 9
    -3 -3 9
    3 3 -9
    -3 3 9
    -3 3 9
    -2 -3 9
    2 -3 -9
    2 3 -9
    -2 3 9
    -1 -3 9
    -1 3 9
    1 3 -9
    1 3 -9
    -1 3 9
    0 3 -9
    0 3 -9
    0 3 9
    0 3 9
    0 -3 9
    0 3 9
    0 -3 -9
    1 -3 9
    1 3 9
    1 3 9
    -1 3 -9
    -1 3 -9
    2 3 9
    -2 3 -9
    -2 3 -9
    2 3 9
    3 3 9
    -3 3 -9
    3 3 9
    -3 3 -9
    4 3 9
    4 3 9
    -4 3 -9
    4 3 9
    -5 -3 -9
    -5 3 -9
    -6 -3 -9
    -6 3 -9
    -6 4 9
    -6 -4 9
    -5 4 9
    -5 -4 9
    -5 4 9
    4 4 -9
    -4 -4 9
    -4 4 9
    -4 4 9
    -3 -4 9
    -3 4 9
    -3 4 9
    3 4 -9
    -2 4 9
    2 -4 -9
    2 4 -9
    -2 4 9
    -2 -4 9
    1 4 -9
    -1 4 9
    -1 4 9
    -1 -4 9
    1 4 -9
    0 4 -9
    0 -4 9
    0 4 9
    0 4 -9
    0 4 9
    -1 4 -9
    -1 4 -9
    1 -4 9
    1 4 9
    1 4 9
    2 4 9
    2 4 9
    -2 4 -9
    -2 4 -9
    -3 4 -9
    3 4 9
    3 4 9
    4 4 9
    -4 4 -9
    4 4 9
    5 4 9
    -5 4 -9
    -5 -4 -9
    -6 4 -9
    -6 -4 -9
    -6 5 9
    -6 -5 9
    -6 5 9
    -5 5 9
    5 5 -9
    -5 -5 9
    -5 5 9
    -4 5 9
    -4 5 9
    4 5 -9
    -4 -5 9
    -3 5 9
    -3 -5 9
    3 5 -9
    -3 5 9
    -2 5 9
    2 -5 -9
    -2 -5 9
    -2 5 9
    2 5 -9
    1 5 -9
    -1 5 9
    -1 5 9
    -1 5 9
    1 5 -9
    -1 -5 9
    0 5 -9
    0 5 9
    0 5 9
    0 5 -9
    0 -5 9
    -1 5 -9
    1 5 9
    1 -5 9
    1 5 9
    -1 5 -9
    2 5 9
    -2 5 -9
    -2 5 -9
    2 5 9
    3 5 9
    3 5 9
    3 5 9
    -3 5 -9
    -4 5 -9
    4 5 9
    5 5 9
    -5 5 -9
    -6 5 -9
    -6 -6 9
    -6 6 9
    -5 6 9
    5 6 -9
    -5 -6 9
    -5 6 9
    -4 6 9
    -4 -6 9
    -4 6 9
    4 6 -9
    -3 6 9
    -3 6 9
    -3 -6 9
    3 6 -9
    -2 -6 9
    -2 6 9
    2 -6 -9
    -2 6 9
    2 6 -9
    -2 6 9
    -1 6 9
    -1 6 9
    -1 -6 9
    1 6 -9
    0 6 9
    0 6 -9
    0 6 9
    0 6 -9
    0 -6 9
    1 6 9
    1 -6 9
    -1 6 -9
    -1 6 -9
    1 6 9
    2 6 9
    -2 6 -9
    -2 6 -9
    2 6 9
    2 6 9
    3 6 9
    -3 6 -9
    3 6 9
    -4 6 -9
    5 6 9
    -5 6 -9
    -6 6 -9
    -6 -7 9
    -6 7 9
    5 7 -9
    -5 7 9
    -5 -7 9
    -4 -7 9
    4 7 -9
    -4 7 9
    -3 7 9
    -3 -7 9
    3 7 -9
    -2 -7 9
    -2 7 9
    2 7 -9
    -1 7 9
    -1 7 9
    1 7 -9
    -1 -7 9
    0 7 9
    0 7 -9
    0 7 9
    0 7 -9
    0 7 9
    0 -7 9
    1 7 9
    -1 7 -9
    1 -7 9
    1 7 9
    1 7 9
    -1 7 -9
    -2 7 -9
    2 7 9
    2 7 9
    -2 7 -9
    3 7 9
    -3 7 -9
    -4 7 -9
    4 7 9
    5 7 9
    -5 7 -9
    5 8 -9
    -5 8 9
    -5 -8 9
    -4 -8 9
    4 8 -9
    -4 8 9
    3 8 -9
    -3 -8 9
    -3 8 9
    2 8 -9
    -2 8 9
    -2 -8 9
    -1 8 9
    1 8 -9
    -1 8 9
    -1 -8 9
    0 8 9
    0 8 -9
    0 8 -9
    0 -8 9
    -1 8 -9
    1 8 9
    1 -8 9
    -1 8 -9
    1 8 9
    2 8 9
    2 8 9
    -2 8 -9
    -3 8 -9
    3 8 9
    4 8 9
    -4 8 -9
    5 8 9
    -5 8 -9
    -5 9 9
    5 9 -9
    -4 9 9
    4 9 -9
    3 9 -9
    -3 -9 9
    -3 9 9
    -2 9 9
    2 9 -9
    -2 -9 9
    -1 -9 9
    -1 9 9
    -1 9 9
    1 9 -9
    0 9 9
    0 -9 9
    0 9 9
    0 9 -9
    -1 9 -9
    1 9 9
    1 9 9
    -1 9 -9
    1 -9 9
    2 9 9
    -2 9 -9
    2 9 9
    -3 9 -9
    3 9 9
    -4 9 -9
    4 9 9
    -5 9 -9
    5 9 9
    -4 10 9
    4 10 -9
    -3 10 9
    3 10 -9
    2 10 -9
    -2 10 9
    -1 10 9
    1 10 -9
    -1 10 9
    0 10 9
    0 10 -9
    0 10 9
    1 -10 9
    1 10 9
    -1 10 -9
    1 10 9
    -1 10 -9
    -2 10 -9
    2 10 9
    -3 10 -9
    3 10 9
    4 10 9
    -4 10 -9
    3 11 -9
    -3 11 9
    2 11 -9
    -2 11 9
    -1 11 9
    1 11 -9
    0 11 9
    0 11 9
    0 11 -9
    1 11 9
    1 11 9
    -1 11 -9
    2 11 9
    -2 11 -9
    3 11 9
    -3 11 -9
    -4 11 -9
    3 12 -9
    -3 12 9
    -2 12 9
    2 12 -9
    -1 12 9
    0 12 9
    0 12 9
    0 12 -9
    1 12 9
    2 12 9
    -2 12 -9
    -3 12 -9
    3 12 9
    -2 13 9
    1 13 -9
    -1 13 9
    0 13 9
    0 13 -9
    0 13 9
    1 13 9
    -6 0 10
    -5 0 10
    -4 0 10
    -3 0 10
    -3 0 10
    3 0 -10
    -1 0 10
    1 0 -10
    -1 0 10
    0 0 -10
    0 0 10
    0 0 10
    1 0 10
    1 0 10
    -1 0 -10
    2 0 10
    -2 0 -10
    -3 0 -10
    3 0 10
    -3 0 -10
    -4 0 -10
    -4 0 -10
    -5 0 -10
    -6 0 -10
    -6 -1 10
    -6 1 10
    -5 1 10
    -5 -1 10
    -4 1 10
    -4 -1 10
    -4 1 10
    3 -1 -10
    -3 1 10
    -3 -1 10
    3 1 -10
    -3 1 10
    -3 -1 10
    -2 -1 10
    2 1 -10
    -2 1 10
    -2 -1 10
    2 -1 -10
    -2 1 10
    -1 -1 10
    -1 1 10
    -1 -1 10
    -1 1 10
    1 -1 -10
    1 1 -10
    0 -1 10
    0 1 -10
    0 -1 -10
    0 1 10
    0 -1 10
    -1 -1 -10
    1 -1 10
    1 -1 10
    1 1 10
    -1 1 -10
    -2 -1 -10
    -2 1 -10
    2 1 10
    2 -1 10
    -3 -1 -10
    3 1 10
    -3 1 -10
    -3 1 -10
    -4 1 -10
    -4 -1 -10
    -5 1 -10
    -5 -1 -10
    -6 -1 -10
    -6 1 -10
    -6 -2 10
    -6 2 10
    -5 2 10
    -5 -2 10
    -4 2 10
    -4 -2 10
    -4 2 10
    4 2 -10
    -3 -2 10
    3 -2 -10
    -3 2 10
    -3 2 10
    3 2 -10
    -2 2 10
    2 -2 -10
    -2 2 10
    -2 -2 10
    -2 -2 10
    2 2 -10
    -1 2 10
    1 -2 -10
    -1 -2 10
    -1 2 10
    -1 -2 10
    1 2 -10
    0 2 -10
    0 2 10
    0 -2 -10
    0 2 10
    0 -2 10
    0 -2 10
    1 -2 10
    -1 2 -10
    1 -2 10
    -1 -2 -10
    -1 2 -10
    1 2 10
    2 2 10
    -2 -2 -10
    2 2 10
    -2 2 -10
    -2 2 -10
    3 2 10
    -3 2 -10
    -3 2 -10
    3 2 10
    -3 -2 -10
    -4 2 -10
    4 2 10
    -4 -2 -10
    -5 2 -10
    -5 -2 -10
    -6 2 -10
    -7 -2 -10
    -7 2 -10
    -6 3 10
    -6 -3 10
    -5 3 10
    -5 3 10
    -5 -3 10
    -4 -3 10
    -4 3 10
    4 3 -10
    -4 3 10
    3 3 -10
    -3 3 10
    -3 -3 10
    -3 3 10
    -2 -3 10
    2 3 -10
    -2 3 10
    2 -3 -10
    -1 3 10
    1 3 -10
    -1 3 10
    -1 -3 10
    0 3 -10
    0 -3 10
    0 3 10
    0 -3 -10
    0 3 -10
    -1 3 -10
    1 -3 10
    -1 -3 -10
    1 3 10
    -1 3 -10
    1 3 10
    2 3 10
    -2 3 -10
    -2 3 -10
    2 3 10
    3 3 10
    3 3 10
    -3 3 -10
    -3 3 -10
    4 3 10
    4 3 10
    -4 3 -10
    4 3 10
    -5 3 -10
    -5 -3 -10
    -6 -4 10
    -6 4 10
    -5 4 10
    -5 4 10
    -5 -4 10
    -4 4 10
    -4 4 10
    -4 -4 10
    4 4 -10
    -3 4 10
    -3 -4 10
    3 4 -10
    -3 4 10
    -2 4 10
    -2 -4 10
    -2 4 10
    2 4 -10
    2 -4 -10
    -1 -4 10
    1 4 -10
    -1 4 10
    1 4 -10
    -1 4 10
    0 4 -10
    0 4 10
    0 -4 -10
    0 4 -10
    0 4 10
    0 -4 10
    1 -4 10
    1 4 10
    1 4 10
    -1 4 -10
    -1 4 -10
    -2 4 -10
    2 4 10
    2 4 10
    -2 4 -10
    -3 4 -10
    3 4 10
    3 4 10
    -4 4 -10
    4 4 10
    4 4 10
    4 4 10
    -5 4 -10
    5 4 10
    -6 4 -10
    -6 5 10
    -6 -5 10
    -6 5 10
    -5 5 10
    5 5 -10
    -5 -5 10
    -5 5 10
    -4 -5 10
    4 5 -10
    -4 5 10
    -4 5 10
    3 5 -10
    -3 5 10
    -3 -5 10
    2 5 -10
    2 -5 -10
    -2 -5 10
    -2 5 10
    -2 5 10
    -1 5 10
    1 5 -10
    -1 -5 10
    -1 5 10
    1 5 -10
    -1 5 10
    0 -5 10
    0 5 10
    0 5 -10
    0 5 -10
    0 5 10
    -1 5 -10
    1 5 10
    1 -5 10
    -1 5 -10
    2 5 10
    -2 5 -10
    -2 5 -10
    2 5 10
    3 5 10
    3 5 10
    -3 5 -10
    3 5 10
    4 5 10
    -4 5 -10
    4 5 10
    -5 5 -10
    -6 5 -10
    -6 6 10
    -6 -6 10
    -6 6 10
    -5 6 10
    -5 -6 10
    -5 6 10
    -4 -6 10
    4 6 -10
    -4 6 10
    -4 6 10
    -3 6 10
    -3 -6 10
    3 6 -10
    -3 6 10
    2 6 -10
    2 -6 -10
    -2 6 10
    -2 -6 10
    -1 6 10
    -1 -6 10
    1 6 -10
    -1 6 10
    0 -6 10
    0 6 10
    0 6 -10
    0 6 10
    0 6 -10
    1 6 10
    1 6 10
    -1 6 -10
    1 -6 10
    -1 6 -10
    2 6 10
    2 6 10
    -2 6 -10
    2 6 10
    -2 6 -10
    -3 6 -10
    3 6 10
    3 6 10
    4 6 10
    -4 6 -10
    -5 6 -10
    5 6 10
    -6 6 -10
    -6 -7 10
    -6 7 10
    -5 -7 10
    -5 7 10
    5 7 -10
    -4 -7 10
    -4 7 10
    4 7 -10
    -3 7 10
    3 7 -10
    -3 -7 10
    -2 -7 10
    -2 7 10
    2 7 -10
    -1 -7 10
    -1 7 10
    -1 7 10
    -1 7 10
    1 7 -10
    0 7 10
    0 7 10
    0 7 -10
    0 7 -10
    0 7 10
    0 -7 10
    1 -7 10
    1 7 10
    -1 7 -10
    1 7 10
    -1 7 -10
    1 7 10
    -2 7 -10
    -2 7 -10
    2 7 10
    2 7 10
    2 7 10
    3 7 10
    3 7 10
    -3 7 -10
    4 7 10
    -4 7 -10
    -5 7 -10
    5 7 10
    -5 8 10
    5 8 -10
    -5 -8 10
    -4 -8 10
    -4 8 10
    4 8 -10
    -3 8 10
    3 8 -10
    -3 -8 10
    2 8 -10
    -2 8 10
    -2 -8 10
    -1 -8 10
    -1 8 10
    -1 8 10
    1 8 -10
    0 8 10
    0 -8 10
    0 8 -10
    0 8 10
    -1 8 -10
    1 8 10
    -1 8 -10
    1 8 10
    1 -8 10
    2 8 10
    2 8 10
    -2 8 -10
    -3 8 -10
    3 8 10
    -4 8 -10
    4 8 10
    -5 8 -10
    5 8 10
    -5 9 10
    5 9 -10
    4 9 -10
    -4 -9 10
    -4 9 10
    -3 -9 10
    -3 9 10
    3 9 -10
    -2 9 10
    -2 -9 10
    2 9 -10
    -1 9 10
    -1 -9 10
    -1 9 10
    1 9 -10
    0 -9 10
    0 9 -10
    0 9 10
    0 9 10
    1 9 10
    1 9 10
    1 -9 10
    -1 9 -10
    -1 9 -10
    -2 9 -10
    2 9 10
    2 9 10
    -3 9 -10
    3 9 10
    4 9 10
    -4 9 -10
    -5 9 -10
    5 9 10
    4 10 -10
    -4 10 10
    3 10 -10
    -3 10 10
    2 10 -10
    -2 10 10
    -1 10 10
    -1 10 10
    1 10 -10
    0 -10 10
    0 10 10
    0 10 10
    0 10 -10
    1 10 10
    1 10 10
    -1 10 -10
    1 -10 10
    -1 10 -10
    2 10 10
    -2 10 -10
    -3 10 -10
    3 10 10
    4 10 10
    -4 10 -10
    -3 11 10
    3 11 -10
    2 11 -10
    -2 11 10
    -1 11 10
    1 11 -10
    0 11 10
    0 11 -10
    0 11 10
    1 11 10
    -1 11 -10
    1 11 10
    -2 11 -10
    2 11 10
    3 11 10
    -3 11 -10
    -4 11 -10
    -3 12 10
    2 12 -10
    -2 12 10
    -1 12 10
    1 12 -10
    0 12 -10
    0 12 10
    0 12 10
    1 12 10
    2 12 10
    -3 12 -10
    1 13 -10
    -1 13 10
    0 13 -10
    0 13 10
    0 13 10
    1 13 10
    -6 0 11
    -5 0 11
    -4 0 11
    -3 0 11
    -3 0 11
    3 0 -11
    2 0 -11
    -2 0 11
    -2 0 11
    -1 0 11
    1 0 -11
    -1 0 11
    0 0 -11
    1 0 11
    1 0 11
    -1 0 -11
    -2 0 -11
    2 0 11
    3 0 11
    -3 0 -11
    -3 0 -11
    -4 0 -11
    -4 0 -11
    -5 0 -11
    -6 0 -11
    -6 -1 11
    -6 1 11
    -5 -1 11
    -5 1 11
    -4 -1 11
    -4 1 11
    -4 1 11
    3 -1 -11
    -3 1 11
    -3 1 11
    -3 -1 11
    -2 -1 11
    2 -1 -11
    -2 -1 11
    2 1 -11
    -2 1 11
    -2 1 11
    1 -1 -11
    -1 1 11
    -1 1 11
    -1 -1 11
    1 1 -11
    -1 -1 11
    0 -1 -11
    0 1 -11
    0 1 11
    0 -1 11
    0 -1 11
    2 1 11
    -2 1 -11
    -2 -1 -11
    2 -1 11
    -3 1 -11
    -3 -1 -11
    3 1 11
    -3 1 -11
    -4 1 -11
    -4 -1 -11
    4 1 11
    -4 -1 -11
    -5 1 -11
    -5 -1 -11
    -6 1 -11
    -6 -1 -11
    -7 1 -11
    -6 2 11
    -6 -2 11
    -5 2 11
    -5 -2 11
    4 2 -11
    -4 2 11
    -4 -2 11
    -4 2 11
    -3 -2 11
    3 -2 -11
    3 2 -11
    -3 2 11
    -3 2 11
    -2 -2 11
    2 2 -11
    2 -2 -11
    -2 -2 11
    -2 2 11
    -2 2 11
    1 2 -11
    -1 2 11
    -1 -2 11
    1 -2 -11
    -1 -2 11
    0 -2 11
    0 2 -11
    0 2 11
    0 -2 11
    0 2 11
    0 -2 -11
    1 2 11
    -1 -2 -11
    1 -2 11
    -1 2 -11
    1 -2 11
    -2 2 -11
    -2 -2 -11
    2 2 11
    -3 2 -11
    3 2 11
    -3 2 -11
    -4 2 -11
    -4 -2 -11
    4 2 11
    -5 -2 -11
    -5 2 -11
    -6 2 -11
    -6 -3 11
    -6 3 11
    -5 3 11
    -5 3 11
    -5 -3 11
    -4 -3 11
    -4 3 11
    4 3 -11
    -4 3 11
    -3 -3 11
    -3 3 11
    3 3 -11
    -3 3 11
    2 -3 -11
    -2 3 11
    2 3 -11
    -2 -3 11
    1 3 -11
    -1 -3 11
    -1 3 11
    1 3 -11
    -1 -3 11
    1 -3 -11
    -1 3 11
    0 -3 11
    0 3 -11
    0 -3 -11
    0 3 11
    0 3 -11
    0 3 11
    0 -3 11
    1 3 11
    1 3 11
    -1 3 -11
    1 -3 11
    -1 3 -11
    -1 -3 -11
    2 3 11
    -2 3 -11
    -2 -3 -11
    2 3 11
    -2 3 -11
    3 3 11
    -3 -3 -11
    -3 3 -11
    -3 3 -11
    3 3 11
    4 3 11
    4 3 11
    -4 -3 -11
    -4 3 -11
    -5 3 -11
    -6 -4 11
    -6 4 11
    -5 4 11
    -5 -4 11
    -5 4 11
    4 4 -11
    -4 4 11
    -4 4 11
    -4 -4 11
    -3 4 11
    3 4 -11
    -3 -4 11
    -3 4 11
    -2 4 11
    -2 4 11
    2 4 -11
    -2 -4 11
    2 -4 -11
    -1 -4 11
    -1 4 11
    1 -4 -11
    1 4 -11
    1 4 -11
    -1 4 11
    0 4 11
    0 4 11
    0 4 -11
    0 4 11
    0 -4 11
    0 4 -11
    0 -4 -11
    -1 4 -11
    1 4 11
    1 -4 11
    -1 4 -11
    1 4 11
    -2 4 -11
    -2 4 -11
    2 4 11
    2 4 11
    3 4 11
    3 4 11
    -3 4 -11
    4 4 11
    4 4 11
    -4 4 -11
    4 4 11
    -5 4 -11
    -5 -4 -11
    -6 4 -11
    -6 5 11
    -6 -5 11
    -5 5 11
    5 5 -11
    -5 5 11
    -5 -5 11
    -4 5 11
    4 5 -11
    -4 5 11
    -4 -5 11
    -3 -5 11
    3 5 -11
    -3 5 11
    -2 5 11
    -2 5 11
    2 -5 -11
    2 5 -11
    -2 -5 11
    1 5 -11
    -1 5 11
    1 -5 -11
    -1 -5 11
    -1 5 11
    0 -5 11
    0 5 11
    0 5 -11
    0 5 -11
    0 5 11
    1 5 11
    1 5 11
    1 -5 11
    -1 5 -11
    -1 5 -11
    2 5 11
    -2 5 -11
    2 5 11
    -2 5 -11
    3 5 11
    -3 5 -11
    3 5 11
    -4 5 -11
    4 5 11
    4 5 11
    -5 5 -11
    -6 5 -11
    -6 -6 11
    -6 6 11
    -6 6 11
    -5 6 11
    -5 -6 11
    -4 6 11
    -4 6 11
    -4 -6 11
    4 6 -11
    -3 6 11
    -3 6 11
    3 6 -11
    -3 -6 11
    2 6 -11
    2 -6 -11
    -2 6 11
    -2 -6 11
    1 6 -11
    -1 6 11
    1 -6 -11
    -1 6 11
    -1 -6 11
    0 6 11
    0 6 -11
    0 6 11
    0 -6 11
    0 6 -11
    1 -6 11
    -1 6 -11
    -1 6 -11
    1 6 11
    1 6 11
    2 6 11
    -2 6 -11
    2 6 11
    -2 6 -11
    3 6 11
    3 6 11
    -3 6 -11
    3 6 11
    4 6 11
    -4 6 -11
    5 6 11
    -5 6 -11
    -6 6 -11
    -6 -7 11
    -6 7 11
    -5 -7 11
    -5 7 11
    5 7 -11
    -4 -7 11
    4 7 -11
    -4 7 11
    -3 -7 11
    -3 7 11
    3 7 -11
    2 7 -11
    -2 7 11
    -2 -7 11
    1 7 -11
    -1 7 11
    -1 -7 11
    -1 7 11
    0 -7 11
    0 7 11
    0 7 -11
    0 7 -11
    0 7 11
    1 7 11
    1 -7 11
    -1 7 -11
    1 7 11
    1 7 11
    -1 7 -11
    -2 7 -11
    2 7 11
    2 7 11
    -2 7 -11
    2 7 11
    -3 7 -11
    3 7 11
    3 7 11
    -4 7 -11
    -5 7 -11
    5 7 11
    5 8 -11
    -5 8 11
    -5 -8 11
    -4 8 11
    -4 -8 11
    4 8 -11
    -3 8 11
    -3 -8 11
    3 8 -11
    2 8 -11
    -2 8 11
    -2 -8 11
    -1 8 11
    -1 -8 11
    -1 8 11
    0 8 11
    0 8 11
    0 8 -11
    0 -8 11
    0 8 11
    1 8 11
    1 8 11
    -1 8 -11
    1 -8 11
    -1 8 -11
    -2 8 -11
    2 8 11
    2 8 11
    3 8 11
    3 8 11
    -3 8 -11
    -4 8 -11
    4 8 11
    5 8 11
    -5 8 -11
    5 9 -11
    -5 9 11
    4 9 -11
    -4 9 11
    -4 -9 11
    3 9 -11
    -3 9 11
    -3 -9 11
    -2 9 11
    -2 -9 11
    2 9 -11
    -1 9 11
    1 9 -11
    -1 9 11
    -1 -9 11
    0 9 11
    0 9 11
    0 -9 11
    0 9 -11
    -1 9 -11
    -1 9 -11
    1 9 11
    1 9 11
    1 -9 11
    -2 9 -11
    2 9 11
    2 9 11
    3 9 11
    -3 9 -11
    4 9 11
    -4 9 -11
    5 9 11
    4 10 -11
    -4 10 11
    -3 10 11
    3 10 -11
    -2 10 11
    2 10 -11
    -1 -10 11
    1 10 -11
    -1 10 11
    -1 10 11
    0 10 -11
    0 -10 11
    0 10 11
    0 10 11
    1 10 11
    1 10 11
    1 -10 11
    -1 10 -11
    2 10 11
    2 10 11
    -2 10 -11
    -3 10 -11
    3 10 11
    4 10 11
    -4 10 -11
    3 11 -11
    -3 11 11
    -2 11 11
    2 11 -11
    1 11 -11
    -1 11 11
    0 11 -11
    0 11 11
    0 11 11
    1 11 11
    -1 11 -11
    1 11 11
    2 11 11
    -2 11 -11
    -3 11 -11
    3 11 11
    -4 11 -11
    2 12 -11
    -2 12 11
    1 12 -11
    -1 12 11
    0 12 11
    0 12 -11
    0 12 11
    1 12 11
    2 12 11
    -3 12 -11
    1 13 -11
    0 13 11
    0 13 -11
    0 13 11
    1 13 11
    -6 0 12
    -5 0 12
    -4 0 12
    -3 0 12
    3 0 -12
    -3 0 12
    2 0 -12
    -2 0 12
    -2 0 12
    -1 0 12
    1 0 -12
    -1 0 12
    0 0 12
    0 0 -12
    0 0 12
    -1 0 -12
    1 0 12
    1 0 12
    -2 0 -12
    2 0 12
    3 0 12
    -3 0 -12
    -4 0 -12
    -4 0 -12
    -5 0 -12
    -6 0 -12
    -6 -1 12
    -6 1 12
    -5 1 12
    -5 -1 12
    -4 -1 12
    -4 1 12
    -4 1 12
    3 -1 -12
    -3 1 12
    -3 1 12
    -3 -1 12
    -2 -1 12
    2 1 -12
    -2 -1 12
    -2 1 12
    -2 1 12
    -1 1 12
    1 -1 -12
    -1 -1 12
    -1 1 12
    1 1 -12
    -1 -1 12
    0 -1 -12
    0 1 -12
    0 -1 12
    0 1 12
    0 -1 12
    1 1 12
    -2 -1 -12
    2 -1 12
    -2 1 -12
    2 1 12
    -3 1 -12
    -3 1 -12
    3 1 12
    -3 -1 -12
    -4 1 -12
    4 1 12
    -4 -1 -12
    -4 -1 -12
    -5 -1 -12
    -5 1 -12
    -6 1 -12
    -6 -1 -12
    -6 -2 12
    -6 2 12
    -5 2 12
    -5 -2 12
    -4 2 12
    4 2 -12
    -4 -2 12
    -4 2 12
    3 2 -12
    -3 2 12
    -3 -2 12
    -3 2 12
    3 -2 -12
    2 -2 -12
    -2 -2 12
    -2 -2 12
    -2 2 12
    2 2 -12
    -2 2 12
    -1 -2 12
    1 2 -12
    -1 -2 12
    -1 2 12
    -1 2 12
    1 -2 -12
    0 -2 -12
    0 2 12
    0 -2 12
    0 2 -12
    0 2 12
    0 -2 12
    -1 -2 -12
    1 2 12
    -1 2 -12
    1 2 12
    1 -2 12
    1 -2 12
    2 2 12
    -2 2 -12
    -2 -2 -12
    2 -2 12
    -2 2 -12
    3 2 12
    -3 2 -12
    -3 -2 -12
    -3 2 -12
    4 2 12
    -4 -2 -12
    -5 2 -12
    -5 -2 -12
    -6 2 -12
    -6 3 12
    -6 -3 12
    -5 3 12
    -5 -3 12
    -5 3 12
    -4 3 12
    -4 -3 12
    4 3 -12
    -4 3 12
    -3 3 12
    3 3 -12
    -3 -3 12
    -3 3 12
    -2 3 12
    2 3 -12
    2 -3 -12
    -2 -3 12
    1 -3 -12
    -1 -3 12
    -1 -3 12
    -1 3 12
    1 3 -12
    -1 3 12
    0 3 12
    0 3 12
    0 -3 -12
    0 -3 12
    0 3 -12
    0 3 -12
    0 -3 12
    1 -3 12
    -1 3 -12
    -1 3 -12
    -1 -3 -12
    1 3 12
    2 3 12
    -2 3 -12
    2 3 12
    -2 -3 -12
    -2 3 -12
    3 3 12
    -3 -3 -12
    3 3 12
    -3 3 -12
    -3 3 -12
    -4 3 -12
    -4 -3 -12
    4 3 12
    4 3 12
    5 3 12
    -5 -3 -12
    -5 3 -12
    -6 3 -12
    -6 -4 12
    -6 4 12
    -5 4 12
    -5 4 12
    -5 -4 12
    -4 4 12
    -4 4 12
    4 4 -12
    -4 -4 12
    -3 4 12
    3 4 -12
    -3 4 12
    -3 -4 12
    -2 -4 12
    2 -4 -12
    -2 4 12
    -2 4 12
    2 4 -12
    -1 4 12
    1 -4 -12
    1 4 -12
    -1 -4 12
    1 4 -12
    -1 4 12
    0 4 -12
    0 -4 12
    0 4 12
    0 4 12
    0 4 12
    0 4 -12
    0 -4 -12
    1 -4 12
    -1 4 -12
    1 4 12
    -1 4 -12
    1 4 12
    -1 -4 -12
    2 4 12
    -2 4 -12
    -2 4 -12
    2 4 12
    -3 4 -12
    3 4 12
    3 4 12
    4 4 12
    -4 4 -12
    -4 -4 -12
    4 4 12
    -5 -4 -12
    -5 -4 -12
    5 4 12
    -5 4 -12
    -6 4 -12
    -6 -5 12
    -6 5 12
    -5 5 12
    -5 5 12
    -5 -5 12
    -4 5 12
    -4 -5 12
    4 5 -12
    -4 5 12
    -3 -5 12
    3 5 -12
    -3 5 12
    2 5 -12
    -2 -5 12
    -2 5 12
    2 -5 -12
    -2 5 12
    1 5 -12
    1 -5 -12
    -1 -5 12
    -1 5 12
    0 -5 12
    0 5 12
    0 -5 -12
    0 5 -12
    0 5 12
    0 5 -12
    1 5 12
    1 5 12
    -1 5 -12
    -1 5 -12
    1 -5 12
    -2 5 -12
    -2 5 -12
    2 5 12
    2 5 12
    3 5 12
    -3 5 -12
    3 5 12
    4 5 12
    4 5 12
    4 5 12
    -4 5 -12
    5 5 12
    -5 5 -12
    -5 -5 -12
    -6 5 -12
    -6 6 12
    -6 -6 12
    -6 6 12
    5 6 -12
    -5 6 12
    -5 6 12
    -5 -6 12
    4 6 -12
    -4 -6 12
    -4 6 12
    -4 6 12
    -3 6 12
    3 6 -12
    -3 -6 12
    -2 -6 12
    2 -6 -12
    2 6 -12
    -2 6 12
    1 6 -12
    -1 -6 12
    -1 6 12
    0 6 -12
    0 6 12
    0 6 12
    0 -6 12
    0 6 -12
    -1 6 -12
    -1 6 -12
    1 6 12
    1 -6 12
    1 6 12
    -2 6 -12
    -2 6 -12
    2 6 12
    2 6 12
    3 6 12
    -3 6 -12
    3 6 12
    3 6 12
    4 6 12
    -4 6 -12
    4 6 12
    -5 6 -12
    -6 6 -12
    5 7 -12
    -5 -7 12
    -5 7 12
    4 7 -12
    -4 -7 12
    -4 7 12
    -3 7 12
    3 7 -12
    -3 -7 12
    -2 -7 12
    2 7 -12
    -2 7 12
    -1 7 12
    1 -7 -12
    -1 7 12
    -1 -7 12
    1 7 -12
    0 -7 12
    0 7 12
    0 7 -12
    0 7 12
    0 7 -12
    -1 7 -12
    1 7 12
    -1 7 -12
    1 -7 12
    1 7 12
    2 7 12
    2 7 12
    -2 7 -12
    2 7 12
    -2 7 -12
    -3 7 -12
    3 7 12
    3 7 12
    4 7 12
    -4 7 -12
    -5 7 -12
    5 7 12
    -5 -8 12
    5 8 -12
    -5 8 12
    4 8 -12
    -4 -8 12
    -4 8 12
    3 8 -12
    -3 -8 12
    -3 8 12
    -2 -8 12
    -2 8 12
    2 8 -12
    1 8 -12
    -1 -8 12
    -1 8 12
    -1 8 12
    -1 8 12
    0 8 -12
    0 8 12
    0 8 12
    0 8 12
    0 -8 12
    1 -8 12
    1 8 12
    -1 8 -12
    1 8 12
    -1 8 -12
    1 8 12
    2 8 12
    -2 8 -12
    2 8 12
    3 8 12
    -3 8 -12
    3 8 12
    -4 8 -12
    4 8 12
    5 8 12
    -5 8 -12
    -5 -9 12
    5 9 -12
    4 9 -12
    -4 -9 12
    -4 9 12
    -3 -9 12
    -3 9 12
    3 9 -12
    -2 9 12
    2 9 -12
    -2 -9 12
    1 9 -12
    -1 9 12
    -1 -9 12
    -1 9 12
    0 9 12
    0 9 12
    0 -9 12
    0 9 -12
    -1 9 -12
    -1 9 -12
    1 9 12
    1 -9 12
    1 9 12
    2 9 12
    2 9 12
    -2 9 -12
    -3 9 -12
    3 9 12
    -4 9 -12
    4 9 12
    5 9 12
    -4 10 12
    4 10 -12
    3 10 -12
    -3 10 12
    -2 -10 12
    2 10 -12
    -2 10 12
    -1 10 12
    -1 -10 12
    1 10 -12
    0 10 12
    0 10 -12
    0 10 12
    0 -10 12
    -1 10 -12
    1 -10 12
    1 10 12
    1 10 12
    2 10 12
    -2 10 -12
    2 10 12
    -3 10 -12
    3 10 12
    4 10 12
    -4 10 -12
    3 11 -12
    -3 11 12
    -2 11 12
    2 11 -12
    1 11 -12
    -1 11 12
    0 11 12
    0 11 -12
    0 11 12
    -1 11 -12
    1 11 12
    1 11 12
    2 11 12
    -2 11 -12
    -3 11 -12
    3 11 12
    2 12 -12
    -2 12 12
    1 12 -12
    -1 12 12
    0 12 -12
    0 12 12
    0 12 12
    1 12 12
    1 12 12
    2 12 12
    -3 12 -12
    1 13 -12
    -1 13 12
    0 13 12
    0 13 -12
    0 13 12
    1 13 12
    -6 0 13
    -5 0 13
    -4 0 13
    -3 0 13
    -3 0 13
    3 0 -13
    -2 0 13
    -2 0 13
    2 0 -13
    -1 0 13
    1 0 -13
    -1 0 13
    0 0 13
    0 0 -13
    0 0 13
    -1 0 -13
    1 0 13
    1 0 13
    -2 0 -13
    2 0 13
    3 0 13
    -3 0 -13
    -4 0 -13
    -4 0 -13
    -5 0 -13
    -6 0 -13
    -6 -1 13
    -6 1 13
    -5 1 13
    -5 -1 13
    -4 1 13
    -4 -1 13
    -3 -1 13
    -3 1 13
    -3 1 13
    3 -1 -13
    -2 -1 13
    2 1 -13
    -2 1 13
    -2 -1 13
    -2 1 13
    -1 -1 13
    1 -1 -13
    -1 -1 13
    1 1 -13
    -1 1 13
    -1 1 13
    1 -1 13
    1 -1 13
    -1 1 -13
    1 1 13
    2 1 13
    2 -1 13
    -2 1 -13
    -2 -1 -13
    3 -1 13
    -3 -1 -13
    -3 1 -13
    -3 1 -13
    3 1 13
    4 1 13
    -4 -1 -13
    -4 1 -13
    -4 -1 -13
    -5 1 -13
    -5 -1 -13
    -6 -1 -13
    -6 1 -13
    -6 2 13
    -6 -2 13
    -5 -2 13
    -5 2 13
    -4 -2 13
    4 2 -13
    -4 2 13
    -4 2 13
    -3 2 13
    3 -2 -13
    3 2 -13
    -3 2 13
    -3 -2 13
    -2 2 13
    2 -2 -13
    -2 -2 13
    -2 2 13
    2 2 -13
    -2 -2 13
    -1 -2 13
    -1 2 13
    1 -2 -13
    -1 -2 13
    -1 2 13
    1 2 -13
    0 -2 13
    0 2 13
    0 -2 13
    0 2 13
    0 -2 -13
    0 2 -13
    1 -2 13
    -1 -2 -13
    -1 2 -13
    1 2 13
    1 -2 13
    1 2 13
    -2 2 -13
    2 -2 13
    -2 2 -13
    2 2 13
    -2 -2 -13
    -3 2 -13
    -3 -2 -13
    3 2 13
    -3 2 -13
    4 2 13
    -4 2 -13
    -4 -2 -13
    -5 -2 -13
    -5 2 -13
    -6 -2 -13
    -6 3 13
    -6 -3 13
    -5 -3 13
    -5 3 13
    -4 3 13
    4 3 -13
    -4 3 13
    -4 -3 13
    -3 -3 13
    3 3 -13
    -3 3 13
    -3 3 13
    2 3 -13
    2 -3 -13
    -2 3 13
    -2 -3 13
    1 -3 -13
    1 3 -13
    -1 -3 13
    -1 3 13
    -1 3 13
    -1 -3 13
    0 3 -13
    0 -3 13
    0 3 13
    0 3 13
    0 -3 13
    0 -3 -13
    1 -3 13
    -1 3 -13
    1 3 13
    -1 -3 -13
    -2 3 -13
    -2 3 -13
    2 3 13
    -2 -3 -13
    -3 3 -13
    3 3 13
    -3 3 -13
    -4 -3 -13
    -4 3 -13
    4 3 13
    -5 -3 -13
    5 3 13
    -5 3 -13
    -6 3 -13
    -6 4 13
    -6 -4 13
    -5 4 13
    -5 4 13
    -5 -4 13
    -4 4 13
    4 4 -13
    -4 -4 13
    -4 4 13
    3 4 -13
    -3 4 13
    -3 4 13
    -3 -4 13
    2 4 -13
    2 -4 -13
    -2 4 13
    -2 -4 13
    -2 4 13
    1 4 -13
    1 -4 -13
    -1 -4 13
    -1 4 13
    -1 4 13
    1 4 -13
    0 4 13
    0 -4 -13
    0 -4 13
    0 4 -13
    0 4 13
    0 4 -13
    -1 -4 -13
    1 4 13
    -1 4 -13
    1 -4 13
    1 4 13
    -1 4 -13
    -2 4 -13
    -2 4 -13
    2 4 13
    2 4 13
    -2 -4 -13
    3 4 13
    -3 4 -13
    -3 4 -13
    -3 -4 -13
    3 4 13
    -4 4 -13
    4 4 13
    -4 -4 -13
    4 4 13
    -5 -4 -13
    -5 4 -13
    5 4 13
    -6 4 -13
    -6 -5 13
    -5 5 13
    -5 -5 13
    -5 5 13
    -4 5 13
    -4 5 13
    4 5 -13
    -4 -5 13
    3 5 -13
    -3 5 13
    -3 -5 13
    -2 -5 13
    -2 5 13
    -2 5 13
    2 5 -13
    2 -5 -13
    1 -5 -13
    1 5 -13
    -1 -5 13
    -1 5 13
    0 -5 -13
    0 -5 13
    0 5 13
    0 5 -13
    0 5 -13
    0 5 13
    -1 5 -13
    1 5 13
    -1 5 -13
    1 5 13
    1 -5 13
    -2 5 -13
    -2 5 -13
    2 5 13
    2 5 13
    2 -5 13
    3 5 13
    3 5 13
    -3 5 -13
    4 5 13
    -4 5 -13
    4 5 13
    -5 5 -13
    -5 -5 -13
    5 5 13
    -6 5 -13
    -6 6 13
    -6 -6 13
    5 6 -13
    -5 -6 13
    -5 6 13
    -4 6 13
    -4 -6 13
    4 6 -13
    -3 -6 13
    -3 6 13
    3 6 -13
    2 -6 -13
    -2 6 13
    -2 -6 13
    2 6 -13
    -1 6 13
    1 6 -13
    1 -6 -13
    -1 -6 13
    0 6 13
    0 -6 13
    0 -6 -13
    0 6 -13
    0 6 13
    0 6 -13
    1 6 13
    -1 6 -13
    1 -6 13
    -1 6 -13
    1 6 13
    2 6 13
    2 6 13
    -2 6 -13
    -2 6 -13
    -3 6 -13
    3 6 13
    3 6 13
    4 6 13
    -4 6 -13
    4 6 13
    5 6 13
    -5 6 -13
    -5 7 13
    5 7 -13
    -5 -7 13
    -4 -7 13
    -4 7 13
    4 7 -13
    -3 7 13
    3 7 -13
    -3 -7 13
    2 7 -13
    -2 -7 13
    -2 7 13
    1 7 -13
    -1 7 13
    -1 -7 13
    0 7 13
    0 7 -13
    0 -7 13
    0 7 13
    1 7 13
    1 -7 13
    1 7 13
    -1 7 -13
    -1 7 -13
    -2 7 -13
    2 7 13
    -2 7 -13
    2 7 13
    3 7 13
    -3 7 -13
    3 7 13
    3 7 13
    -4 7 -13
    4 7 13
    5 7 13
    -5 7 -13
    -5 -8 13
    5 8 -13
    -5 8 13
    -4 8 13
    -4 -8 13
    4 8 -13
    3 8 -13
    -3 8 13
    -3 -8 13
    -2 -8 13
    2 8 -13
    -2 8 13
    -1 8 13
    -1 8 13
    -1 8 13
    1 8 -13
    -1 -8 13
    1 -8 -13
    0 8 13
    0 8 -13
    0 -8 13
    0 8 13
    0 8 13
    1 8 13
    -1 8 -13
    1 -8 13
    1 8 13
    -1 8 -13
    1 8 13
    -2 8 -13
    2 8 13
    2 8 13
    2 8 13
    -3 8 -13
    3 8 13
    3 8 13
    4 8 13
    -4 8 -13
    -5 8 -13
    5 8 13
    -5 -9 13
    5 9 -13
    -4 9 13
    4 9 -13
    -4 -9 13
    3 9 -13
    -3 -9 13
    -3 9 13
    -2 -9 13
    2 9 -13
    -2 9 13
    -1 9 13
    1 9 -13
    -1 9 13
    1 -9 -13
    -1 -9 13
    0 9 -13
    0 9 13
    0 -9 13
    0 9 13
    1 9 13
    1 -9 13
    -1 9 -13
    1 9 13
    -1 9 -13
    2 9 13
    2 9 13
    -2 9 -13
    -3 9 -13
    3 9 13
    -4 9 -13
    4 9 13
    5 9 13
    -4 10 13
    4 10 -13
    -3 10 13
    3 10 -13
    -2 10 13
    -2 -10 13
    2 10 -13
    -1 -10 13
    -1 10 13
    1 10 -13
    0 10 13
    0 10 13
    0 -10 13
    0 10 -13
    1 10 13
    1 10 13
    1 -10 13
    -1 10 -13
    2 10 13
    -2 10 -13
    2 10 13
    3 10 13
    -3 10 -13
    -4 10 -13
    4 10 13
    -3 11 13
    3 11 -13
    -2 11 13
    2 11 -13
    -1 11 13
    1 11 -13
    0 11 13
    0 11 -13
    0 11 13
    1 11 13
    1 11 13
    -1 11 -13
    2 11 13
    3 11 13
    -3 11 -13
    2 12 -13
    -2 12 13
    1 12 -13
    -1 12 13
    0 12 13
    0 12 -13
    0 12 13
    1 12 13
    1 12 13
    2 12 13
    1 13 -13
    -1 13 13
    0 13 13
    0 13 -13
    1 13 13
    -6 0 14
    -5 0 14
    -4 0 14
    3 0 -14
    -3 0 14
    -3 0 14
    -2 0 14
    -2 0 14
    2 0 -14
    -1 0 14
    -1 0 14
    1 0 -14
    0 0 14
    0 0 -14
    0 0 14
    1 0 14
    1 0 14
    -1 0 -14
    -2 0 -14
    2 0 14
    -3 0 -14
    -4 0 -14
    -5 0 -14
    -6 0 -14
    -6 1 14
    -6 -1 14
    -5 -1 14
    -5 1 14
    -4 -1 14
    -4 1 14
    3 1 -14
    -3 1 14
    3 -1 -14
    -3 1 14
    2 1 -14
    -2 1 14
    -2 -1 14
    2 -1 -14
    -2 1 14
    -1 -1 14
    1 -1 -14
    -1 1 14
    1 1 -14
    -1 1 14
    -1 -1 14
    0 -1 14
    0 1 14
    0 -1 -14
    0 -1 14
    0 1 -14
    0 1 14
    -1 1 -14
    1 -1 14
    -1 -1 -14
    1 -1 14
    1 1 14
    2 1 14
    -2 1 -14
    -2 -1 -14
    2 -1 14
    3 1 14
    -3 -1 -14
    -3 1 -14
    3 -1 14
    -3 1 -14
    -4 -1 -14
    -4 1 -14
    4 1 14
    -4 -1 -14
    -5 1 -14
    -5 -1 -14
    -6 1 -14
    -6 -1 -14
    -6 2 14
    -6 -2 14
    -5 -2 14
    -5 2 14
    -4 2 14
    -4 2 14
    -4 -2 14
    -3 2 14
    3 2 -14
    -3 -2 14
    -3 2 14
    3 -2 -14
    -2 2 14
    -2 -2 14
    2 2 -14
    -2 -2 14
    -2 2 14
    -1 2 14
    1 2 -14
    -1 2 14
    -1 -2 14
    1 -2 -14
    -1 -2 14
    0 2 14
    0 -2 14
    0 -2 -14
    0 2 -14
    0 -2 14
    0 2 14
    1 2 14
    -1 2 -14
    -1 -2 -14
    1 -2 14
    1 2 14
    1 -2 14
    2 -2 14
    -2 2 -14
    -2 -2 -14
    2 2 14
    -2 2 -14
    3 2 14
    -3 2 -14
    -3 2 -14
    -3 -2 -14
    -4 2 -14
    4 2 14
    -4 -2 -14
    -5 -2 -14
    -5 2 -14
    -6 2 -14
    -6 -2 -14
    -6 -3 14
    -6 3 14
    -5 3 14
    -5 -3 14
    -4 3 14
    4 3 -14
    -4 3 14
    -4 -3 14
    3 3 -14
    -3 3 14
    -3 -3 14
    -3 3 14
    -2 -3 14
    2 -3 -14
    2 3 -14
    -2 3 14
    -1 -3 14
    -1 3 14
    -1 -3 14
    -1 3 14
    1 -3 -14
    1 3 -14
    0 -3 -14
    0 -3 14
    0 3 -14
    0 -3 14
    0 3 14
    0 3 14
    -1 -3 -14
    1 -3 14
    -1 3 -14
    -1 3 -14
    1 -3 14
    1 3 14
    -2 -3 -14
    -2 3 -14
    2 -3 14
    2 3 14
    -2 3 -14
    -3 -3 -14
    -3 3 -14
    -3 3 -14
    3 3 14
    -4 -3 -14
    -4 3 -14
    4 3 14
    -5 -3 -14
    -5 3 -14
    5 3 14
    -6 3 -14
    -6 -4 14
    -6 4 14
    -5 -4 14
    -5 4 14
    -5 4 14
    -4 4 14
    -4 -4 14
    4 4 -14
    -4 4 14
    -3 4 14
    -3 4 14
    -3 -4 14
    3 4 -14
    -2 -4 14
    2 -4 -14
    2 4 -14
    -2 4 14
    -2 4 14
    -1 4 14
    -1 -4 14
    1 -4 -14
    1 4 -14
    -1 4 14
    1 4 -14
    0 4 14
    0 -4 14
    0 -4 -14
    0 4 14
    0 4 -14
    0 4 -14
    1 4 14
    1 -4 14
    -1 -4 -14
    -1 4 -14
    -1 4 -14
    -2 4 -14
    2 -4 14
    -2 -4 -14
    -2 4 -14
    2 4 14
    2 4 14
    -3 4 -14
    3 4 14
    3 4 14
    -3 -4 -14
    -3 4 -14
    4 4 14
    4 4 14
    -4 4 -14
    -4 -4 -14
    5 4 14
    5 4 14
    -5 -4 -14
    -5 4 -14
    -6 4 -14
    -6 5 14
    -6 -5 14
    -5 -5 14
    -5 5 14
    -5 5 14
    -4 5 14
    4 5 -14
    -4 5 14
    -4 -5 14
    -3 5 14
    -3 5 14
    3 5 -14
    -3 -5 14
    2 5 -14
    -2 5 14
    -2 -5 14
    -2 5 14
    2 -5 -14
    -1 5 14
    -1 -5 14
    1 -5 -14
    1 5 -14
    0 -5 14
    0 -5 -14
    0 5 14
    0 5 -14
    0 5 -14
    -1 5 -14
    -1 -5 -14
    1 5 14
    -1 5 -14
    1 -5 14
    1 5 14
    2 5 14
    -2 5 -14
    2 5 14
    -2 5 -14
    2 -5 14
    -2 -5 -14
    3 5 14
    -3 -5 -14
    3 5 14
    -3 5 -14
    -4 -5 -14
    4 5 14
    4 5 14
    4 5 14
    -4 5 -14
    -5 -5 -14
    5 5 14
    -5 5 -14
    -6 5 -14
    -5 -6 14
    -5 6 14
    5 6 -14
    -4 6 14
    4 6 -14
    -4 -6 14
    3 6 -14
    -3 6 14
    -3 -6 14
    -2 -6 14
    2 6 -14
    2 -6 -14
    -2 6 14
    1 6 -14
    -1 -6 14
    -1 6 14
    1 -6 -14
    0 6 -14
    0 -6 -14
    0 6 -14
    0 6 14
    0 -6 14
    -1 6 -14
    1 6 14
    -1 6 -14
    1 -6 14
    1 6 14
    2 -6 14
    2 6 14
    2 6 14
    -2 6 -14
    -2 6 -14
    -3 6 -14
    3 6 14
    3 6 14
    -4 6 -14
    4 6 14
    4 6 14
    4 6 14
    -5 -6 -14
    5 6 14
    -5 6 -14
    -5 7 14
    -5 -7 14
    5 7 -14
    -4 7 14
    -4 -7 14
    4 7 -14
    3 7 -14
    -3 -7 14
    -3 7 14
    2 7 -14
    -2 7 14
    -2 -7 14
    1 -7 -14
    1 7 -14
    -1 -7 14
    -1 7 14
    0 7 14
    0 7 -14
    0 -7 -14
    0 7 14
    0 -7 14
    1 7 14
    -1 7 -14
    1 -7 14
    -1 7 -14
    1 7 14
    2 7 14
    2 7 14
    -2 7 -14
    -2 7 -14
    3 7 14
    -3 7 -14
    3 7 14
    3 7 14
    4 7 14
    -4 7 -14
    -5 7 -14
    5 7 14
    5 8 -14
    -5 -8 14
    -5 8 14
    -4 8 14
    -4 -8 14
    4 8 -14
    -3 8 14
    -3 -8 14
    3 8 -14
    -2 8 14
    -2 -8 14
    2 8 -14
    -1 -8 14
    -1 8 14
    1 8 -14
    0 8 14
    0 8 14
    0 -8 14
    0 8 -14
    -1 8 -14
    1 8 14
    1 -8 14
    1 8 14
    -1 8 -14
    1 8 14
    2 8 14
    -2 8 -14
    -2 8 -14
    2 8 14
    2 8 14
    3 8 14
    -3 8 -14
    3 8 14
    4 8 14
    -4 8 -14
    -5 8 -14
    5 8 14
    -5 -9 14
    5 9 -14
    -4 -9 14
    -4 9 14
    4 9 -14
    -3 9 14
    3 9 -14
    -3 -9 14
    -2 9 14
    -2 -9 14
    2 9 -14
    -1 -9 14
    1 -9 -14
    -1 9 14
    -1 9 14
    1 9 -14
    0 9 14
    0 -9 14
    0 9 -14
    0 9 14
    0 9 14
    1 9 14
    1 9 14
    -1 9 -14
    1 9 14
    1 -9 14
    2 9 14
    2 9 14
    -2 9 -14
    -3 9 -14
    3 9 14
    -4 9 -14
    4 9 14
    4 10 -14
    -4 10 14
    -3 10 14
    3 10 -14
    -3 -10 14
    2 10 -14
    -2 -10 14
    -2 10 14
    1 10 -14
    -1 10 14
    -1 -10 14
    0 10 14
    0 10 -14
    0 -10 14
    0 10 14
    1 10 14
    1 10 14
    -1 10 -14
    1 -10 14
    -2 10 -14
    2 10 14
    2 10 14
    -3 10 -14
    3 10 14
    4 10 14
    -4 10 -14
    3 11 -14
    -3 11 14
    2 11 -14
    -2 11 14
    1 11 -14
    -1 11 14
    0 11 14
    0 11 14
    0 11 -14
    1 -11 14
    1 11 14
    1 11 14
    -1 11 -14
    2 11 14
    -3 11 -14
    3 11 14
    2 12 -14
    -2 12 14
    -1 12 14
    1 12 -14
    0 12 14
    0 12 -14
    0 12 14
    1 12 14
    1 12 14
    2 12 14
    0 13 14
    0 13 -14
    1 13 14
    -6 0 15
    -5 0 15
    -4 0 15
    3 0 -15
    -3 0 15
    -3 0 15
    -2 0 15
    2 0 -15
    -2 0 15
    1 0 -15
    -1 0 15
    -1 0 15
    0 0 15
    0 0 15
    0 0 -15
    -1 0 -15
    1 0 15
    1 0 15
    2 0 15
    -2 0 -15
    3 0 15
    -3 0 -15
    -4 0 -15
    -4 0 -15
    4 0 15
    -5 0 -15
    -6 0 -15
    -6 -1 15
    -6 1 15
    -5 -1 15
    -5 1 15
    -4 -1 15
    -4 1 15
    -3 -1 15
    -3 1 15
    3 1 -15
    3 -1 -15
    -3 1 15
    -2 1 15
    2 1 -15
    2 -1 -15
    -2 -1 15
    -2 -1 15
    -2 1 15
    1 1 -15
    -1 1 15
    -1 -1 15
    1 -1 -15
    -1 -1 15
    -1 1 15
    0 -1 15
    0 1 -15
    0 -1 -15
    0 1 15
    0 -1 15
    1 -1 15
    1 1 15
    -1 1 -15
    1 -1 15
    -1 -1 -15
    2 -1 15
    -2 1 -15
    -2 -1 -15
    2 1 15
    3 -1 15
    3 1 15
    -3 -1 -15
    -3 1 -15
    -3 1 -15
    -4 1 -15
    -4 -1 -15
    -4 -1 -15
    4 1 15
    -5 -1 -15
    -5 1 -15
    -6 1 -15
    -6 -1 -15
    -6 2 15
    -6 -2 15
    -5 -2 15
    -5 2 15
    -4 2 15
    -4 2 15
    -4 -2 15
    -3 2 15
    -3 -2 15
    3 -2 -15
    -3 2 15
    3 2 -15
    1 -2 -15
    -1 -2 15
    1 2 -15
    -1 -2 15
    -1 2 15
    0 -2 -15
    0 -2 15
    0 2 15
    0 2 -15
    0 -2 15
    0 2 15
    1 2 15
    1 -2 15
    -1 2 -15
    1 2 15
    -1 -2 -15
    1 -2 15
    2 2 15
    -2 2 -15
    2 -2 15
    -2 2 -15
    -2 -2 -15
    -3 2 -15
    -3 -2 -15
    -3 2 -15
    3 2 15
    4 2 15
    -4 2 -15
    -4 -2 -15
    -5 2 -15
    -6 -2 -15
    -6 2 -15
    -6 -3 15
    -6 3 15
    -5 3 15
    -5 -3 15
    4 3 -15
    -4 -3 15
    -4 3 15
    -4 3 15
    -3 3 15
    3 3 -15
    -3 -3 15
    -3 3 15
    2 3 -15
    -2 -3 15
    2 -3 -15
    -2 3 15
    -1 -3 15
    -1 3 15
    -1 -3 15
    1 3 -15
    1 -3 -15
    -1 3 15
    0 3 15
    0 -3 15
    0 -3 -15
    0 3 15
    0 3 -15
    0 -3 15
    -1 3 -15
    1 -3 15
    -1 3 -15
    -1 -3 -15
    1 3 15
    1 -3 15
    -2 3 -15
    2 3 15
    -2 3 -15
    -2 -3 -15
    2 -3 15
    -3 3 -15
    -3 -3 -15
    -3 3 -15
    3 3 15
    4 3 15
    -4 -3 -15
    -4 3 -15
    -5 -3 -15
    -5 3 -15
    5 3 15
    -6 3 -15
    -6 -4 15
    -6 4 15
    -5 4 15
    -5 -4 15
    -4 4 15
    4 4 -15
    -4 4 15
    -4 -4 15
    -3 4 15
    3 4 -15
    -3 4 15
    -3 -4 15
    -2 -4 15
    -2 4 15
    -2 4 15
    2 -4 -15
    2 4 -15
    -1 -4 15
    1 -4 -15
    -1 4 15
    1 4 -15
    -1 4 15
    0 4 15
    0 -4 -15
    0 4 -15
    0 4 -15
    0 -4 15
    1 4 15
    -1 4 -15
    -1 4 -15
    1 -4 15
    -1 -4 -15
    -2 4 -15
    2 -4 15
    -2 -4 -15
    -2 4 -15
    2 4 15
    -3 4 -15
    -3 4 -15
    3 4 15
    4 4 15
    -4 -4 -15
    -4 4 -15
    -5 -4 -15
    5 4 15
    5 4 15
    -5 4 -15
    -6 4 -15
    -6 -5 15
    -6 5 15
    -5 5 15
    -5 -5 15
    -5 5 15
    -4 5 15
    4 5 -15
    -4 -5 15
    -4 5 15
    -3 -5 15
    -3 5 15
    3 5 -15
    -3 5 15
    2 5 -15
    2 -5 -15
    -2 -5 15
    -2 5 15
    -1 -5 15
    -1 5 15
    1 -5 -15
    1 5 -15
    0 -5 -15
    0 5 15
    0 -5 15
    0 5 -15
    0 5 -15
    1 5 15
    -1 5 -15
    1 -5 15
    -1 5 -15
    2 -5 15
    2 5 15
    2 5 15
    -2 5 -15
    -2 5 -15
    -2 -5 -15
    -3 -5 -15
    3 5 15
    -3 5 -15
    3 5 15
    -4 5 -15
    -4 -5 -15
    4 5 15
    4 5 15
    -5 5 -15
    -5 -5 -15
    -6 5 -15
    -5 -6 15
    -5 6 15
    5 6 -15
    -4 6 15
    4 6 -15
    -4 -6 15
    3 6 -15
    -3 6 15
    -3 -6 15
    2 6 -15
    -2 6 15
    -2 -6 15
    2 -6 -15
    -1 -6 15
    -1 6 15
    1 -6 -15
    1 6 -15
    0 6 15
    0 -6 15
    0 -6 -15
    0 6 -15
    0 6 -15
    1 6 15
    -1 6 -15
    -1 -6 -15
    1 -6 15
    -1 6 -15
    1 6 15
    -2 6 -15
    2 6 15
    2 -6 15
    -2 6 -15
    2 6 15
    3 6 15
    -3 6 -15
    3 6 15
    -4 6 -15
    4 6 15
    4 6 15
    4 6 15
    -5 -6 -15
    -5 6 -15
    5 6 15
    -5 7 15
    -5 -7 15
    5 7 -15
    4 7 -15
    -4 -7 15
    -4 7 15
    3 7 -15
    -3 -7 15
    -3 7 15
    -2 7 15
    -2 -7 15
    2 7 -15
    -1 7 15
    1 -7 -15
    -1 -7 15
    1 7 -15
    0 7 15
    0 7 15
    0 -7 15
    0 -7 -15
    0 7 -15
    1 -7 15
    -1 7 -15
    1 7 15
    -1 7 -15
    1 7 15
    2 7 15
    2 -7 15
    -2 7 -15
    -2 7 -15
    2 7 15
    3 7 15
    3 7 15
    -3 7 -15
    3 7 15
    -4 7 -15
    4 7 15
    4 7 15
    5 7 15
    -5 7 -15
    -5 -8 15
    5 8 -15
    -5 8 15
    4 8 -15
    -4 -8 15
    -4 8 15
    -3 -8 15
    -3 8 15
    3 8 -15
    -2 8 15
    2 8 -15
    -2 -8 15
    -1 -8 15
    1 8 -15
    1 -8 -15
    -1 8 15
    0 8 15
    0 8 15
    0 -8 15
    0 8 -15
    0 -8 -15
    -1 8 -15
    1 8 15
    -1 8 -15
    1 8 15
    1 -8 15
    -2 8 -15
    2 8 15
    -2 8 -15
    2 8 15
    2 8 15
    -3 8 -15
    3 8 15
    3 8 15
    -4 8 -15
    4 8 15
    -5 8 -15
    5 8 15
    -4 9 15
    4 9 -15
    -4 -9 15
    3 9 -15
    -3 -9 15
    -3 9 15
    -2 9 15
    2 9 -15
    -2 -9 15
    1 9 -15
    -1 9 15
    -1 9 15
    -1 -9 15
    0 9 15
    0 9 -15
    0 9 15
    0 -9 15
    0 9 15
    0 -9 -15
    1 9 15
    -1 9 -15
    1 9 15
    1 9 15
    1 -9 15
    -2 9 -15
    2 9 15
    2 9 15
    -3 9 -15
    3 9 15
    3 9 15
    4 9 15
    -4 9 -15
    4 10 -15
    -4 10 15
    3 10 -15
    -3 10 15
    -3 -10 15
    -2 -10 15
    -2 10 15
    2 10 -15
    -1 10 15
    -1 -10 15
    1 10 -15
    0 10 15
    0 10 -15
    0 10 15
    0 -10 15
    1 10 15
    1 -10 15
    -1 10 -15
    1 10 15
    2 10 15
    2 10 15
    3 10 15
    -3 10 -15
    -4 10 -15
    3 11 -15
    -3 11 15
    -2 11 15
    2 11 -15
    1 11 -15
    -1 11 15
    0 11 -15
    0 -11 15
    0 11 15
    0 11 15
    1 11 15
    -1 11 -15
    1 -11 15
    2 11 15
    3 11 15
    -3 11 -15
    -2 12 15
    2 12 -15
    -1 12 15
    0 12 15
    0 12 15
    0 12 -15
    1 12 15
    1 12 15
    2 12 15
    0 13 -15
    0 13 15
    -6 0 16
    -5 0 16
    -4 0 16
    -2 0 16
    -2 0 16
    2 0 -16
    -1 0 16
    1 0 -16
    -1 0 16
    0 0 16
    0 0 16
    0 0 -16
    -1 0 -16
    1 0 16
    1 0 16
    2 0 16
    -2 0 -16
    -3 0 -16
    3 0 16
    4 0 16
    -4 0 -16
    -4 0 -16
    -5 0 -16
    -6 0 -16
    -6 -1 16
    -6 1 16
    -5 1 16
    -5 -1 16
    -4 -1 16
    -4 1 16
    -3 1 16
    3 1 -16
    3 -1 -16
    -3 -1 16
    -3 1 16
    -2 1 16
    -2 -1 16
    2 1 -16
    -2 1 16
    2 -1 -16
    -2 -1 16
    -1 -1 16
    -1 1 16
    -1 1 16
    1 -1 -16
    -1 -1 16
    1 1 -16
    0 -1 16
    0 -1 -16
    0 1 16
    0 -1 16
    0 1 -16
    0 1 16
    1 -1 16
    1 1 16
    1 1 16
    -1 1 -16
    -1 -1 -16
    1 -1 16
    2 -1 16
    -2 1 -16
    2 1 16
    -2 -1 -16
    3 1 16
    3 -1 16
    -3 -1 -16
    -3 1 -16
    -3 1 -16
    -4 1 -16
    -4 -1 -16
    4 1 16
    -5 -1 -16
    -5 1 -16
    -6 -1 -16
    -6 1 -16
    -6 -2 16
    -6 2 16
    -5 2 16
    -5 -2 16
    -4 -2 16
    4 2 -16
    -4 2 16
    -3 -2 16
    3 -2 -16
    -3 2 16
    -3 2 16
    3 2 -16
    -2 -2 16
    2 2 -16
    2 -2 -16
    -2 2 16
    -2 2 16
    -1 2 16
    -1 -2 16
    1 -2 -16
    1 2 -16
    -1 -2 16
    0 -2 16
    0 -2 16
    0 2 -16
    0 2 16
    0 2 16
    0 -2 -16
    -1 -2 -16
    -1 2 -16
    1 -2 16
    1 -2 16
    1 2 16
    1 2 16
    2 -2 16
    -2 -2 -16
    -2 2 -16
    2 -2 16
    2 2 16
    -3 2 -16
    -3 -2 -16
    -3 2 -16
    3 2 16
    4 2 16
    -4 2 -16
    -4 -2 -16
    -5 2 -16
    -5 -2 -16
    5 2 16
    -6 2 -16
    -6 -2 -16
    -6 3 16
    -6 -3 16
    -5 3 16
    -5 -3 16
    4 3 -16
    -4 -3 16
    -4 3 16
    -4 3 16
    -3 -3 16
    3 3 -16
    -3 3 16
    -3 3 16
    2 3 -16
    2 -3 -16
    -2 3 16
    -2 3 16
    -2 -3 16
    -1 -3 16
    1 3 -16
    1 -3 -16
    -1 3 16
    -1 3 16
    -1 -3 16
    0 -3 16
    0 -3 16
    0 3 16
    0 3 16
    0 3 -16
    0 -3 -16
    1 3 16
    -1 3 -16
    -1 -3 -16
    1 -3 16
    1 -3 16
    1 3 16
    -1 3 -16
    2 3 16
    -2 -3 -16
    2 -3 16
    -2 3 -16
    -2 3 -16
    -3 3 -16
    -3 -3 -16
    3 3 16
    -3 3 -16
    -4 3 -16
    -4 -3 -16
    5 3 16
    -5 3 -16
    -5 -3 -16
    -6 3 -16
    -6 -4 16
    -6 4 16
    -5 4 16
    -5 -4 16
    -4 4 16
    4 4 -16
    -4 4 16
    -4 -4 16
    3 4 -16
    -3 4 16
    -3 4 16
    -3 -4 16
    2 -4 -16
    -2 4 16
    -2 -4 16
    -2 4 16
    2 4 -16
    -1 -4 16
    1 -4 -16
    -1 4 16
    -1 4 16
    1 4 -16
    0 -4 -16
    0 4 -16
    0 -4 16
    0 4 16
    0 4 -16
    -1 -4 -16
    -1 4 -16
    -1 4 -16
    1 4 16
    1 -4 16
    2 -4 16
    -2 -4 -16
    -2 4 -16
    2 4 16
    -2 4 -16
    3 4 16
    -3 4 -16
    -3 4 -16
    -3 -4 -16
    -4 4 -16
    -4 -4 -16
    4 4 16
    -5 4 -16
    5 4 16
    5 4 16
    -5 -4 -16
    -6 4 -16
    -6 5 16
    -5 5 16
    -5 5 16
    -5 -5 16
    4 5 -16
    -4 -5 16
    -4 5 16
    -4 5 16
    -3 5 16
    -3 -5 16
    3 5 -16
    -2 5 16
    2 5 -16
    -2 -5 16
    2 -5 -16
    -1 -5 16
    -1 5 16
    1 -5 -16
    1 5 -16
    0 5 16
    0 5 -16
    0 -5 16
    0 5 -16
    0 -5 -16
    1 -5 16
    -1 -5 -16
    1 5 16
    -1 5 -16
    -1 5 -16
    2 5 16
    2 -5 16
    -2 5 -16
    -2 5 -16
    3 5 16
    -3 -5 -16
    -3 5 -16
    3 5 16
    -4 5 -16
    4 5 16
    -5 5 -16
    -5 -5 -16
    5 5 16
    5 5 16
    -5 6 16
    -5 -6 16
    5 6 -16
    -4 6 16
    4 6 -16
    -4 -6 16
    -3 6 16
    3 6 -16
    -3 -6 16
    -2 -6 16
    2 -6 -16
    2 6 -16
    -2 6 16
    1 -6 -16
    -1 6 16
    -1 -6 16
    1 6 -16
    0 6 -16
    0 -6 -16
    0 6 -16
    0 6 16
    0 -6 16
    -1 -6 -16
    1 -6 16
    1 6 16
    -1 6 -16
    1 6 16
    -2 6 -16
    2 6 16
    2 -6 16
    -2 -6 -16
    2 6 16
    -2 6 -16
    -3 6 -16
    3 6 16
    3 6 16
    -3 -6 -16
    4 6 16
    -4 -6 -16
    4 6 16
    -4 6 -16
    4 6 16
    -5 6 -16
    -5 7 16
    5 7 -16
    -5 -7 16
    4 7 -16
    -4 -7 16
    -4 7 16
    -3 7 16
    -3 -7 16
    3 7 -16
    -2 -7 16
    -2 7 16
    2 7 -16
    -1 -7 16
    1 -7 -16
    1 7 -16
    -1 7 16
    0 7 16
    0 7 -16
    0 -7 16
    -1 7 -16
    1 -7 16
    -1 -7 -16
    -1 7 -16
    1 7 16
    1 7 16
    2 7 16
    2 7 16
    -2 7 -16
    -2 -7 -16
    -2 7 -16
    2 -7 16
    3 7 16
    -3 7 -16
    3 7 16
    4 7 16
    -4 7 -16
    -4 -7 -16
    4 7 16
    5 7 16
    -5 7 -16
    -5 8 16
    5 8 -16
    -5 -8 16
    -4 8 16
    -4 -8 16
    4 8 -16
    3 8 -16
    -3 8 16
    -3 -8 16
    -2 8 16
    2 8 -16
    -2 -8 16
    -1 -8 16
    1 -8 -16
    -1 8 16
    1 8 -16
    0 8 16
    0 8 -16
    0 -8 -16
    0 -8 16
    0 8 16
    -1 8 -16
    -1 8 -16
    1 8 16
    1 8 16
    -1 -8 -16
    1 -8 16
    2 8 16
    2 8 16
    -2 8 -16
    -2 8 -16
    2 8 16
    3 8 16
    3 8 16
    -3 8 -16
    3 8 16
    -4 8 -16
    4 8 16
    5 8 16
    -4 9 16
    -4 -9 16
    4 9 -16
    -3 9 16
    -3 -9 16
    3 9 -16
    -2 9 16
    -2 -9 16
    2 9 -16
    1 -9 -16
    1 9 -16
    -1 9 16
    -1 -9 16
    -1 9 16
    0 9 16
    0 9 16
    0 -9 16
    0 9 -16
    0 -9 -16
    0 9 16
    1 9 16
    -1 9 -16
    1 9 16
    1 -9 16
    1 9 16
    2 9 16
    2 9 16
    2 9 16
    3 9 16
    3 9 16
    -3 9 -16
    -4 9 -16
    4 9 16
    -4 -10 16
    -3 -10 16
    3 10 -16
    -3 10 16
    2 10 -16
    -2 -10 16
    -2 10 16
    -1 10 16
    -1 -10 16
    1 10 -16
    0 10 16
    0 10 16
    0 10 -16
    0 -10 16
    0 -10 -16
    1 10 16
    1 -10 16
    1 10 16
    -1 10 -16
    2 10 16
    2 10 16
    -2 10 -16
    -3 10 -16
    3 10 16
    -4 10 -16
    -2 11 16
    2 11 -16
    1 11 -16
    -1 -11 16
    -1 11 16
    0 11 -16
    0 11 16
    0 11 16
    0 -11 -16
    0 -11 16
    1 11 16
    -1 11 -16
    1 -11 16
    2 11 16
    2 11 16
    -3 11 -16
    1 12 -16
    -1 12 16
    0 12 16
    0 12 -16
    0 12 16
    1 12 16
    1 12 16
    -6 0 17
    -5 0 17
    -4 0 17
    -2 0 17
    -2 0 17
    2 0 -17
    -1 0 17
    1 0 -17
    -1 0 17
    0 0 -17
    0 0 17
    1 0 17
    -1 0 -17
    1 0 17
    -2 0 -17
    2 0 17
    -3 0 -17
    3 0 17
    -4 0 -17
    -4 0 -17
    4 0 17
    -5 0 -17
    -6 0 -17
    -6 1 17
    -6 -1 17
    -5 -1 17
    -5 1 17
    -4 1 17
    -4 -1 17
    3 1 -17
    3 -1 -17
    -3 1 17
    -3 -1 17
    -3 1 17
    2 1 -17
    -2 1 17
    -2 -1 17
    -2 -1 17
    -2 1 17
    2 -1 -17
    -1 -1 17
    1 1 -17
    -1 1 17
    1 -1 -17
    -1 1 17
    -1 -1 17
    0 1 17
    0 1 17
    0 -1 17
    0 -1 17
    0 1 -17
    0 -1 -17
    1 1 17
    1 1 17
    -1 1 -17
    1 -1 17
    1 -1 17
    -1 -1 -17
    2 -1 17
    -2 1 -17
    2 1 17
    -2 -1 -17
    -3 1 -17
    -3 -1 -17
    -3 1 -17
    3 -1 17
    3 1 17
    -4 -1 -17
    -4 1 -17
    4 1 17
    -5 1 -17
    -5 -1 -17
    -6 -1 -17
    -6 1 -17
    -6 -2 17
    -6 2 17
    -5 -2 17
    -5 2 17
    -4 2 17
    -4 -2 17
    4 2 -17
    -3 -2 17
    -3 2 17
    3 2 -17
    -3 2 17
    3 -2 -17
    2 -2 -17
    -2 2 17
    -2 2 17
    2 2 -17
    -2 -2 17
    -1 2 17
    1 -2 -17
    -1 -2 17
    1 2 -17
    -1 -2 17
    0 -2 17
    0 2 17
    0 2 17
    0 2 -17
    0 -2 -17
    0 -2 17
    1 2 17
    1 -2 17
    -1 -2 -17
    1 -2 17
    -1 2 -17
    1 2 17
    2 -2 17
    -2 -2 -17
    -2 2 -17
    2 -2 17
    2 2 17
    3 2 17
    -3 2 -17
    -3 -2 -17
    -4 2 -17
    -4 -2 -17
    4 2 17
    5 2 17
    -5 2 -17
    -5 -2 -17
    -6 -2 -17
    -6 2 -17
    -6 -3 17
    -6 3 17
    -5 3 17
    -5 -3 17
    4 3 -17
    -4 -3 17
    -4 3 17
    -4 3 17
    3 3 -17
    -3 3 17
    -3 -3 17
    -3 3 17
    -2 -3 17
    2 3 -17
    -1 3 17
    -1 -3 17
    1 -3 -17
    -1 3 17
    -1 -3 17
    1 3 -17
    0 3 17
    0 3 -17
    0 -3 17
    0 3 17
    0 -3 17
    0 -3 -17
    -1 -3 -17
    -1 3 -17
    1 3 17
    -1 3 -17
    1 -3 17
    1 3 17
    1 -3 17
    2 3 17
    -2 -3 -17
    -2 3 -17
    -3 -3 -17
    -3 3 -17
    -3 3 -17
    3 3 17
    -4 -3 -17
    -4 3 -17
    4 3 17
    5 3 17
    -5 3 -17
    -5 -3 -17
    -6 -3 -17
    -6 4 17
    -5 4 17
    -5 -4 17
    -4 -4 17
    -4 4 17
    -4 4 17
    4 4 -17
    3 4 -17
    -3 -4 17
    -3 4 17
    -3 4 17
    -2 4 17
    2 -4 -17
    -2 4 17
    -2 -4 17
    2 4 -17
    -1 -4 17
    -1 4 17
    1 4 -17
    1 -4 -17
    0 4 -17
    0 -4 -17
    0 -4 17
    0 4 17
    -1 -4 -17
    -1 4 -17
    1 4 17
    -1 4 -17
    1 -4 17
    -2 4 -17
    -2 -4 -17
    2 4 17
    -2 4 -17
    2 -4 17
    -3 4 -17
    3 4 17
    -3 4 -17
    -3 -4 -17
    -4 -4 -17
    -4 4 -17
    4 4 17
    -5 4 -17
    -5 -4 -17
    5 4 17
    5 4 17
    -6 4 -17
    -5 5 17
    -5 -5 17
    -4 5 17
    4 5 -17
    -4 -5 17
    3 5 -17
    -3 -5 17
    -3 5 17
    2 -5 -17
    2 5 -17
    -2 5 17
    -2 -5 17
    1 5 -17
    -1 -5 17
    -1 5 17
    1 -5 -17
    0 5 -17
    0 5 17
    0 -5 -17
    0 -5 17
    0 5 -17
    -1 5 -17
    -1 -5 -17
    1 5 17
    -1 5 -17
    1 -5 17
    -2 5 -17
    -2 5 -17
    2 5 17
    -2 -5 -17
    2 -5 17
    -3 -5 -17
    3 5 17
    -3 5 -17
    4 5 17
    -4 -5 -17
    -4 5 -17
    -5 -5 -17
    5 5 17
    5 5 17
    -5 6 17
    5 6 -17
    -5 -6 17
    -4 -6 17
    -4 6 17
    4 6 -17
    -3 6 17
    3 6 -17
    -3 -6 17
    -2 6 17
    2 6 -17
    -2 -6 17
    1 6 -17
    -1 6 17
    -1 -6 17
    1 -6 -17
    0 -6 -17
    0 6 -17
    0 -6 17
    0 6 17
    -1 -6 -17
    1 6 17
    -1 6 -17
    1 -6 17
    -1 6 -17
    -2 6 -17
    2 -6 17
    -2 6 -17
    -2 -6 -17
    2 6 17
    2 6 17
    3 6 17
    3 6 17
    -3 -6 -17
    -3 6 -17
    -4 6 -17
    4 6 17
    -5 -6 -17
    -5 6 -17
    5 7 -17
    -5 -7 17
    -5 7 17
    4 7 -17
    -4 7 17
    -4 -7 17
    -3 -7 17
    3 7 -17
    -3 7 17
    2 7 -17
    -2 7 17
    -2 -7 17
    -1 -7 17
    1 7 -17
    -1 7 17
    1 -7 -17
    0 7 17
    0 -7 -17
    0 -7 17
    0 7 -17
    1 -7 17
    -1 -7 -17
    -1 7 -17
    1 7 17
    -1 7 -17
    1 7 17
    2 -7 17
    -2 -7 -17
    2 7 17
    -2 7 -17
    2 7 17
    -2 7 -17
    -3 7 -17
    -3 -7 -17
    3 7 17
    3 7 17
    4 7 17
    -4 -7 -17
    4 7 17
    -4 7 -17
    4 7 17
    -5 7 -17
    -5 -8 17
    5 8 -17
    -5 8 17
    -4 8 17
    -4 -8 17
    4 8 -17
    -3 8 17
    -3 -8 17
    3 8 -17
    -2 8 17
    2 8 -17
    -2 -8 17
    -1 8 17
    1 -8 -17
    1 8 -17
    -1 -8 17
    0 8 17
    0 -8 -17
    0 8 -17
    0 -8 17
    1 -8 17
    1 8 17
    -1 -8 -17
    1 8 17
    -1 8 -17
    -1 8 -17
    2 8 17
    2 8 17
    -2 8 -17
    2 -8 17
    -2 8 -17
    -2 -8 -17
    3 8 17
    3 8 17
    -3 8 -17
    -3 -8 -17
    3 8 17
    -4 8 -17
    4 8 17
    5 8 17
    -4 -9 17
    4 9 -17
    -3 -9 17
    -3 9 17
    3 9 -17
    -2 9 17
    2 9 -17
    -2 -9 17
    -1 9 17
    -1 -9 17
    1 9 -17
    -1 9 17
    0 -9 17
    0 9 -17
    0 9 17
    0 -9 -17
    0 9 17
    1 9 17
    1 9 17
    -1 -9 -17
    -1 9 -17
    1 9 17
    1 -9 17
    2 9 17
    2 9 17
    2 9 17
    -2 9 -17
    3 9 17
    -3 9 -17
    3 9 17
    -4 9 -17
    4 9 17
    -4 -10 17
    -3 -10 17
    3 10 -17
    -3 10 17
    -2 10 17
    -2 -10 17
    2 10 -17
    -1 -10 17
    -1 10 17
    1 10 -17
    0 10 17
    0 -10 17
    0 10 17
    0 -10 -17
    0 10 -17
    -1 -10 -17
    -1 10 -17
    1 10 17
    1 10 17
    1 -10 17
    2 10 17
    2 10 17
    3 10 17
    -3 10 -17
    -2 11 17
    2 11 -17
    -2 -11 17
    1 11 -17
    -1 -11 17
    -1 11 17
    0 -11 -17
    0 11 -17
    0 11 17
    0 11 17
    0 -11 17
    1 -11 17
    -1 11 -17
    1 11 17
    2 11 17
    2 11 17
    -3 11 -17
    1 12 -17
    -1 12 17
    0 12 -17
    0 12 17
    0 12 17
    1 12 17
    1 12 17
    -6 0 18
    -5 0 18
    -4 0 18
    3 0 -18
    -3 0 18
    2 0 -18
    -2 0 18
    -2 0 18
    1 0 -18
    -1 0 18
    -1 0 18
    0 0 -18
    0 0 18
    0 0 18
    1 0 18
    -1 0 -18
    1 0 18
    2 0 18
    -2 0 -18
    3 0 18
    -3 0 -18
    4 0 18
    -4 0 -18
    -4 0 -18
    -5 0 -18
    -6 0 -18
    -6 1 18
    -6 -1 18
    -5 -1 18
    -5 1 18
    -4 1 18
    -4 -1 18
    3 1 -18
    3 -1 -18
    -3 1 18
    -3 1 18
    -3 -1 18
    -2 1 18
    2 1 -18
    2 -1 -18
    -2 1 18
    -2 -1 18
    -2 -1 18
    -1 -1 18
    1 -1 -18
    1 1 -18
    -1 -1 18
    -1 1 18
    -1 1 18
    0 -1 18
    0 1 -18
    0 1 18
    0 -1 18
    0 -1 -18
    0 1 18
    -1 -1 -18
    1 1 18
    1 -1 18
    1 -1 18
    -1 1 -18
    1 1 18
    2 -1 18
    -2 -1 -18
    -2 1 -18
    2 1 18
    2 -1 18
    3 -1 18
    3 1 18
    -3 -1 -18
    -3 1 -18
    -4 -1 -18
    -4 1 -18
    4 1 18
    -5 1 -18
    -5 -1 -18
    -6 -1 -18
    -6 1 -18
    -6 -2 18
    -6 2 18
    -5 2 18
    -5 -2 18
    4 2 -18
    -4 2 18
    -4 -2 18
    3 -2 -18
    -3 -2 18
    3 2 -18
    -3 2 18
    -3 2 18
    2 -2 -18
    -2 2 18
    -2 2 18
    2 2 -18
    -2 -2 18
    -1 2 18
    1 -2 -18
    -1 -2 18
    -1 -2 18
    1 2 -18
    0 -2 18
    0 2 18
    0 2 18
    0 2 -18
    0 -2 -18
    0 -2 18
    -1 2 -18
    1 -2 18
    1 2 18
    -1 -2 -18
    1 -2 18
    1 2 18
    -2 2 -18
    -2 -2 -18
    2 -2 18
    2 -2 18
    2 2 18
    3 2 18
    -3 2 -18
    -3 -2 -18
    -4 2 -18
    -4 -2 -18
    4 2 18
    -5 2 -18
    5 2 18
    -5 -2 -18
    -6 -2 -18
    -6 2 -18
    -6 -3 18
    -6 3 18
    -5 3 18
    -5 -3 18
    4 3 -18
    -4 3 18
    -4 3 18
    -4 -3 18
    -3 -3 18
    -3 3 18
    -3 3 18
    3 3 -18
    2 -3 -18
    2 3 -18
    -2 3 18
    -2 -3 18
    1 -3 -18
    -1 -3 18
    1 3 -18
    -1 3 18
    -1 3 18
    -1 -3 18
    0 3 18
    0 -3 18
    0 -3 -18
    0 3 -18
    0 3 18
    0 -3 18
    1 3 18
    -1 3 -18
    1 -3 18
    1 -3 18
    1 3 18
    -1 -3 -18
    2 3 18
    2 -3 18
    -2 3 -18
    -2 -3 -18
    -3 3 -18
    -3 -3 -18
    -3 3 -18
    3 3 18
    4 3 18
    -4 3 -18
    -4 -3 -18
    5 3 18
    -5 -3 -18
    -5 3 -18
    -6 -3 -18
    -6 3 -18
    -6 4 18
    -5 4 18
    -5 -4 18
    -4 -4 18
    4 4 -18
    -4 4 18
    -4 4 18
    -3 -4 18
    3 4 -18
    -3 4 18
    -2 4 18
    -2 4 18
    -2 -4 18
    2 4 -18
    -1 4 18
    -1 -4 18
    1 -4 -18
    1 4 -18
    0 -4 -18
    0 -4 18
    0 4 -18
    0 -4 18
    0 4 18
    0 4 -18
    -1 4 -18
    -1 4 -18
    1 4 18
    1 -4 18
    -1 -4 -18
    -2 4 -18
    2 4 18
    -2 4 -18
    2 -4 18
    -2 -4 -18
    -3 4 -18
    -3 -4 -18
    3 4 18
    -3 4 -18
    -4 -4 -18
    4 4 18
    -4 4 -18
    5 4 18
    -5 4 -18
    -5 -4 -18
    -5 -5 18
    4 5 -18
    -4 -5 18
    -4 5 18
    3 5 -18
    -3 5 18
    -3 -5 18
    2 5 -18
    2 -5 -18
    -2 -5 18
    -2 5 18
    1 5 -18
    -1 -5 18
    1 -5 -18
    -1 5 18
    0 5 -18
    0 -5 -18
    0 5 -18
    0 -5 18
    0 5 18
    -1 -5 -18
    1 5 18
    1 -5 18
    -1 5 -18
    -1 5 -18
    -2 5 -18
    -2 5 -18
    2 5 18
    2 -5 18
    -2 -5 -18
    -3 5 -18
    3 5 18
    -3 -5 -18
    -4 -5 -18
    4 5 18
    -4 5 -18
    5 5 18
    -5 5 -18
    5 5 18
    -5 -5 -18
    -5 -6 18
    5 6 -18
    -5 6 18
    -4 6 18
    4 6 -18
    -4 -6 18
    -3 -6 18
    3 6 -18
    -3 6 18
    -2 6 18
    -2 -6 18
    2 6 -18
    -1 6 18
    1 -6 -18
    1 6 -18
    0 -6 -18
    0 6 -18
    0 6 18
    0 -6 18
    -1 6 -18
    1 6 18
    1 -6 18
    -1 -6 -18
    -1 6 -18
    2 -6 18
    -2 6 -18
    2 6 18
    -2 6 -18
    -2 -6 -18
    3 6 18
    -3 -6 -18
    -3 6 -18
    -4 6 -18
    -4 -6 -18
    -5 6 -18
    -5 -6 -18
    -5 7 18
    5 7 -18
    -5 -7 18
    4 7 -18
    -4 7 18
    -4 -7 18
    -3 7 18
    3 7 -18
    -3 -7 18
    -2 -7 18
    -2 7 18
    2 7 -18
    -1 -7 18
    -1 7 18
    1 -7 -18
    1 7 -18
    0 7 18
    0 -7 -18
    0 -7 18
    0 7 -18
    1 7 18
    1 -7 18
    -1 7 -18
    -1 -7 -18
    -1 7 -18
    -2 -7 -18
    2 7 18
    2 7 18
    2 -7 18
    -2 7 -18
    -2 7 -18
    3 7 18
    -3 -7 -18
    -3 7 -18
    3 7 18
    4 7 18
    -4 7 -18
    4 7 18
    -5 -7 -18
    -5 7 -18
    -4 -8 18
    -4 8 18
    4 8 -18
    -3 8 18
    3 8 -18
    -3 -8 18
    -2 8 18
    2 8 -18
    -2 -8 18
    -1 8 18
    -1 -8 18
    1 8 -18
    1 -8 -18
    0 -8 -18
    0 8 -18
    0 8 18
    0 -8 18
    1 8 18
    -1 -8 -18
    1 -8 18
    1 8 18
    -1 8 -18
    2 8 18
    2 8 18
    -2 8 -18
    -2 -8 -18
    -2 8 -18
    2 -8 18
    3 8 18
    3 8 18
    3 8 18
    -3 -8 -18
    -3 8 -18
    -4 8 -18
    4 8 18
    -4 -9 18
    -4 9 18
    4 9 -18
    3 9 -18
    -3 -9 18
    -3 9 18
    2 9 -18
    -2 9 18
    -2 -9 18
    -1 9 18
    1 -9 -18
    -1 -9 18
    1 9 -18
    0 9 -18
    0 -9 18
    0 -9 -18
    0 9 18
    -1 -9 -18
    1 9 18
    1 -9 18
    -1 9 -18
    1 9 18
    2 9 18
    2 9 18
    -2 -9 -18
    -2 9 -18
    2 9 18
    3 9 18
    -3 9 -18
    3 9 18
    4 9 18
    -4 9 -18
    -3 10 18
    3 10 -18
    -3 -10 18
    -2 10 18
    -2 -10 18
    2 10 -18
    -1 10 18
    -1 -10 18
    1 10 -18
    0 -10 18
    0 10 -18
    0 10 18
    0 10 18
    -1 -10 -18
    -1 10 -18
    1 10 18
    1 10 18
    1 -10 18
    1 10 18
    2 10 18
    2 10 18
    -3 10 -18
    3 10 18
    2 11 -18
    -2 11 18
    -2 -11 18
    1 11 -18
    -1 11 18
    -1 -11 18
    0 11 18
    0 11 -18
    0 -11 18
    1 -11 18
    -1 11 -18
    1 11 18
    1 11 18
    2 11 18
    2 11 18
    -3 11 -18
    1 12 -18
    -1 12 18
    0 12 18
    0 12 -18
    1 12 18
    1 12 18
    -6 0 19
    -5 0 19
    -4 0 19
    -3 0 19
    3 0 -19
    2 0 -19
    -2 0 19
    -2 0 19
    1 0 -19
    -1 0 19
    -1 0 19
    0 0 19
    0 0 -19
    0 0 19
    1 0 19
    -1 0 -19
    1 0 19
    -2 0 -19
    2 0 19
    3 0 19
    -3 0 -19
    -4 0 -19
    -4 0 -19
    4 0 19
    -5 0 -19
    -6 0 -19
    -6 -1 19
    -6 1 19
    -5 -1 19
    -5 1 19
    -4 -1 19
    -4 1 19
    3 1 -19
    -3 1 19
    -3 -1 19
    -2 -1 19
    -2 1 19
    2 -1 -19
    -2 1 19
    2 1 -19
    -1 -1 19
    -1 1 19
    1 1 -19
    1 -1 -19
    -1 -1 19
    -1 1 19
    0 -1 19
    0 1 19
    0 1 19
    0 -1 19
    0 -1 -19
    0 1 -19
    1 1 19
    -1 -1 -19
    1 -1 19
    1 -1 19
    1 1 19
    -1 1 -19
    -2 1 -19
    2 -1 19
    2 -1 19
    2 1 19
    -2 -1 -19
    3 1 19
    -3 1 -19
    3 -1 19
    -3 -1 -19
    -4 -1 -19
    -4 1 -19
    4 1 19
    -5 -1 -19
    -5 1 -19
    -6 1 -19
    -6 -1 -19
    -6 2 19
    -6 -2 19
    -5 2 19
    -5 -2 19
    -4 -2 19
    -4 2 19
    4 2 -19
    3 -2 -19
    -3 2 19
    -3 2 19
    3 2 -19
    -3 -2 19
    -2 -2 19
    -2 2 19
    -2 2 19
    2 -2 -19
    2 2 -19
    -1 2 19
    1 2 -19
    -1 -2 19
    0 2 19
    0 2 19
    0 2 -19
    0 -2 19
    0 -2 19
    0 -2 -19
    -1 -2 -19
    1 -2 19
    1 -2 19
    -1 2 -19
    1 2 19
    1 2 19
    -2 2 -19
    2 -2 19
    2 2 19
    -2 -2 -19
    2 -2 19
    -3 2 -19
    -3 -2 -19
    3 -2 19
    -3 2 -19
    3 2 19
    -4 2 -19
    4 2 19
    -4 -2 -19
    -5 2 -19
    5 2 19
    -5 -2 -19
    -6 2 -19
    -6 -2 -19
    -6 3 19
    -5 -3 19
    -5 3 19
    -4 -3 19
    -4 3 19
    -4 3 19
    4 3 -19
    3 3 -19
    -3 3 19
    -3 3 19
    -3 -3 19
    2 -3 -19
    -2 3 19
    2 3 -19
    -2 -3 19
    -1 -3 19
    -1 3 19
    -1 3 19
    1 -3 -19
    1 3 -19
    0 -3 19
    0 -3 19
    0 3 -19
    0 3 19
    0 3 19
    0 -3 -19
    1 3 19
    -1 3 -19
    1 3 19
    1 -3 19
    1 -3 19
    -1 -3 -19
    2 -3 19
    -2 -3 -19
    -2 3 -19
    2 -3 19
    -2 3 -19
    2 3 19
    -3 3 -19
    -3 -3 -19
    3 3 19
    -3 3 -19
    -4 -3 -19
    -4 3 -19
    4 3 19
    5 3 19
    -5 3 -19
    -6 -3 -19
    -6 4 19
    -5 -4 19
    -5 4 19
    -4 4 19
    4 4 -19
    -4 -4 19
    -3 -4 19
    -3 4 19
    3 4 -19
    -2 4 19
    2 4 -19
    2 -4 -19
    -2 -4 19
    1 4 -19
    -1 -4 19
    1 -4 -19
    -1 4 19
    0 4 19
    0 -4 -19
    0 -4 19
    0 -4 19
    0 4 -19
    0 4 -19
    -1 4 -19
    -1 -4 -19
    -1 4 -19
    1 4 19
    1 -4 19
    2 4 19
    -2 4 -19
    -2 4 -19
    2 -4 19
    -2 -4 -19
    -3 4 -19
    -3 4 -19
    3 4 19
    -3 -4 -19
    4 4 19
    -4 -4 -19
    -4 4 -19
    -5 -4 -19
    5 4 19
    -5 4 -19
    -5 -5 19
    -4 -5 19
    -4 5 19
    4 5 -19
    -3 5 19
    3 5 -19
    -3 -5 19
    -2 -5 19
    -2 5 19
    2 5 -19
    1 -5 -19
    -1 5 19
    1 5 -19
    -1 -5 19
    0 -5 -19
    0 5 -19
    0 5 -19
    0 5 19
    0 -5 19
    -1 5 -19
    1 -5 19
    -1 -5 -19
    1 5 19
    -1 5 -19
    2 -5 19
    -2 5 -19
    -2 5 -19
    2 5 19
    -2 -5 -19
    3 5 19
    -3 -5 -19
    -3 5 -19
    4 5 19
    -4 -5 -19
    -4 5 -19
    -5 -5 -19
    5 5 19
    -5 5 -19
    5 5 19
    5 6 -19
    -5 -6 19
    -5 6 19
    4 6 -19
    -4 6 19
    -4 -6 19
    3 6 -19
    -3 -6 19
    -3 6 19
    -2 -6 19
    -2 6 19
    2 6 -19
    1 -6 -19
    -1 -6 19
    -1 6 19
    1 6 -19
    0 6 19
    0 6 -19
    0 -6 -19
    0 -6 19
    -1 -6 -19
    -1 6 -19
    1 6 19
    1 -6 19
    -1 6 -19
    2 6 19
    -2 6 -19
    2 -6 19
    -2 -6 -19
    -2 6 -19
    -3 6 -19
    -3 -6 -19
    3 6 19
    -4 -6 -19
    -4 6 -19
    4 6 19
    -5 -6 -19
    -5 6 -19
    5 6 19
    5 7 -19
    -5 7 19
    -5 -7 19
    -4 -7 19
    4 7 -19
    -4 7 19
    -3 7 19
    -3 -7 19
    3 7 -19
    -2 -7 19
    2 7 -19
    -2 7 19
    -1 -7 19
    -1 7 19
    1 7 -19
    1 -7 -19
    0 -7 -19
    0 7 19
    0 -7 19
    0 7 -19
    1 -7 19
    -1 7 -19
    1 7 19
    -1 7 -19
    -1 -7 -19
    -2 7 -19
    -2 -7 -19
    -2 7 -19
    2 7 19
    2 -7 19
    -3 7 -19
    3 7 19
    -4 7 -19
    -4 -7 -19
    4 7 19
    4 7 19
    -5 -7 -19
    4 8 -19
    -4 8 19
    -4 -8 19
    -3 -8 19
    -3 8 19
    3 8 -19
    2 8 -19
    -2 8 19
    -2 -8 19
    -1 8 19
    1 -8 -19
    1 8 -19
    -1 -8 19
    0 -8 -19
    0 8 -19
    0 -8 19
    0 8 19
    -1 -8 -19
    1 -8 19
    -1 8 -19
    1 8 19
    2 -8 19
    2 8 19
    -2 -8 -19
    2 8 19
    -2 8 -19
    3 8 19
    3 8 19
    3 8 19
    -3 -8 -19
    -3 8 -19
    4 8 19
    -4 8 -19
    -4 9 19
    4 9 -19
    -4 -9 19
    3 9 -19
    -3 -9 19
    -3 9 19
    -2 9 19
    2 9 -19
    -2 -9 19
    -1 -9 19
    1 -9 -19
    -1 9 19
    1 9 -19
    0 9 19
    0 -9 -19
    0 9 -19
    0 -9 19
    1 9 19
    1 -9 19
    -1 9 -19
    2 9 19
    2 9 19
    -2 9 -19
    -2 -9 -19
    2 9 19
    -3 9 -19
    3 9 19
    3 9 19
    -4 9 -19
    4 9 19
    3 10 -19
    -3 -10 19
    -3 10 19
    -2 10 19
    2 10 -19
    -2 -10 19
    -1 -10 19
    1 10 -19
    -1 10 19
    0 -10 19
    0 10 -19
    0 10 19
    0 10 19
    0 -10 -19
    1 -10 19
    -1 -10 -19
    -1 10 -19
    1 10 19
    1 10 19
    1 10 19
    2 10 19
    2 10 19
    -3 10 -19
    3 10 19
    -2 11 19
    -2 -11 19
    2 11 -19
    -1 -11 19
    1 11 -19
    -1 11 19
    0 11 -19
    0 -11 19
    0 -11 -19
    0 11 19
    1 11 19
    -1 11 -19
    1 -11 19
    1 11 19
    2 11 19
    2 11 19
    0 -12 -19
    0 12 19
    0 12 -19
    1 -12 19
    1 12 19
    1 12 19
    -6 0 20
    -5 0 20
    -4 0 20
    3 0 -20
    -3 0 20
    2 0 -20
    -2 0 20
    -2 0 20
    -1 0 20
    1 0 -20
    -1 0 20
    0 0 -20
    0 0 20
    0 0 20
    1 0 20
    1 0 20
    -1 0 -20
    -2 0 -20
    2 0 20
    -3 0 -20
    3 0 20
    -4 0 -20
    4 0 20
    -4 0 -20
    -5 0 -20
    -6 0 -20
    -6 1 20
    -5 1 20
    -5 -1 20
    -4 -1 20
    -4 1 20
    -3 -1 20
    -3 1 20
    3 1 -20
    3 -1 -20
    2 -1 -20
    2 1 -20
    -2 -1 20
    -2 1 20
    -2 1 20
    -1 1 20
    -1 -1 20
    -1 1 20
    1 -1 -20
    -1 -1 20
    1 1 -20
    0 1 20
    0 -1 -20
    0 1 20
    0 -1 20
    0 1 -20
    0 -1 20
    -1 -1 -20
    -1 1 -20
    1 1 20
    1 -1 20
    1 1 20
    1 -1 20
    2 -1 20
    2 1 20
    -2 1 -20
    2 -1 20
    -2 -1 -20
    -3 -1 -20
    3 1 20
    -3 1 -20
    3 -1 20
    -4 -1 -20
    4 1 20
    -5 1 -20
    -6 -1 -20
    -6 1 -20
    -6 2 20
    -5 -2 20
    -5 2 20
    -4 -2 20
    -4 2 20
    4 2 -20
    -3 -2 20
    3 -2 -20
    -3 2 20
    -3 2 20
    3 2 -20
    -2 -2 20
    2 2 -20
    -2 2 20
    -2 2 20
    2 -2 -20
    -1 2 20
    -1 -2 20
    -1 -2 20
    1 -2 -20
    1 2 -20
    0 2 20
    0 -2 -20
    0 -2 20
    0 2 20
    0 -2 20
    0 2 -20
    1 -2 20
    1 2 20
    1 2 20
    -1 2 -20
    -1 -2 -20
    1 -2 20
    2 -2 20
    -2 2 -20
    2 2 20
    2 -2 20
    -2 -2 -20
    -3 2 -20
    -3 -2 -20
    3 2 20
    3 -2 20
    -3 2 -20
    4 2 20
    -4 2 -20
    -4 -2 -20
    -5 2 -20
    -5 -2 -20
    5 2 20
    -6 -2 -20
    -6 3 20
    -5 3 20
    -5 -3 20
    -4 3 20
    4 3 -20
    -4 -3 20
    -3 3 20
    3 3 -20
    -3 3 20
    -3 -3 20
    -2 3 20
    2 3 -20
    2 -3 -20
    -2 -3 20
    -1 3 20
    -1 3 20
    1 3 -20
    -1 -3 20
    1 -3 -20
    0 3 20
    0 -3 20
    0 -3 20
    0 3 20
    0 -3 -20
    0 3 -20
    1 -3 20
    -1 -3 -20
    -1 3 -20
    1 3 20
    1 -3 20
    2 -3 20
    -2 3 -20
    -2 -3 -20
    -2 3 -20
    2 -3 20
    2 3 20
    -3 -3 -20
    -3 3 -20
    3 3 20
    -3 3 -20
    -4 -3 -20
    -4 3 -20
    4 3 20
    5 3 20
    -5 3 -20
    -6 -3 -20
    -5 4 20
    -5 -4 20
    -4 -4 20
    4 4 -20
    -4 4 20
    -4 4 20
    -3 -4 20
    -3 4 20
    2 4 -20
    -2 -4 20
    2 -4 -20
    -2 4 20
    -1 4 20
    1 4 -20
    1 -4 -20
    -1 -4 20
    0 4 20
    0 4 -20
    0 4 -20
    0 -4 20
    0 -4 20
    0 -4 -20
    1 4 20
    -1 -4 -20
    1 -4 20
    -1 4 -20
    -1 4 -20
    2 -4 20
    2 4 20
    -2 4 -20
    -2 -4 -20
    -2 4 -20
    -3 4 -20
    3 4 20
    -3 -4 -20
    -3 4 -20
    -4 -4 -20
    4 4 20
    -4 4 -20
    5 4 20
    -5 4 -20
    -5 -4 -20
    -5 -5 20
    -4 -5 20
    -4 5 20
    -3 -5 20
    -3 5 20
    3 5 -20
    -2 -5 20
    -2 5 20
    2 -5 -20
    2 5 -20
    -1 -5 20
    1 5 -20
    1 -5 -20
    -1 5 20
    0 5 -20
    0 5 -20
    0 -5 20
    0 -5 -20
    0 5 20
    1 -5 20
    -1 5 -20
    -1 -5 -20
    1 5 20
    -1 5 -20
    -2 5 -20
    -2 5 -20
    2 -5 20
    2 5 20
    -2 -5 -20
    -3 5 -20
    3 5 20
    -3 -5 -20
    4 5 20
    -4 -5 -20
    -4 5 -20
    5 5 20
    -5 5 -20
    -5 -5 -20
    -5 6 20
    -5 -6 20
    -4 6 20
    -4 -6 20
    4 6 -20
    3 6 -20
    -3 -6 20
    -3 6 20
    -2 -6 20
    -2 6 20
    2 6 -20
    1 -6 -20
    -1 -6 20
    -1 6 20
    1 6 -20
    0 6 20
    0 -6 -20
    0 -6 20
    0 6 -20
    1 6 20
    1 -6 20
    -1 6 -20
    -1 6 -20
    -1 -6 -20
    -2 6 -20
    -2 6 -20
    -2 -6 -20
    2 6 20
    2 -6 20
    3 6 20
    -3 -6 -20
    -3 6 -20
    -4 -6 -20
    4 6 20
    -4 6 -20
    -5 -6 -20
    5 6 20
    -5 6 -20
    5 6 20
    -5 7 20
    5 7 -20
    -4 7 20
    -4 -7 20
    4 7 -20
    -3 7 20
    -3 -7 20
    3 7 -20
    2 7 -20
    -2 7 20
    -2 -7 20
    1 -7 -20
    1 7 -20
    -1 7 20
    -1 -7 20
    0 7 20
    0 7 -20
    0 -7 20
    -1 7 -20
    -1 -7 -20
    1 -7 20
    -1 7 -20
    1 7 20
    -2 -7 -20
    -2 7 -20
    2 -7 20
    -2 7 -20
    2 7 20
    -3 -7 -20
    3 7 20
    -3 7 -20
    -4 -7 -20
    4 7 20
    -4 7 -20
    4 7 20
    -5 -7 -20
    -4 -8 20
    -4 8 20
    4 8 -20
    3 8 -20
    -3 -8 20
    -3 8 20
    2 8 -20
    -2 -8 20
    -2 8 20
    1 -8 -20
    1 8 -20
    -1 -8 20
    -1 8 20
    0 -8 -20
    0 8 -20
    0 -8 20
    0 8 20
    -1 8 -20
    1 -8 20
    -1 -8 -20
    1 8 20
    2 -8 20
    2 8 20
    -2 8 -20
    -2 -8 -20
    3 8 20
    -3 8 -20
    -3 -8 -20
    4 8 20
    -4 8 -20
    -4 -8 -20
    -4 -9 20
    3 9 -20
    -3 -9 20
    -3 9 20
    -2 -9 20
    -2 9 20
    2 9 -20
    -1 -9 20
    -1 9 20
    1 -9 -20
    1 9 -20
    0 -9 -20
    0 -9 20
    0 9 -20
    0 9 20
    -1 -9 -20
    1 -9 20
    -1 9 -20
    1 9 20
    2 9 20
    2 -9 20
    2 9 20
    3 9 20
    -3 9 -20
    3 9 20
    -4 9 -20
    -3 10 20
    3 10 -20
    -3 -10 20
    2 10 -20
    -2 -10 20
    -2 10 20
    -1 10 20
    1 10 -20
    -1 -10 20
    0 10 -20
    0 -10 20
    0 10 20
    0 -10 -20
    0 10 20
    -1 10 -20
    1 10 20
    1 -10 20
    -1 -10 -20
    1 10 20
    2 10 20
    2 10 20
    2 10 20
    3 10 20
    -3 10 -20
    3 10 20
    -2 -11 20
    -1 11 20
    -1 -11 20
    0 -11 -20
    0 11 -20
    0 -11 20
    0 11 20
    1 -11 20
    1 11 20
    -1 11 -20
    2 11 20
    2 11 20
    0 -12 -20
    0 -12 20
    0 12 -20
    -5 0 21
    -4 0 21
    3 0 -21
    -3 0 21
    -2 0 21
    2 0 -21
    -2 0 21
    1 0 -21
    -1 0 21
    -1 0 21
    0 0 -21
    1 0 21
    1 0 21
    -1 0 -21
    2 0 21
    -2 0 -21
    -3 0 -21
    3 0 21
    -4 0 -21
    4 0 21
    -4 0 -21
    -5 0 -21
    -6 0 -21
    -5 1 21
    -5 -1 21
    -4 1 21
    -4 -1 21
    3 -1 -21
    -3 1 21
    -3 -1 21
    3 1 -21
    -2 -1 21
    2 1 -21
    -2 1 21
    2 -1 -21
    -2 1 21
    1 1 -21
    -1 1 21
    1 -1 -21
    -1 -1 21
    -1 -1 21
    -1 1 21
    0 -1 21
    0 1 21
    0 1 21
    0 -1 21
    0 1 -21
    -1 -1 -21
    1 1 21
    -1 1 -21
    1 1 21
    1 -1 21
    1 -1 21
    -2 1 -21
    2 -1 21
    -2 -1 -21
    2 -1 21
    2 1 21
    3 -1 21
    -3 1 -21
    3 1 21
    -3 -1 -21
    4 1 21
    -4 -1 -21
    -5 1 -21
    -6 -1 -21
    -6 2 21
    -5 2 21
    -5 -2 21
    -4 2 21
    4 2 -21
    -4 -2 21
    -3 2 21
    -3 2 21
    -3 -2 21
    3 2 -21
    2 2 -21
    -2 2 21
    2 -2 -21
    -2 -2 21
    -2 2 21
    1 -2 -21
    0 2 21
    0 -2 -21
    0 2 21
    0 -2 21
    0 -2 21
    0 2 -21
    -1 -2 -21
    1 2 21
    1 -2 21
    -1 2 -21
    1 2 21
    1 -2 21
    2 -2 21
    2 2 21
    2 -2 21
    -2 -2 -21
    -2 2 -21
    -3 2 -21
    3 -2 21
    3 2 21
    -3 2 -21
    -3 -2 -21
    -4 -2 -21
    4 2 21
    -4 2 -21
    -5 -2 -21
    5 2 21
    -5 2 -21
    -6 -2 -21
    -5 3 21
    -5 -3 21
    4 3 -21
    -4 -3 21
    3 3 -21
    -3 -3 21
    -3 3 21
    -3 3 21
    2 3 -21
    -2 -3 21
    2 -3 -21
    -2 3 21
    -1 3 21
    -1 3 21
    -1 -3 21
    1 3 -21
    1 -3 -21
    0 -3 21
    0 -3 -21
    0 -3 21
    0 3 -21
    0 3 21
    1 3 21
    1 -3 21
    -1 3 -21
    -1 -3 -21
    1 -3 21
    2 -3 21
    2 -3 21
    -2 3 -21
    2 3 21
    -2 -3 -21
    -2 3 -21
    -3 -3 -21
    -3 3 -21
    -3 3 -21
    3 3 21
    -4 3 -21
    -4 -3 -21
    4 3 21
    -5 3 -21
    5 3 21
    -5 -4 21
    -4 -4 21
    4 4 -21
    -4 4 21
    -3 4 21
    3 4 -21
    -3 -4 21
    -2 4 21
    -2 -4 21
    2 -4 -21
    2 4 -21
    -1 -4 21
    1 4 -21
    -1 4 21
    1 -4 -21
    0 -4 21
    0 -4 21
    0 4 -21
    0 4 -21
    0 -4 -21
    0 4 21
    1 -4 21
    -1 -4 -21
    1 4 21
    -1 4 -21
    2 -4 21
    -2 4 -21
    -2 4 -21
    2 4 21
    -2 -4 -21
    -3 4 -21
    -3 4 -21
    -3 -4 -21
    3 4 21
    -4 -4 -21
    -4 4 -21
    4 4 21
    5 4 21
    -5 -4 -21
    -5 4 -21
    -5 -5 21
    4 5 -21
    -4 5 21
    -4 -5 21
    -3 -5 21
    3 5 -21
    -3 5 21
    2 5 -21
    2 -5 -21
    -2 5 21
    -2 -5 21
    1 -5 -21
    -1 -5 21
    -1 5 21
    1 5 -21
    0 -5 21
    0 5 -21
    0 5 21
    0 -5 -21
    -1 -5 -21
    -1 5 -21
    1 5 21
    -1 5 -21
    1 -5 21
    -2 5 -21
    2 -5 21
    2 5 21
    -2 -5 -21
    -2 5 -21
    -3 -5 -21
    3 5 21
    -3 5 -21
    -4 5 -21
    -4 -5 -21
    4 5 21
    -5 5 -21
    -5 -5 -21
    -5 -6 21
    -4 -6 21
    -4 6 21
    4 6 -21
    -3 -6 21
    3 6 -21
    -3 6 21
    -2 6 21
    -2 -6 21
    2 6 -21
    1 6 -21
    -1 6 21
    -1 -6 21
    1 -6 -21
    0 -6 21
    0 -6 -21
    0 6 21
    0 6 -21
    1 6 21
    -1 -6 -21
    1 -6 21
    -1 6 -21
    -1 6 -21
    -2 6 -21
    -2 -6 -21
    2 6 21
    2 -6 21
    -2 6 -21
    -3 6 -21
    3 6 21
    -3 -6 -21
    -4 6 -21
    4 6 21
    5 6 21
    -5 -6 -21
    -4 7 21
    4 7 -21
    -4 -7 21
    3 7 -21
    -3 7 21
    -3 -7 21
    -2 7 21
    2 7 -21
    -2 -7 21
    -1 7 21
    1 -7 -21
    -1 -7 21
    1 7 -21
    0 -7 21
    0 -7 -21
    0 7 21
    0 7 -21
    -1 7 -21
    -1 -7 -21
    1 -7 21
    1 7 21
    2 -7 21
    2 7 21
    -2 -7 -21
    -2 7 -21
    -2 7 -21
    -3 -7 -21
    3 7 21
    -3 7 -21
    -4 -7 -21
    -4 7 -21
    4 7 21
    -4 8 21
    4 8 -21
    -4 -8 21
    3 8 -21
    -3 -8 21
    -3 8 21
    -2 -8 21
    2 8 -21
    -2 8 21
    1 8 -21
    1 -8 -21
    -1 8 21
    -1 -8 21
    0 8 21
    0 -8 21
    0 8 -21
    0 -8 -21
    -1 8 -21
    1 8 21
    -1 -8 -21
    1 -8 21
    -2 8 -21
    2 -8 21
    2 8 21
    -2 8 -21
    -2 -8 -21
    3 8 21
    -3 -8 -21
    -3 8 -21
    4 8 21
    -4 8 -21
    -4 -8 -21
    -3 -9 21
    3 9 -21
    -3 9 21
    -2 -9 21
    -2 9 21
    2 9 -21
    -1 9 21
    1 -9 -21
    -1 -9 21
    1 9 -21
    0 9 21
    0 -9 -21
    0 -9 21
    0 9 -21
    -1 -9 -21
    1 -9 21
    -1 9 -21
    1 9 21
    2 -9 21
    2 9 21
    -2 -9 -21
    3 9 21
    -3 9 -21
    -3 -9 -21
    -3 -10 21
    -2 -10 21
    2 10 -21
    -2 10 21
    1 10 -21
    -1 10 21
    -1 -10 21
    0 -10 21
    0 10 21
    0 10 21
    0 -10 -21
    1 10 21
    -1 -10 -21
    -1 10 -21
    1 10 21
    1 -10 21
    2 10 21
    -2 -10 -21
    3 10 21
    -3 10 -21
    -2 -11 21
    -1 11 21
    -1 -11 21
    0 11 21
    0 -11 -21
    0 -11 21
    0 11 -21
    1 -11 21
    1 11 21
    -1 -11 -21
    -1 11 -21
    2 11 21
    -5 0 22
    -4 0 22
    3 0 -22
    -3 0 22
    2 0 -22
    -2 0 22
    -2 0 22
    -1 0 22
    1 0 -22
    -1 0 22
    0 0 -22
    0 0 22
    0 0 22
    1 0 22
    1 0 22
    -1 0 -22
    -2 0 -22
    2 0 22
    3 0 22
    -3 0 -22
    -4 0 -22
    4 0 22
    -4 0 -22
    -5 0 -22
    -5 -1 22
    -5 1 22
    -4 -1 22
    -4 1 22
    3 -1 -22
    -3 -1 22
    3 1 -22
    -3 1 22
    -2 -1 22
    -2 1 22
    -2 1 22
    2 -1 -22
    2 1 -22
    -1 -1 22
    -1 1 22
    -1 -1 22
    -1 1 22
    1 -1 -22
    1 1 -22
    0 1 -22
    0 1 22
    0 -1 22
    0 -1 -22
    0 1 22
    0 -1 22
    -1 1 -22
    -1 -1 -22
    1 1 22
    1 -1 22
    1 -1 22
    1 1 22
    -2 1 -22
    2 -1 22
    2 -1 22
    -2 -1 -22
    2 1 22
    -3 -1 -22
    -3 1 -22
    3 -1 22
    3 1 22
    4 1 22
    -4 -1 -22
    -5 1 -22
    -5 2 22
    -5 -2 22
    4 2 -22
    -4 -2 22
    -4 2 22
    -3 2 22
    3 2 -22
    -3 -2 22
    -3 2 22
    2 2 -22
    -2 2 22
    -2 -2 22
    -2 2 22
    2 -2 -22
    1 2 -22
    -1 2 22
    -1 -2 22
    -1 -2 22
    1 -2 -22
    0 -2 -22
    0 -2 22
    0 2 22
    0 2 22
    0 -2 22
    0 2 -22
    1 -2 22
    1 2 22
    1 2 22
    -1 2 -22
    -1 -2 -22
    1 -2 22
    2 -2 22
    -2 -2 -22
    2 -2 22
    2 2 22
    -2 2 -22
    -3 2 -22
    -3 2 -22
    3 2 22
    3 -2 22
    -3 -2 -22
    -4 -2 -22
    -4 2 -22
    4 2 22
    -5 2 -22
    5 2 22
    -5 3 22
    -5 -3 22
    -4 -3 22
    -4 3 22
    4 3 -22
    3 3 -22
    -3 -3 22
    -3 3 22
    -3 3 22
    -2 3 22
    2 3 -22
    -2 -3 22
    2 -3 -22
    -2 3 22
    -1 3 22
    -1 3 22
    1 -3 -22
    -1 -3 22
    1 3 -22
    0 3 -22
    0 3 22
    0 -3 22
    0 -3 22
    0 -3 -22
    -1 3 -22
    1 3 22
    -1 -3 -22
    1 -3 22
    1 -3 22
    2 -3 22
    2 3 22
    2 -3 22
    -2 3 -22
    -2 -3 -22
    -2 3 -22
    3 3 22
    -3 3 -22
    -3 3 -22
    -3 -3 -22
    -4 -3 -22
    4 3 22
    -4 3 -22
    5 3 22
    -5 3 -22
    -5 -4 22
    -4 -4 22
    4 4 -22
    3 4 -22
    -3 4 22
    -3 -4 22
    -2 -4 22
    2 -4 -22
    -2 4 22
    2 4 -22
    -1 4 22
    1 4 -22
    1 -4 -22
    -1 -4 22
    0 -4 22
    0 -4 22
    0 4 -22
    0 -4 -22
    0 4 22
    0 4 -22
    1 -4 22
    -1 -4 -22
    1 4 22
    -1 4 -22
    -2 4 -22
    -2 4 -22
    2 -4 22
    2 4 22
    -2 -4 -22
    -3 4 -22
    -3 -4 -22
    -3 4 -22
    3 4 22
    -4 4 -22
    4 4 22
    -4 -4 -22
    -5 4 -22
    5 4 22
    -5 -4 -22
    -5 -5 22
    -4 5 22
    4 5 -22
    -4 -5 22
    -3 5 22
    3 5 -22
    -3 -5 22
    2 5 -22
    -2 5 22
    -2 -5 22
    2 -5 -22
    -1 5 22
    -1 -5 22
    1 -5 -22
    1 5 -22
    0 5 -22
    0 -5 22
    0 -5 -22
    0 5 22
    1 -5 22
    1 5 22
    -1 5 -22
    -1 5 -22
    -1 -5 -22
    2 5 22
    -2 -5 -22
    2 -5 22
    -2 5 -22
    -2 5 -22
    -3 -5 -22
    -3 5 -22
    3 5 22
    4 5 22
    -4 -5 -22
    -4 5 -22
    -5 5 -22
    -5 -5 -22
    5 5 22
    4 6 -22
    -4 6 22
    -4 -6 22
    -3 -6 22
    3 6 -22
    -3 6 22
    -2 6 22
    2 6 -22
    -2 -6 22
    1 6 -22
    1 -6 -22
    -1 6 22
    -1 -6 22
    0 -6 -22
    0 -6 22
    0 6 -22
    0 6 22
    1 6 22
    1 -6 22
    -1 6 -22
    -1 -6 -22
    -1 6 -22
    -2 6 -22
    -2 -6 -22
    -2 6 -22
    2 -6 22
    2 6 22
    3 6 22
    -3 6 -22
    -3 -6 -22
    -4 -6 -22
    4 6 22
    -4 6 -22
    5 6 22
    -5 -6 -22
    4 7 -22
    -4 -7 22
    -4 7 22
    -3 7 22
    3 7 -22
    -3 -7 22
    2 7 -22
    -2 7 22
    -2 -7 22
    1 7 -22
    -1 7 22
    1 -7 -22
    -1 -7 22
    0 7 22
    0 7 -22
    0 -7 -22
    0 -7 22
    1 -7 22
    -1 -7 -22
    1 7 22
    -1 7 -22
    -2 7 -22
    -2 7 -22
    2 -7 22
    2 7 22
    -2 -7 -22
    -3 -7 -22
    -3 7 -22
    3 7 22
    -4 7 -22
    -4 -7 -22
    4 7 22
    -4 -8 22
    -4 8 22
    4 8 -22
    -3 8 22
    3 8 -22
    -3 -8 22
    -2 8 22
    -2 -8 22
    2 8 -22
    1 -8 -22
    -1 -8 22
    -1 8 22
    1 8 -22
    0 -8 -22
    0 8 -22
    0 8 22
    0 -8 22
    -1 8 -22
    -1 -8 -22
    1 -8 22
    1 8 22
    2 8 22
    -2 -8 -22
    2 -8 22
    -2 8 -22
    -3 -8 -22
    -3 8 -22
    3 8 22
    4 8 22
    -4 8 -22
    -4 -8 -22
    -3 9 22
    -3 -9 22
    3 9 -22
    -2 9 22
    2 9 -22
    -2 -9 22
    -1 -9 22
    1 9 -22
    1 -9 -22
    -1 9 22
    0 9 -22
    0 -9 22
    0 9 22
    0 -9 -22
    -1 -9 -22
    1 9 22
    -1 9 -22
    1 -9 22
    2 9 22
    -2 -9 -22
    2 -9 22
    -3 9 -22
    3 9 22
    -3 -9 -22
    -3 -10 22
    -2 10 22
    -2 -10 22
    2 10 -22
    -1 -10 22
    -1 10 22
    1 10 -22
    0 -10 -22
    0 10 22
    0 10 -22
    0 -10 22
    1 -10 22
    1 10 22
    -1 -10 -22
    -1 10 -22
    1 10 22
    2 10 22
    -2 -10 -22
    3 10 22
    -1 -11 22
    1 11 -22
    0 -11 22
    0 11 22
    0 11 22
    0 -11 -22
    0 11 -22
    1 -11 22
    1 11 22
    -1 11 -22
    -1 -11 -22
    -5 0 23
    -4 0 23
    -3 0 23
    3 0 -23
    2 0 -23
    -2 0 23
    -1 0 23
    1 0 -23
    -1 0 23
    1 0 23
    -1 0 -23
    1 0 23
    2 0 23
    -2 0 -23
    2 0 23
    -3 0 -23
    3 0 23
    -4 0 -23
    4 0 23
    -4 0 -23
    -5 0 -23
    -5 -1 23
    -5 1 23
    -4 1 23
    -4 -1 23
    3 1 -23
    -3 -1 23
    3 -1 -23
    -3 1 23
    -2 -1 23
    -2 1 23
    2 1 -23
    2 -1 -23
    -2 1 23
    -1 1 23
    -1 -1 23
    -1 -1 23
    -1 1 23
    1 -1 -23
    1 1 -23
    0 -1 -23
    0 1 -23
    0 -1 23
    0 -1 23
    0 1 23
    0 1 23
    1 1 23
    1 1 23
    -1 1 -23
    -1 -1 -23
    1 -1 23
    1 -1 23
    2 1 23
    2 -1 23
    -2 -1 -23
    -2 1 -23
    2 -1 23
    3 1 23
    -3 -1 -23
    3 -1 23
    -3 1 -23
    -4 -1 -23
    -4 1 -23
    4 1 23
    4 -1 23
    -4 1 -23
    5 1 23
    -5 1 -23
    -5 -2 23
    -5 2 23
    -4 -2 23
    -4 2 23
    -3 2 23
    -3 -2 23
    3 2 -23
    -2 2 23
    2 -2 -23
    2 2 -23
    -2 -2 23
    -2 2 23
    -1 2 23
    1 -2 -23
    -1 -2 23
    0 -2 23
    0 2 23
    0 -2 23
    0 2 23
    0 -2 -23
    0 2 -23
    -1 -2 -23
    1 -2 23
    1 -2 23
    -1 2 -23
    1 2 23
    1 2 23
    2 -2 23
    2 2 23
    2 -2 23
    -2 -2 -23
    -2 2 -23
    -3 2 -23
    3 2 23
    -3 -2 -23
    -3 2 -23
    3 -2 23
    -4 2 -23
    4 2 23
    -4 -2 -23
    -5 2 -23
    5 2 23
    -5 3 23
    -5 -3 23
    -4 -3 23
    -3 3 23
    -3 -3 23
    -3 3 23
    3 3 -23
    2 -3 -23
    2 3 -23
    -2 -3 23
    -2 3 23
    -1 3 23
    1 3 -23
    -1 -3 23
    1 -3 -23
    0 -3 23
    0 3 23
    0 -3 23
    0 3 -23
    0 -3 -23
    -1 -3 -23
    1 -3 23
    1 3 23
    -1 3 -23
    1 -3 23
    -2 -3 -23
    -2 3 -23
    2 -3 23
    2 3 23
    -2 3 -23
    2 -3 23
    -3 3 -23
    -3 3 -23
    3 3 23
    -3 -3 -23
    -4 -3 -23
    -4 3 -23
    4 3 23
    5 3 23
    -5 3 -23
    -5 -4 23
    -4 -4 23
    4 4 -23
    -3 4 23
    -3 -4 23
    3 4 -23
    2 -4 -23
    -2 -4 23
    -2 4 23
    2 4 -23
    -1 4 23
    1 -4 -23
    1 4 -23
    -1 -4 23
    0 -4 23
    0 4 -23
    0 4 23
    0 4 -23
    0 -4 23
    0 -4 -23
    1 4 23
    1 -4 23
    -1 -4 -23
    1 -4 23
    -1 4 -23
    -1 4 -23
    -2 -4 -23
    2 -4 23
    -2 4 -23
    2 4 23
    -3 -4 -23
    -3 4 -23
    -3 4 -23
    3 4 23
    4 4 23
    -4 4 -23
    -4 -4 -23
    -5 4 -23
    5 4 23
    -5 -4 -23
    -4 -5 23
    -4 5 23
    4 5 -23
    -3 5 23
    3 5 -23
    -3 -5 23
    -2 5 23
    -2 -5 23
    2 -5 -23
    2 5 -23
    -1 5 23
    -1 -5 23
    1 -5 -23
    1 5 -23
    0 -5 23
    0 -5 -23
    0 5 23
    0 5 -23
    1 -5 23
    -1 5 -23
    1 5 23
    -1 -5 -23
    -1 5 -23
    -2 5 -23
    -2 5 -23
    2 -5 23
    -2 -5 -23
    2 5 23
    -3 5 -23
    -3 -5 -23
    3 5 23
    -4 5 -23
    4 5 23
    -5 -5 -23
    5 5 23
    4 6 -23
    -4 -6 23
    -3 -6 23
    3 6 -23
    -3 6 23
    -2 6 23
    2 6 -23
    -2 -6 23
    -1 6 23
    1 -6 -23
    1 6 -23
    -1 -6 23
    0 6 23
    0 -6 23
    0 6 -23
    0 -6 -23
    1 -6 23
    -1 -6 -23
    1 6 23
    -1 6 -23
    -1 6 -23
    -2 -6 -23
    2 6 23
    2 -6 23
    -2 6 -23
    -2 6 -23
    3 6 23
    -3 6 -23
    -3 -6 -23
    -4 6 -23
    -4 -6 -23
    4 6 23
    -4 7 23
    -4 -7 23
    4 7 -23
    -3 -7 23
    3 7 -23
    -2 7 23
    -2 -7 23
    2 7 -23
    -1 7 23
    1 7 -23
    1 -7 -23
    -1 -7 23
    0 7 23
    0 -7 -23
    0 7 -23
    0 -7 23
    -1 -7 -23
    1 -7 23
    -1 7 -23
    1 7 23
    2 7 23
    -2 7 -23
    -2 7 -23
    -2 -7 -23
    2 -7 23
    -3 7 -23
    3 7 23
    -3 -7 -23
    4 7 23
    -4 7 -23
    -4 -7 -23
    4 8 -23
    -4 8 23
    3 8 -23
    -3 -8 23
    -3 8 23
    -2 8 23
    2 8 -23
    -2 -8 23
    -1 -8 23
    1 8 -23
    1 -8 -23
    -1 8 23
    0 8 -23
    0 -8 23
    0 -8 -23
    0 8 23
    1 -8 23
    -1 8 -23
    -1 -8 -23
    1 8 23
    -2 8 -23
    -2 -8 -23
    2 8 23
    -2 8 -23
    2 -8 23
    -3 8 -23
    -3 -8 -23
    3 8 23
    -4 8 -23
    4 8 23
    -3 -9 23
    3 9 -23
    -3 9 23
    2 9 -23
    -2 -9 23
    -2 9 23
    -1 9 23
    -1 -9 23
    1 9 -23
    1 -9 -23
    0 9 23
    0 9 -23
    0 -9 23
    0 -9 -23
    -1 -9 -23
    -1 9 -23
    1 -9 23
    1 9 23
    2 9 23
    -2 -9 -23
    2 -9 23
    3 9 23
    -3 -9 -23
    -3 9 -23
    -2 10 23
    2 10 -23
    -2 -10 23
    1 10 -23
    -1 10 23
    -1 -10 23
    0 -10 23
    0 10 -23
    0 10 23
    0 -10 -23
    1 10 23
    -1 -10 -23
    -1 10 -23
    1 -10 23
    -2 -10 -23
    2 10 23
    -1 -11 23
    0 -11 -23
    0 11 -23
    0 -11 23
    1 -11 23
    -1 11 -23
    -5 0 24
    -4 0 24
    3 0 -24
    -3 0 24
    -2 0 24
    2 0 -24
    1 0 -24
    -1 0 24
    -1 0 24
    0 0 24
    0 0 -24
    0 0 24
    -1 0 -24
    1 0 24
    1 0 24
    -2 0 -24
    2 0 24
    2 0 24
    -3 0 -24
    3 0 24
    -4 0 -24
    4 0 24
    -4 0 -24
    -5 0 -24
    -5 1 24
    -5 -1 24
    -4 1 24
    -4 -1 24
    -3 -1 24
    3 1 -24
    3 -1 -24
    -3 1 24
    2 1 -24
    -2 1 24
    -2 1 24
    2 -1 -24
    -2 -1 24
    1 -1 -24
    -1 -1 24
    -1 1 24
    -1 1 24
    -1 -1 24
    1 1 -24
    0 -1 24
    0 1 24
    0 1 24
    0 -1 -24
    0 -1 24
    0 1 -24
    -1 -1 -24
    1 1 24
    -1 1 -24
    1 -1 24
    1 1 24
    1 -1 24
    2 -1 24
    2 1 24
    -2 -1 -24
    2 -1 24
    -2 1 -24
    -3 1 -24
    3 -1 24
    -3 -1 -24
    3 1 24
    4 -1 24
    -4 1 -24
    4 1 24
    -4 1 -24
    -4 -1 -24
    5 1 24
    -5 1 -24
    -5 -2 24
    -5 2 24
    -4 -2 24
    -4 2 24
    -3 -2 24
    3 2 -24
    -3 2 24
    -2 -2 24
    -2 2 24
    -2 2 24
    2 -2 -24
    2 2 -24
    1 -2 -24
    1 2 -24
    -1 -2 24
    -1 2 24
    0 2 24
    0 -2 24
    0 2 24
    0 -2 -24
    0 2 -24
    0 -2 24
    1 -2 24
    -1 -2 -24
    1 2 24
    1 2 24
    -1 2 -24
    1 -2 24
    2 -2 24
    2 2 24
    -2 -2 -24
    -2 2 -24
    2 -2 24
    -3 2 -24
    3 2 24
    -3 -2 -24
    3 -2 24
    -3 2 -24
    -4 -2 -24
    -4 2 -24
    4 2 24
    -5 2 -24
    5 2 24
    -5 3 24
    -5 -3 24
    -4 3 24
    4 3 -24
    -4 -3 24
    -3 -3 24
    -3 3 24
    -3 3 24
    3 3 -24
    -2 3 24
    2 -3 -24
    2 3 -24
    -2 -3 24
    1 -3 -24
    -1 -3 24
    1 3 -24
    -1 3 24
    0 3 -24
    0 -3 -24
    0 3 24
    0 -3 24
    0 -3 24
    1 -3 24
    1 -3 24
    -1 -3 -24
    -1 3 -24
    1 3 24
    2 3 24
    2 -3 24
    -2 3 -24
    -2 3 -24
    -2 -3 -24
    2 -3 24
    -3 3 -24
    -3 3 -24
    -3 -3 -24
    3 3 24
    -4 -3 -24
    4 3 24
    -4 3 -24
    5 3 24
    -5 3 -24
    4 4 -24
    -4 -4 24
    3 4 -24
    -3 4 24
    -3 -4 24
    -2 4 24
    -2 -4 24
    2 4 -24
    2 -4 -24
    1 4 -24
    -1 4 24
    1 -4 -24
    -1 -4 24
    0 -4 24
    0 -4 -24
    0 4 -24
    0 4 24
    1 -4 24
    1 4 24
    -1 4 -24
    1 -4 24
    -1 -4 -24
    -1 4 -24
    -2 4 -24
    2 4 24
    -2 -4 -24
    2 -4 24
    -2 4 -24
    3 4 24
    -3 -4 -24
    -3 4 -24
    -3 4 -24
    -4 4 -24
    4 4 24
    -4 -4 -24
    5 4 24
    -5 -4 -24
    -4 -5 24
    4 5 -24
    -4 5 24
    3 5 -24
    -3 5 24
    -3 -5 24
    -2 -5 24
    2 5 -24
    2 -5 -24
    -2 5 24
    1 5 -24
    1 -5 -24
    -1 -5 24
    -1 5 24
    0 -5 -24
    0 5 24
    0 -5 24
    0 5 -24
    1 -5 24
    -1 5 -24
    -1 -5 -24
    1 5 24
    -1 5 -24
    -2 5 -24
    2 -5 24
    2 5 24
    -2 -5 -24
    -2 5 -24
    -3 -5 -24
    -3 5 -24
    3 5 24
    -4 5 -24
    4 5 24
    -5 -5 -24
    5 5 24
    -4 6 24
    -4 -6 24
    4 6 -24
    -3 6 24
    3 6 -24
    -3 -6 24
    -2 -6 24
    -2 6 24
    2 6 -24
    -1 6 24
    1 6 -24
    1 -6 -24
    -1 -6 24
    0 6 -24
    0 6 24
    0 -6 24
    0 -6 -24
    -1 -6 -24
    1 -6 24
    -1 6 -24
    1 6 24
    -2 6 -24
    2 -6 24
    2 6 24
    -2 6 -24
    -2 -6 -24
    3 6 24
    -3 -6 -24
    -3 6 -24
    -4 6 -24
    -4 -6 -24
    4 6 24
    4 7 -24
    -4 -7 24
    -4 7 24
    -3 -7 24
    3 7 -24
    2 7 -24
    -2 7 24
    -2 -7 24
    -1 -7 24
    1 -7 -24
    -1 7 24
    1 7 -24
    0 -7 24
    0 -7 -24
    0 7 -24
    0 7 24
    -1 -7 -24
    1 -7 24
    1 7 24
    -1 7 -24
    2 -7 24
    -2 7 -24
    -2 7 -24
    -2 -7 -24
    2 7 24
    3 7 24
    -3 7 -24
    -3 -7 -24
    4 7 24
    -4 -7 -24
    -4 7 -24
    3 8 -24
    -2 8 24
    2 8 -24
    -2 -8 24
    1 -8 -24
    1 8 -24
    -1 -8 24
    -1 8 24
    0 -8 -24
    0 8 24
    0 -8 24
    0 8 -24
    1 -8 24
    1 8 24
    -1 8 -24
    -1 -8 -24
    -2 8 -24
    -2 -8 -24
    2 8 24
    2 -8 24
    3 8 24
    -3 -8 -24
    -3 8 -24
    -3 -9 24
    2 9 -24
    -2 9 24
    -2 -9 24
    -1 -9 24
    -1 9 24
    1 9 -24
    0 9 24
    0 9 -24
    0 -9 -24
    0 -9 24
    -1 9 -24
    -1 -9 -24
    1 9 24
    1 -9 24
    2 9 24
    2 -9 24
    -2 -9 -24
    3 9 24
    -3 9 -24
    -2 -10 24
    -1 10 24
    -1 -10 24
    1 10 -24
    0 -10 -24
    0 10 24
    0 -10 24
    0 10 -24
    1 -10 24
    1 10 24
    -1 -10 -24
    -1 10 -24
    2 10 24
    -4 0 25
    -3 0 25
    3 0 -25
    2 0 -25
    -2 0 25
    1 0 -25
    -1 0 25
    -1 0 25
    0 0 -25
    0 0 25
    0 0 25
    -1 0 -25
    1 0 25
    1 0 25
    -2 0 -25
    2 0 25
    2 0 25
    3 0 25
    -3 0 -25
    -4 0 -25
    4 0 25
    -4 0 -25
    -5 0 -25
    -5 1 25
    -5 -1 25
    -4 -1 25
    -4 1 25
    -3 -1 25
    3 1 -25
    3 -1 -25
    -3 1 25
    2 -1 -25
    -2 1 25
    -2 1 25
    -2 -1 25
    1 1 -25
    -1 1 25
    -1 -1 25
    -1 1 25
    1 -1 -25
    -1 -1 25
    0 1 -25
    0 1 25
    0 -1 25
    0 -1 -25
    0 1 25
    0 -1 25
    -1 -1 -25
    1 -1 25
    1 1 25
    -1 1 -25
    1 1 25
    1 -1 25
    -2 -1 -25
    2 1 25
    -2 1 -25
    2 -1 25
    2 -1 25
    -3 1 -25
    3 1 25
    -3 -1 -25
    3 -1 25
    4 -1 25
    4 1 25
    -4 1 -25
    -4 -1 -25
    -4 1 -25
    5 1 25
    -5 1 -25
    -5 -2 25
    -5 2 25
    -4 -2 25
    -4 2 25
    3 2 -25
    -3 2 25
    -3 -2 25
    2 2 -25
    -2 2 25
    -2 -2 25
    -2 2 25
    2 -2 -25
    -1 2 25
    1 2 -25
    -1 -2 25
    1 -2 -25
    0 2 25
    0 2 25
    0 2 -25
    0 -2 -25
    0 -2 25
    0 -2 25
    -1 -2 -25
    1 2 25
    1 -2 25
    -1 2 -25
    1 -2 25
    2 2 25
    -2 -2 -25
    2 -2 25
    2 -2 25
    -2 2 -25
    -3 -2 -25
    3 -2 25
    3 2 25
    -3 2 -25
    -3 2 -25
    -4 -2 -25
    4 2 25
    -4 2 -25
    5 2 25
    -5 2 -25
    4 3 -25
    -4 -3 25
    -3 3 25
    -3 -3 25
    3 3 -25
    2 -3 -25
    2 3 -25
    -2 3 25
    -2 -3 25
    1 -3 -25
    -1 3 25
    -1 -3 25
    1 3 -25
    0 -3 25
    0 3 25
    0 3 -25
    0 -3 -25
    0 -3 25
    1 -3 25
    1 -3 25
    -1 3 -25
    -1 -3 -25
    1 3 25
    2 3 25
    2 -3 25
    -2 3 -25
    -2 -3 -25
    -2 3 -25
    2 -3 25
    3 3 25
    -3 3 -25
    -3 -3 -25
    -3 3 -25
    4 3 25
    -4 3 -25
    -4 -3 -25
    5 3 25
    -4 -4 25
    4 4 -25
    3 4 -25
    -3 -4 25
    -3 4 25
    2 -4 -25
    -2 -4 25
    -2 4 25
    2 4 -25
    1 -4 -25
    -1 -4 25
    1 4 -25
    -1 4 25
    0 4 -25
    0 -4 25
    0 4 25
    0 -4 -25
    -1 4 -25
    1 -4 25
    -1 4 -25
    1 -4 25
    -1 -4 -25
    1 4 25
    -2 4 -25
    -2 4 -25
    -2 -4 -25
    2 4 25
    2 -4 25
    -3 -4 -25
    -3 4 -25
    -3 4 -25
    3 4 25
    -4 4 -25
    4 4 25
    -4 -4 -25
    -5 -4 -25
    5 4 25
    4 5 -25
    -4 -5 25
    -3 -5 25
    -3 5 25
    3 5 -25
    -2 5 25
    2 -5 -25
    2 5 -25
    -2 -5 25
    -1 -5 25
    1 -5 -25
    -1 5 25
    1 5 -25
    0 5 -25
    0 5 25
    0 -5 -25
    0 -5 25
    -1 -5 -25
    -1 5 -25
    -1 5 -25
    1 -5 25
    1 5 25
    -2 5 -25
    2 5 25
    -2 -5 -25
    -2 5 -25
    2 -5 25
    3 5 25
    -3 -5 -25
    -3 5 -25
    -4 -5 -25
    -4 5 -25
    4 5 25
    4 6 -25
    -4 6 25
    -4 -6 25
    3 6 -25
    -3 6 25
    -3 -6 25
    2 6 -25
    -2 6 25
    -2 -6 25
    1 6 -25
    -1 -6 25
    -1 6 25
    1 -6 -25
    0 6 -25
    0 -6 25
    0 6 25
    0 -6 -25
    1 -6 25
    -1 -6 -25
    1 6 25
    -1 6 -25
    -2 6 -25
    2 6 25
    -2 6 -25
    2 -6 25
    -2 -6 -25
    -3 6 -25
    -3 -6 -25
    3 6 25
    4 6 25
    -4 6 -25
    -4 -6 -25
    4 7 -25
    -4 7 25
    -3 7 25
    3 7 -25
    -3 -7 25
    2 7 -25
    -2 -7 25
    -2 7 25
    1 -7 -25
    -1 7 25
    -1 -7 25
    1 7 -25
    0 7 25
    0 -7 -25
    0 -7 25
    0 7 -25
    1 -7 25
    -1 -7 -25
    -1 7 -25
    1 7 25
    2 -7 25
    -2 7 -25
    -2 -7 -25
    -2 7 -25
    2 7 25
    3 7 25
    -3 7 -25
    -3 -7 -25
    4 7 25
    -4 7 -25
    -3 -8 25
    -3 8 25
    3 8 -25
    -2 8 25
    -2 -8 25
    2 8 -25
    1 -8 -25
    1 8 -25
    -1 8 25
    -1 -8 25
    0 -8 25
    0 -8 -25
    0 8 25
    0 8 -25
    1 -8 25
    -1 -8 -25
    1 8 25
    -1 8 -25
    -2 8 -25
    2 -8 25
    -2 -8 -25
    2 8 25
    -3 -8 -25
    -3 8 -25
    3 8 25
    -2 -9 25
    2 9 -25
    -2 9 25
    -1 9 25
    -1 -9 25
    1 9 -25
    0 -9 -25
    0 -9 25
    0 9 -25
    0 9 25
    1 9 25
    -1 9 -25
    1 -9 25
    -1 -9 -25
    -2 -9 -25
    2 9 25
    2 -9 25
    -3 9 -25
    -1 -10 25
    1 10 -25
    0 10 25
    0 -10 25
    0 -10 -25
    0 10 -25
    -1 -10 -25
    -1 10 -25
    1 10 25
    1 -10 25
    -5 0 26
    -4 0 26
    -3 0 26
    3 0 -26
    -2 0 26
    2 0 -26
    -1 0 26
    -1 0 26
    1 0 -26
    0 0 26
    0 0 26
    0 0 -26
    1 0 26
    1 0 26
    -1 0 -26
    -2 0 -26
    2 0 26
    2 0 26
    -3 0 -26
    3 0 26
    4 0 26
    -4 0 -26
    -5 0 -26
    -5 1 26
    -5 -1 26
    -4 1 26
    -4 -1 26
    3 -1 -26
    3 1 -26
    -3 1 26
    -3 -1 26
    -2 1 26
    2 -1 -26
    -2 -1 26
    2 1 -26
    -2 1 26
    -1 1 26
    1 -1 -26
    -1 1 26
    1 1 -26
    -1 -1 26
    -1 -1 26
    0 1 -26
    0 -1 26
    0 -1 -26
    0 1 26
    0 1 26
    0 -1 26
    -1 -1 -26
    1 1 26
    -1 1 -26
    1 -1 26
    1 -1 26
    1 1 26
    2 1 26
    -2 -1 -26
    2 -1 26
    2 -1 26
    -2 1 -26
    3 -1 26
    -3 1 -26
    3 1 26
    -3 -1 -26
    4 -1 26
    4 1 26
    -4 -1 -26
    -4 1 -26
    5 1 26
    -5 1 -26
    -5 2 26
    -5 -2 26
    -4 -2 26
    -4 2 26
    3 2 -26
    -3 2 26
    -3 -2 26
    -2 -2 26
    2 -2 -26
    2 2 -26
    -2 2 26
    -2 2 26
    1 -2 -26
    -1 2 26
    1 2 -26
    -1 -2 26
    0 -2 -26
    0 2 26
    0 -2 26
    0 -2 26
    0 2 -26
    1 -2 26
    1 2 26
    -1 2 -26
    1 -2 26
    -1 -2 -26
    -2 2 -26
    2 -2 26
    2 -2 26
    -2 -2 -26
    2 2 26
    3 2 26
    -3 2 -26
    3 -2 26
    -3 2 -26
    -3 -2 -26
    -4 -2 -26
    4 2 26
    -4 2 -26
    5 2 26
    -4 -3 26
    4 3 -26
    -3 -3 26
    3 3 -26
    -2 -3 26
    -2 3 26
    2 -3 -26
    2 3 -26
    1 3 -26
    -1 -3 26
    -1 3 26
    0 3 26
    0 -3 26
    0 -3 26
    0 3 -26
    0 -3 -26
    -1 -3 -26
    1 -3 26
    1 3 26
    -1 3 -26
    1 -3 26
    2 -3 26
    2 -3 26
    -2 3 -26
    -2 -3 -26
    2 3 26
    -2 3 -26
    -3 3 -26
    -3 -3 -26
    -3 3 -26
    3 3 26
    -4 3 -26
    4 3 26
    -4 -3 -26
    4 4 -26
    -4 -4 26
    -3 4 26
    3 4 -26
    -3 -4 26
    -2 4 26
    2 4 -26
    2 -4 -26
    -2 -4 26
    -1 -4 26
    1 4 -26
    -1 4 26
    1 -4 -26
    0 -4 -26
    0 -4 26
    0 4 -26
    0 4 26
    1 -4 26
    1 4 26
    -1 -4 -26
    -1 4 -26
    -1 4 -26
    1 -4 26
    2 4 26
    2 -4 26
    -2 4 -26
    -2 4 -26
    -2 -4 -26
    3 4 26
    -3 4 -26
    -3 4 -26
    -3 -4 -26
    -4 -4 -26
    4 4 26
    -4 4 -26
    4 5 -26
    -4 -5 26
    3 5 -26
    -3 5 26
    -3 -5 26
    -2 5 26
    2 5 -26
    -2 -5 26
    2 -5 -26
    1 5 -26
    -1 -5 26
    -1 5 26
    1 -5 -26
    0 5 26
    0 -5 26
    0 -5 -26
    0 5 -26
    -1 5 -26
    1 -5 26
    -1 5 -26
    -1 -5 -26
    1 5 26
    -2 -5 -26
    -2 5 -26
    2 5 26
    2 -5 26
    -2 5 -26
    -3 5 -26
    3 5 26
    -3 -5 -26
    -4 5 -26
    4 5 26
    -4 -5 -26
    -4 6 26
    4 6 -26
    -3 6 26
    3 6 -26
    2 6 -26
    -2 -6 26
    -2 6 26
    1 -6 -26
    -1 6 26
    1 6 -26
    -1 -6 26
    0 -6 -26
    0 -6 26
    0 6 26
    0 6 -26
    1 6 26
    -1 -6 -26
    1 -6 26
    -1 6 -26
    -2 6 -26
    -2 -6 -26
    2 -6 26
    2 6 26
    -2 6 -26
    -3 6 -26
    -3 -6 -26
    3 6 26
    -4 -6 -26
    -4 6 -26
    4 6 26
    -3 7 26
    3 7 -26
    -3 -7 26
    -2 -7 26
    2 7 -26
    -2 7 26
    1 -7 -26
    1 7 -26
    -1 7 26
    -1 -7 26
    0 -7 26
    0 7 -26
    0 7 26
    0 -7 -26
    -1 -7 -26
    -1 7 -26
    1 7 26
    1 -7 26
    -2 -7 -26
    -2 7 -26
    -2 7 -26
    2 7 26
    2 -7 26
    3 7 26
    -3 -7 -26
    -3 7 -26
    -3 8 26
    2 8 -26
    -2 -8 26
    -2 8 26
    -1 8 26
    -1 -8 26
    1 -8 -26
    1 8 -26
    0 -8 -26
    0 8 -26
    0 8 26
    0 -8 26
    -1 8 -26
    -1 -8 -26
    1 -8 26
    2 -8 26
    -2 -8 -26
    2 8 26
    -2 8 -26
    3 8 26
    -3 8 -26
    -2 9 26
    -2 -9 26
    -1 9 26
    1 9 -26
    0 -9 -26
    0 9 26
    0 9 -26
    0 -9 26
    -1 9 -26
    -1 -9 -26
    1 9 26
    1 -9 26
    2 -9 26
    2 9 26
    0 -10 26
    0 -10 -26
    0 10 -26
    -1 10 -26
    -5 0 27
    -4 0 27
    -3 0 27
    2 0 -27
    -2 0 27
    1 0 -27
    -1 0 27
    -1 0 27
    0 0 -27
    0 0 27
    0 0 27
    -1 0 -27
    1 0 27
    1 0 27
    2 0 27
    2 0 27
    -2 0 -27
    3 0 27
    -3 0 -27
    4 0 27
    -4 0 -27
    -5 1 27
    -4 1 27
    -4 -1 27
    -3 -1 27
    3 1 -27
    3 -1 -27
    -3 1 27
    2 -1 -27
    -2 -1 27
    -2 1 27
    2 1 -27
    1 -1 -27
    1 1 -27
    -1 -1 27
    -1 1 27
    -1 1 27
    0 -1 27
    0 -1 -27
    0 -1 27
    0 1 -27
    0 1 27
    0 1 27
    1 1 27
    -1 1 -27
    1 -1 27
    -1 -1 -27
    1 -1 27
    1 1 27
    2 1 27
    -2 1 -27
    2 -1 27
    -2 -1 -27
    2 -1 27
    3 1 27
    -3 -1 -27
    -3 1 -27
    3 -1 27
    4 1 27
    4 -1 27
    -4 -1 -27
    -4 1 -27
    -5 2 27
    -4 -2 27
    -4 2 27
    3 2 -27
    -3 2 27
    -3 -2 27
    2 -2 -27
    -2 2 27
    -2 -2 27
    2 2 -27
    -2 2 27
    1 2 -27
    -1 -2 27
    -1 2 27
    0 -2 -27
    0 2 -27
    0 2 27
    0 -2 27
    0 -2 27
    1 -2 27
    -1 -2 -27
    1 2 27
    1 -2 27
    -1 2 -27
    -2 2 -27
    -2 -2 -27
    2 -2 27
    2 2 27
    2 -2 27
    -3 2 -27
    3 2 27
    -3 2 -27
    3 -2 27
    -3 -2 -27
    -4 -2 -27
    4 2 27
    -4 2 -27
    4 3 -27
    -4 -3 27
    3 3 -27
    -3 -3 27
    2 3 -27
    2 -3 -27
    -2 3 27
    -2 -3 27
    -1 3 27
    -1 -3 27
    1 -3 -27
    1 3 -27
    0 3 -27
    0 3 27
    0 -3 -27
    0 -3 27
    1 -3 27
    1 3 27
    1 -3 27
    -1 -3 -27
    -1 3 -27
    2 -3 27
    -2 -3 -27
    2 -3 27
    2 3 27
    -2 3 -27
    -2 3 -27
    -3 3 -27
    3 3 27
    -3 -3 -27
    -3 3 -27
    -4 3 -27
    -4 -3 -27
    4 3 27
    -4 -4 27
    4 4 -27
    -3 4 27
    3 4 -27
    -3 -4 27
    2 4 -27
    2 -4 -27
    -2 -4 27
    -2 4 27
    1 -4 -27
    -1 4 27
    1 4 -27
    -1 -4 27
    0 4 27
    0 -4 27
    0 -4 -27
    0 4 -27
    -1 -4 -27
    1 -4 27
    -1 4 -27
    1 -4 27
    1 4 27
    -1 4 -27
    2 -4 27
    -2 -4 -27
    2 4 27
    -2 4 -27
    -2 4 -27
    -3 4 -27
    -3 -4 -27
    -3 4 -27
    3 4 27
    4 4 27
    -4 -4 -27
    -4 4 -27
    4 5 -27
    -4 -5 27
    3 5 -27
    -3 5 27
    -3 -5 27
    2 5 -27
    -2 5 27
    2 -5 -27
    -2 -5 27
    1 5 -27
    -1 -5 27
    -1 5 27
    1 -5 -27
    0 5 27
    0 -5 27
    0 -5 -27
    0 5 -27
    1 5 27
    -1 -5 -27
    1 -5 27
    -1 5 -27
    -2 -5 -27
    2 5 27
    2 -5 27
    -2 5 -27
    3 5 27
    -3 -5 -27
    -3 5 -27
    -4 -5 -27
    -4 5 -27
    4 5 27
    4 6 -27
    -3 -6 27
    -3 6 27
    3 6 -27
    2 6 -27
    -2 -6 27
    -2 6 27
    1 -6 -27
    1 6 -27
    -1 -6 27
    -1 6 27
    0 -6 -27
    0 6 -27
    0 -6 27
    0 6 27
    1 -6 27
    1 6 27
    -1 -6 -27
    -1 6 -27
    -2 -6 -27
    2 -6 27
    -2 6 -27
    2 6 27
    -2 6 -27
    -3 6 -27
    -3 -6 -27
    3 6 27
    -3 7 27
    3 7 -27
    -3 -7 27
    2 7 -27
    -2 -7 27
    -2 7 27
    -1 -7 27
    1 7 -27
    -1 7 27
    1 -7 -27
    0 -7 27
    0 7 -27
    0 7 27
    0 -7 -27
    -1 -7 -27
    -1 7 -27
    1 7 27
    1 -7 27
    -2 -7 -27
    2 -7 27
    2 7 27
    -2 7 -27
    -3 -7 -27
    -3 7 -27
    3 7 27
    -2 -8 27
    -2 8 27
    2 8 -27
    1 8 -27
    -1 -8 27
    1 -8 -27
    -1 8 27
    0 -8 27
    0 -8 -27
    0 8 27
    0 8 -27
    1 8 27
    -1 -8 -27
    1 -8 27
    -1 8 -27
    -2 -8 -27
    -2 8 -27
    2 8 27
    2 -8 27
    -3 8 -27
    -1 9 27
    -1 -9 27
    1 9 -27
    0 9 -27
    0 -9 27
    0 9 27
    0 -9 -27
    -1 -9 -27
    1 -9 27
    -1 9 -27
    1 9 27
    -4 0 28
    -3 0 28
    3 0 -28
    2 0 -28
    -2 0 28
    1 0 -28
    -1 0 28
    -1 0 28
    0 0 28
    0 0 28
    0 0 -28
    1 0 28
    -1 0 -28
    1 0 28
    2 0 28
    2 0 28
    -2 0 -28
    -3 0 -28
    3 0 28
    4 0 28
    -4 0 -28
    -4 -1 28
    -4 1 28
    3 1 -28
    3 -1 -28
    -3 1 28
    -3 -1 28
    2 -1 -28
    -2 -1 28
    2 1 -28
    -2 1 28
    -1 1 28
    1 1 -28
    1 -1 -28
    -1 1 28
    -1 -1 28
    0 -1 -28
    0 1 28
    0 -1 28
    0 1 -28
    0 -1 28
    0 1 28
    1 -1 28
    -1 1 -28
    1 -1 28
    -1 -1 -28
    1 1 28
    1 1 28
    2 -1 28
    2 -1 28
    2 1 28
    -2 -1 -28
    -2 1 -28
    -3 1 -28
    -3 -1 -28
    3 1 28
    3 -1 28
    4 -1 28
    -4 1 -28
    4 1 28
    -4 2 28
    -4 -2 28
    -3 2 28
    3 2 -28
    -3 -2 28
    -2 2 28
    -2 -2 28
    2 -2 -28
    2 2 -28
    -1 2 28
    1 2 -28
    -1 -2 28
    1 -2 -28
    0 2 28
    0 -2 28
    0 -2 -28
    0 2 -28
    0 -2 28
    -1 2 -28
    1 -2 28
    1 2 28
    -1 -2 -28
    1 -2 28
    -2 2 -28
    -2 -2 -28
    2 2 28
    2 -2 28
    2 -2 28
    -3 2 -28
    -3 2 -28
    3 -2 28
    -3 -2 -28
    3 2 28
    -4 2 -28
    4 2 28
    -4 -2 -28
    -4 -3 28
    4 3 -28
    -3 -3 28
    3 3 -28
    2 3 -28
    -2 3 28
    2 -3 -28
    -2 -3 28
    1 -3 -28
    -1 3 28
    -1 -3 28
    1 3 -28
    0 -3 28
    0 3 -28
    0 -3 -28
    0 3 28
    -1 3 -28
    1 -3 28
    1 -3 28
    -1 -3 -28
    1 3 28
    2 -3 28
    2 3 28
    -2 3 -28
    2 -3 28
    -2 3 -28
    -2 -3 -28
    -3 3 -28
    -3 -3 -28
    3 3 28
    -3 3 -28
    -4 3 -28
    4 3 28
    -4 -3 -28
    -4 -4 28
    4 4 -28
    3 4 -28
    -3 4 28
    -3 -4 28
    -2 4 28
    -2 -4 28
    2 4 -28
    1 4 -28
    1 -4 -28
    -1 -4 28
    -1 4 28
    0 4 -28
    0 -4 28
    0 -4 -28
    0 4 28
    -1 4 -28
    -1 -4 -28
    1 -4 28
    1 4 28
    -1 4 -28
    1 -4 28
    -2 4 -28
    2 -4 28
    2 4 28
    -2 -4 -28
    -2 4 -28
    3 4 28
    -3 -4 -28
    -3 4 -28
    -3 4 -28
    4 4 28
    -4 -4 -28
    -4 4 -28
    4 5 -28
    -3 5 28
    -3 -5 28
    3 5 -28
    2 5 -28
    -2 -5 28
    -2 5 28
    -1 -5 28
    -1 5 28
    1 5 -28
    1 -5 -28
    0 -5 28
    0 5 -28
    0 -5 -28
    0 5 28
    1 -5 28
    -1 5 -28
    1 5 28
    -1 -5 -28
    -2 5 -28
    -2 5 -28
    2 -5 28
    2 5 28
    -2 -5 -28
    3 5 28
    -3 5 -28
    -3 -5 -28
    -4 -5 -28
    -4 5 -28
    3 6 -28
    -3 6 28
    -3 -6 28
    2 6 -28
    -2 -6 28
    1 -6 -28
    -1 -6 28
    -1 6 28
    1 6 -28
    0 -6 -28
    0 6 -28
    0 6 28
    0 -6 28
    -1 6 -28
    -1 -6 -28
    1 -6 28
    1 6 28
    -2 -6 -28
    -2 6 -28
    -2 6 -28
    2 -6 28
    2 6 28
    -3 -6 -28
    3 6 28
    -3 6 -28
    3 7 -28
    -3 7 28
    2 7 -28
    -2 7 28
    -2 -7 28
    -1 -7 28
    1 -7 -28
    -1 7 28
    0 7 28
    0 -7 -28
    0 7 -28
    0 -7 28
    -1 7 -28
    1 -7 28
    -1 -7 -28
    1 7 28
    -2 -7 -28
    -2 7 -28
    2 -7 28
    2 7 28
    3 7 28
    -3 7 -28
    2 8 -28
    -2 -8 28
    -2 8 28
    -1 -8 28
    1 -8 -28
    -1 8 28
    1 8 -28
    0 -8 28
    0 8 28
    0 8 -28
    0 -8 -28
    -1 8 -28
    1 8 28
    1 -8 28
    -1 -8 -28
    2 8 28
    -2 -8 -28
    2 -8 28
    -2 8 -28
    0 -9 28
    0 9 -28
    0 -9 -28
    -1 9 -28
    -1 -9 -28
    -4 0 29
    3 0 -29
    -3 0 29
    2 0 -29
    -2 0 29
    -1 0 29
    -1 0 29
    1 0 -29
    0 0 -29
    0 0 29
    0 0 29
    1 0 29
    -1 0 -29
    1 0 29
    -2 0 -29
    2 0 29
    2 0 29
    3 0 29
    -3 0 -29
    4 0 29
    -4 0 -29
    -4 1 29
    -4 -1 29
    3 -1 -29
    -3 1 29
    -3 -1 29
    3 1 -29
    -2 -1 29
    2 1 -29
    2 -1 -29
    -2 1 29
    -1 1 29
    1 1 -29
    -1 -1 29
    1 -1 -29
    0 -1 29
    0 1 29
    0 1 -29
    0 -1 29
    0 -1 -29
    0 1 29
    1 -1 29
    -1 -1 -29
    1 1 29
    1 -1 29
    -1 1 -29
    -2 -1 -29
    -2 1 -29
    2 1 29
    2 -1 29
    2 -1 29
    3 -1 29
    -3 -1 -29
    -3 1 -29
    3 1 29
    4 -1 29
    4 1 29
    -4 -1 -29
    -4 -2 29
    3 2 -29
    -3 -2 29
    -2 2 29
    2 2 -29
    -2 -2 29
    2 -2 -29
    -1 2 29
    1 -2 -29
    1 2 -29
    -1 -2 29
    0 -2 29
    0 2 29
    0 -2 29
    0 -2 -29
    0 2 -29
    1 -2 29
    -1 -2 -29
    -1 2 -29
    1 -2 29
    1 2 29
    -2 -2 -29
    2 -2 29
    2 -2 29
    -2 2 -29
    2 2 29
    3 2 29
    -3 -2 -29
    -3 2 -29
    3 -2 29
    -3 2 -29
    -4 -2 -29
    4 2 29
    -4 2 -29
    -4 -3 29
    3 3 -29
    -3 -3 29
    -2 -3 29
    -2 3 29
    2 -3 -29
    2 3 -29
    1 -3 -29
    1 3 -29
    -1 -3 29
    -1 3 29
    0 -3 29
    0 3 29
    0 3 -29
    0 -3 -29
    1 -3 29
    1 3 29
    -1 3 -29
    -1 -3 -29
    1 -3 29
    2 -3 29
    -2 3 -29
    2 -3 29
    -2 3 -29
    -2 -3 -29
    2 3 29
    -3 3 -29
    3 3 29
    -3 3 -29
    -3 -3 -29
    -4 -3 -29
    4 3 29
    -4 3 -29
    4 4 -29
    3 4 -29
    -3 -4 29
    -2 4 29
    2 -4 -29
    2 4 -29
    -2 -4 29
    1 -4 -29
    1 4 -29
    -1 -4 29
    -1 4 29
    0 -4 -29
    0 4 29
    0 -4 29
    0 4 -29
    -1 4 -29
    -1 -4 -29
    1 4 29
    -1 4 -29
    1 -4 29
    1 -4 29
    -2 4 -29
    -2 4 -29
    2 -4 29
    2 4 29
    -2 -4 -29
    3 4 29
    -3 -4 -29
    -3 4 -29
    -3 4 -29
    -4 -4 -29
    3 5 -29
    -3 -5 29
    -3 5 29
    -2 -5 29
    -2 5 29
    2 5 -29
    -1 5 29
    1 5 -29
    -1 -5 29
    1 -5 -29
    0 -5 29
    0 5 -29
    0 5 29
    0 -5 -29
    1 -5 29
    -1 -5 -29
    -1 5 -29
    1 5 29
    -2 -5 -29
    -2 5 -29
    -2 5 -29
    2 5 29
    2 -5 29
    -3 5 -29
    -3 -5 -29
    3 5 29
    -3 6 29
    3 6 -29
    -3 -6 29
    -2 6 29
    -2 -6 29
    2 6 -29
    1 6 -29
    -1 -6 29
    -1 6 29
    1 -6 -29
    0 -6 29
    0 6 -29
    0 -6 -29
    0 6 29
    1 -6 29
    1 6 29
    -1 -6 -29
    -2 -6 -29
    2 -6 29
    2 6 29
    -2 6 -29
    -2 6 -29
    -3 6 -29
    3 6 29
    -3 -6 -29
    -3 7 29
    2 7 -29
    -2 -7 29
    -2 7 29
    -1 -7 29
    -1 7 29
    1 7 -29
    1 -7 -29
    0 -7 29
    0 -7 -29
    0 7 29
    0 7 -29
    1 -7 29
    -1 -7 -29
    -1 7 -29
    1 7 29
    2 7 29
    -2 7 -29
    2 -7 29
    -2 -7 -29
    -1 8 29
    -1 -8 29
    1 -8 -29
    1 8 -29
    0 8 29
    0 -8 -29
    0 -8 29
    -1 8 -29
    1 -8 29
    -1 -8 -29
    1 8 29
    -2 8 -29
    0 -9 -29
    -4 0 30
    -3 0 30
    3 0 -30
    -2 0 30
    2 0 -30
    1 0 -30
    -1 0 30
    0 0 30
    0 0 -30
    0 0 30
    1 0 30
    -1 0 -30
    1 0 30
    -2 0 -30
    2 0 30
    3 0 30
    -3 0 -30
    4 0 30
    -4 0 -30
    -4 1 30
    -4 -1 30
    -3 1 30
    3 1 -30
    -3 -1 30
    2 -1 -30
    2 1 -30
    -2 1 30
    -2 -1 30
    -1 1 30
    -1 1 30
    1 1 -30
    -1 -1 30
    1 -1 -30
    0 -1 -30
    0 -1 30
    0 -1 30
    0 1 30
    0 1 -30
    1 -1 30
    -1 -1 -30
    1 -1 30
    -1 1 -30
    1 1 30
    2 1 30
    2 -1 30
    2 -1 30
    -2 -1 -30
    -2 1 -30
    -3 1 -30
    3 -1 30
    3 1 30
    4 -1 30
    4 1 30
    -4 -1 -30
    -4 -2 30
    3 2 -30
    -3 -2 30
    -2 -2 30
    2 2 -30
    1 -2 -30
    -1 -2 30
    -1 2 30
    1 2 -30
    0 2 -30
    0 -2 30
    0 -2 -30
    0 2 30
    1 -2 30
    1 2 30
    1 -2 30
    -1 -2 -30
    -1 2 -30
    -2 2 -30
    -2 -2 -30
    2 -2 30
    2 -2 30
    2 2 30
    -3 -2 -30
    3 -2 30
    3 2 30
    -3 2 -30
    -4 -2 -30
    4 2 30
    -4 2 -30
    3 3 -30
    -3 -3 30
    -2 -3 30
    2 -3 -30
    2 3 -30
    -2 3 30
    1 3 -30
    -1 -3 30
    -1 3 30
    1 -3 -30
    0 3 -30
    0 -3 -30
    0 3 30
    0 -3 30
    -1 3 -30
    -1 -3 -30
    1 -3 30
    1 3 30
    1 -3 30
    2 -3 30
    -2 3 -30
    -2 -3 -30
    2 3 30
    2 -3 30
    -2 3 -30
    3 3 30
    -3 3 -30
    -3 3 -30
    -3 -3 -30
    -4 -3 -30
    3 4 -30
    -3 -4 30
    2 4 -30
    -2 4 30
    -2 -4 30
    2 -4 -30
    1 4 -30
    -1 -4 30
    1 -4 -30
    -1 4 30
    0 -4 30
    0 4 -30
    0 4 30
    0 -4 -30
    1 -4 30
    1 4 30
    -1 -4 -30
    -1 4 -30
    2 4 30
    -2 4 -30
    -2 4 -30
    2 -4 30
    -2 -4 -30
    3 4 30
    -3 4 -30
    -3 -4 -30
    -3 4 -30
    -3 5 30
    3 5 -30
    -3 -5 30
    -2 -5 30
    2 5 -30
    -2 5 30
    -1 5 30
    -1 -5 30
    1 5 -30
    1 -5 -30
    0 5 -30
    0 -5 -30
    0 -5 30
    0 5 30
    -1 -5 -30
    -1 5 -30
    1 5 30
    1 -5 30
    2 -5 30
    -2 -5 -30
    -2 5 -30
    2 5 30
    -2 5 -30
    3 5 30
    -3 -5 -30
    3 6 -30
    -3 6 30
    -2 6 30
    2 6 -30
    -2 -6 30
    -1 -6 30
    -1 6 30
    1 -6 -30
    1 6 -30
    0 -6 -30
    0 -6 30
    0 6 -30
    0 6 30
    -1 6 -30
    1 6 30
    1 -6 30
    -1 -6 -30
    -2 6 -30
    -2 -6 -30
    2 -6 30
    2 6 30
    -3 6 -30
    -2 7 30
    -1 7 30
    1 7 -30
    -1 -7 30
    1 -7 -30
    0 -7 30
    0 7 -30
    0 7 30
    0 -7 -30
    -1 7 -30
    -1 -7 -30
    1 7 30
    1 -7 30
    -2 7 -30
    1 -8 -30
    0 -8 -30
    0 8 -30
    -1 -8 -30
    -1 8 -30
    -4 0 31
    -3 0 31
    3 0 -31
    2 0 -31
    -2 0 31
    -1 0 31
    1 0 -31
    0 0 -31
    0 0 31
    0 0 31
    1 0 31
    -1 0 -31
    1 0 31
    -2 0 -31
    2 0 31
    -3 0 -31
    3 0 31
    -4 0 -31
    -4 -1 31
    -4 1 31
    -3 1 31
    -3 -1 31
    3 1 -31
    -2 -1 31
    2 -1 -31
    -2 1 31
    2 1 -31
    -1 -1 31
    -1 1 31
    1 1 -31
    1 -1 -31
    0 -1 31
    0 1 -31
    0 -1 -31
    0 -1 31
    0 1 31
    1 1 31
    1 -1 31
    -1 -1 -31
    1 -1 31
    -1 1 -31
    -2 -1 -31
    2 -1 31
    2 -1 31
    -2 1 -31
    2 1 31
    -3 -1 -31
    -3 1 -31
    3 -1 31
    3 1 31
    -4 -1 -31
    3 2 -31
    -3 -2 31
    2 2 -31
    -2 -2 31
    2 -2 -31
    1 2 -31
    -1 2 31
    1 -2 -31
    -1 -2 31
    0 -2 -31
    0 -2 31
    0 2 -31
    0 2 31
    -1 2 -31
    -1 -2 -31
    1 2 31
    1 -2 31
    1 -2 31
    2 -2 31
    2 2 31
    2 -2 31
    -2 2 -31
    -2 -2 -31
    -3 -2 -31
    3 2 31
    3 -2 31
    -3 2 -31
    -4 -2 -31
    -3 -3 31
    3 3 -31
    2 3 -31
    -2 3 31
    2 -3 -31
    -2 -3 31
    -1 3 31
    1 -3 -31
    1 3 -31
    -1 -3 31
    0 3 -31
    0 -3 31
    0 -3 -31
    0 3 31
    -1 3 -31
    1 3 31
    1 -3 31
    -1 -3 -31
    1 -3 31
    -2 -3 -31
    2 -3 31
    2 3 31
    -2 3 -31
    2 -3 31
    -3 3 -31
    -3 -3 -31
    3 3 31
    -3 3 -31
    -3 -4 31
    3 4 -31
    -2 -4 31
    2 -4 -31
    2 4 -31
    -2 4 31
    -1 4 31
    -1 -4 31
    1 4 -31
    1 -4 -31
    0 -4 -31
    0 -4 31
    0 4 -31
    0 4 31
    1 -4 31
    1 4 31
    -1 4 -31
    -1 -4 -31
    -2 4 -31
    -2 4 -31
    2 -4 31
    -3 -4 -31
    -3 4 -31
    3 4 31
    -3 4 -31
    3 5 -31
    2 5 -31
    -2 -5 31
    -2 5 31
    1 5 -31
    1 -5 -31
    -1 -5 31
    0 -5 -31
    0 5 -31
    0 5 31
    0 -5 31
    1 -5 31
    1 5 31
    -1 -5 -31
    -1 5 -31
    2 -5 31
    -2 5 -31
    -2 5 -31
    -2 -5 -31
    2 5 31
    -3 5 -31
    -2 6 31
    2 6 -31
    -2 -6 31
    -1 -6 31
    1 6 -31
    1 -6 -31
    -1 6 31
    0 6 31
    0 -6 -31
    0 -6 31
    0 6 -31
    1 6 31
    -1 6 -31
    -1 -6 -31
    1 -6 31
    2 -6 31
    2 6 31
    -2 6 -31
    -2 -6 -31
    1 -7 -31
    -1 -7 31
    -1 7 31
    1 7 -31
    0 7 -31
    0 7 31
    0 -7 -31
    0 -7 31
    -1 -7 -31
    1 7 31
    -1 7 -31
    1 -7 31
    -2 7 -31
    0 -8 -31
    3 0 -32
    -3 0 32
    2 0 -32
    -2 0 32
    1 0 -32
    -1 0 32
    0 0 -32
    0 0 32
    1 0 32
    -1 0 -32
    1 0 32
    -2 0 -32
    2 0 32
    -3 0 -32
    3 0 32
    -3 -1 32
    3 1 -32
    -2 -1 32
    2 1 -32
    2 -1 -32
    1 -1 -32
    -1 -1 32
    1 1 -32
    -1 1 32
    0 -1 -32
    0 -1 32
    0 -1 32
    0 1 32
    0 1 -32
    1 1 32
    -1 -1 -32
    -1 1 -32
    1 -1 32
    1 -1 32
    -2 1 -32
    -2 -1 -32
    2 1 32
    2 -1 32
    -3 1 -32
    3 1 32
    -3 -1 -32
    3 2 -32
    -3 -2 32
    2 2 -32
    -2 -2 32
    2 -2 -32
    -1 2 32
    1 -2 -32
    -1 -2 32
    1 2 -32
    0 -2 -32
    0 2 -32
    0 -2 32
    0 2 32
    1 2 32
    1 -2 32
    -1 2 -32
    -1 -2 -32
    1 -2 32
    -2 2 -32
    2 2 32
    -2 -2 -32
    2 -2 32
    2 -2 32
    -3 -2 -32
    -3 2 -32
    3 2 32
    -3 -3 32
    3 3 -32
    2 -3 -32
    2 3 -32
    -2 -3 32
    -1 3 32
    1 3 -32
    1 -3 -32
    -1 -3 32
    0 3 32
    0 -3 -32
    0 -3 32
    0 3 -32
    -1 -3 -32
    1 -3 32
    -1 3 -32
    1 3 32
    1 -3 32
    2 -3 32
    -2 -3 -32
    2 3 32
    2 -3 32
    -2 3 -32
    -2 3 -32
    -3 -3 -32
    3 3 32
    -3 3 -32
    -3 3 -32
    3 4 -32
    -2 4 32
    2 4 -32
    2 -4 -32
    -2 -4 32
    -1 -4 32
    1 4 -32
    -1 4 32
    1 -4 -32
    0 4 -32
    0 -4 -32
    0 4 32
    0 -4 32
    -1 4 -32
    1 -4 32
    1 4 32
    -1 -4 -32
    -2 4 -32
    -2 -4 -32
    -2 4 -32
    2 4 32
    2 -4 32
    -3 4 -32
    -3 4 -32
    -2 -5 32
    2 5 -32
    -2 5 32
    1 -5 -32
    1 5 -32
    -1 -5 32
    -1 5 32
    0 -5 32
    0 5 32
    0 -5 -32
    0 5 -32
    1 -5 32
    1 5 32
    -1 5 -32
    -1 -5 -32
    -2 5 -32
    2 5 32
    -2 -5 -32
    -2 5 -32
    2 -5 32
    -2 6 32
    1 6 -32
    1 -6 -32
    -1 -6 32
    0 -6 32
    0 6 32
    0 -6 -32
    0 6 -32
    1 6 32
    -1 6 -32
    -1 -6 -32
    1 -6 32
    -2 6 -32
    1 -7 -32
    0 -7 -32
    -1 7 -32
    -3 0 33
    3 0 -33
    -2 0 33
    2 0 -33
    1 0 -33
    -1 0 33
    0 0 33
    0 0 -33
    0 0 33
    -1 0 -33
    1 0 33
    2 0 33
    -2 0 -33
    3 0 33
    -3 0 -33
    3 1 -33
    -3 -1 33
    2 1 -33
    -2 -1 33
    2 -1 -33
    1 1 -33
    1 -1 -33
    -1 -1 33
    0 1 33
    0 -1 33
    0 -1 -33
    0 1 -33
    1 -1 33
    1 -1 33
    -1 -1 -33
    -1 1 -33
    1 1 33
    2 -1 33
    -2 1 -33
    -2 -1 -33
    2 1 33
    2 -1 33
    -3 -1 -33
    3 1 33
    3 -1 33
    -3 1 -33
    3 2 -33
    -3 -2 33
    -2 -2 33
    2 2 -33
    2 -2 -33
    -1 -2 33
    1 2 -33
    -1 2 33
    1 -2 -33
    0 -2 33
    0 2 -33
    0 -2 -33
    0 2 33
    1 -2 33
    1 -2 33
    -1 -2 -33
    -1 2 -33
    -2 2 -33
    2 -2 33
    2 -2 33
    -2 -2 -33
    2 2 33
    -3 -2 -33
    -3 2 -33
    3 -2 33
    3 3 -33
    2 3 -33
    -2 -3 33
    2 -3 -33
    -1 -3 33
    1 3 -33
    -1 3 33
    1 -3 -33
    0 -3 33
    0 -3 -33
    0 3 -33
    0 3 33
    1 3 33
    1 -3 33
    -1 3 -33
    -1 -3 -33
    2 3 33
    -2 3 -33
    2 -3 33
    -2 -3 -33
    2 -3 33
    -3 3 -33
    -3 3 -33
    -2 4 33
    -2 -4 33
    2 4 -33
    2 -4 -33
    1 4 -33
    -1 -4 33
    -1 4 33
    1 -4 -33
    0 4 33
    0 -4 33
    0 -4 -33
    0 4 -33
    -1 -4 -33
    1 -4 33
    -1 4 -33
    1 4 33
    -2 4 -33
    -2 -4 -33
    2 -4 33
    -2 4 -33
    2 4 33
    -2 5 33
    1 5 -33
    -1 -5 33
    -1 5 33
    1 -5 -33
    0 -5 33
    0 5 33
    0 -5 -33
    0 5 -33
    -1 5 -33
    1 5 33
    -1 -5 -33
    1 -5 33
    -2 5 -33
    -1 6 33
    1 -6 -33
    0 -6 33
    0 6 -33
    0 -6 -33
    0 6 33
    -1 6 -33
    -3 0 34
    3 0 -34
    2 0 -34
    -2 0 34
    1 0 -34
    -1 0 34
    0 0 -34
    0 0 34
    1 0 34
    2 0 34
    -2 0 -34
    -3 0 -34
    -3 -1 34
    3 1 -34
    -2 -1 34
    2 1 -34
    2 -1 -34
    -1 -1 34
    1 1 -34
    1 -1 -34
    0 1 -34
    0 1 34
    0 -1 34
    0 -1 -34
    -1 1 -34
    1 -1 34
    -1 -1 -34
    1 1 34
    1 -1 34
    -2 -1 -34
    -2 1 -34
    2 -1 34
    2 1 34
    2 -1 34
    -3 1 -34
    3 2 -34
    -3 -2 34
    2 -2 -34
    -2 -2 34
    2 2 -34
    1 -2 -34
    1 2 -34
    -1 2 34
    -1 -2 34
    0 -2 -34
    0 2 34
    0 -2 34
    0 2 -34
    -1 -2 -34
    1 -2 34
    -1 2 -34
    1 -2 34
    1 2 34
    2 -2 34
    -2 -2 -34
    2 2 34
    2 -2 34
    -2 2 -34
    -3 2 -34
    2 3 -34
    2 -3 -34
    -2 -3 34
    -1 -3 34
    1 3 -34
    1 -3 -34
    0 3 -34
    0 3 34
    0 -3 34
    0 -3 -34
    1 3 34
    -1 -3 -34
    -1 3 -34
    1 -3 34
    2 -3 34
    2 3 34
    2 -3 34
    -2 3 -34
    -2 -3 -34
    -2 4 34
    2 4 -34
    2 -4 -34
    1 -4 -34
    1 4 -34
    -1 -4 34
    -1 4 34
    0 4 -34
    0 -4 -34
    0 4 34
    0 -4 34
    1 -4 34
    -1 4 -34
    1 4 34
    -1 -4 -34
    -2 4 -34
    2 -4 34
    -2 4 -34
    -1 5 34
    -1 -5 34
    1 -5 -34
    0 5 -34
    0 5 34
    0 -5 34
    0 -5 -34
    1 -5 34
    1 5 34
    -1 5 -34
    -1 -5 -34
    1 -6 -34
    2 0 -35
    1 0 -35
    0 0 -35
    0 0 35
    -1 0 -35
    1 0 35
    2 0 35
    -2 0 -35
    -2 -1 35
    2 1 -35
    2 -1 -35
    1 -1 -35
    1 1 -35
    -1 -1 35
    0 -1 -35
    0 -1 35
    0 1 -35
    0 1 35
    -1 1 -35
    1 1 35
    1 -1 35
    1 -1 35
    -1 -1 -35
    -2 1 -35
    2 1 35
    -2 -1 -35
    2 -1 35
    -2 -2 35
    2 -2 -35
    2 2 -35
    -1 -2 35
    1 2 -35
    1 -2 -35
    0 -2 -35
    0 2 -35
    0 2 35
    0 -2 35
    1 -2 35
    -1 -2 -35
    1 2 35
    1 -2 35
    -1 2 -35
    2 2 35
    2 -2 35
    -2 2 -35
    2 -2 35
    -2 -3 35
    2 -3 -35
    -1 -3 35
    -1 3 35
    1 3 -35
    1 -3 -35
    0 -3 -35
    0 3 35
    0 3 -35
    0 -3 35
    -1 3 -35
    1 3 35
    1 -3 35
    -1 -3 -35
    2 -3 35
    -2 3 -35
    2 -3 35
    1 -4 -35
    -1 -4 35
    -1 4 35
    0 -4 -35
    0 -4 35
    0 4 -35
    0 4 35
    1 -4 35
    -1 4 -35
    1 4 35
    1 -5 -35
    2 0 -36
    1 0 -36
    0 0 -36
    -1 0 -36
    1 0 36
    2 0 36
    2 1 -36
    2 -1 -36
    -2 -1 36
    1 1 -36
    -1 -1 36
    1 -1 -36
    0 1 -36
    0 1 36
    0 -1 36
    0 -1 -36
    1 1 36
    -1 -1 -36
    1 -1 36
    -1 1 -36
    2 -1 36
    -2 -2 36
    2 -2 -36
    -1 -2 36
    1 2 -36
    1 -2 -36
    0 -2 36
    0 -2 -36
    0 2 36
    0 2 -36
    -1 2 -36
    1 2 36
    1 -2 36
    2 -2 36
    -1 -3 36
    -1 3 36
    1 -3 -36
    0 3 36
    0 -3 -36
    0 -3 36
    1 -3 36
    1 3 36
    0 4 36
    1 0 37
    -1 -1 37
    0 1 37
    1 -1 37
    1 1 37
    -1 -2 37
    0 -2 37
    0 2 37
    0 -3 37
    0 3 37
_diffrn_reflns_number     13301
_diffrn_reflns_av_R_equivalents     0.0351
_diffrn_reflns_av_unetI/netI     0.0367
_diffrn_reflns_theta_min     1.433
_diffrn_reflns_theta_max     28.287
_diffrn_reflns_theta_full     25.242
_diffrn_measured_fraction_theta_max     0.982
_diffrn_measured_fraction_theta_full     0.999
_diffrn_reflns_limit_h_min     -7
_diffrn_reflns_limit_h_max     5
_diffrn_reflns_limit_k_min     -12
_diffrn_reflns_limit_k_max     14
_diffrn_reflns_limit_l_min     -36
_diffrn_reflns_limit_l_max     37
_refine_special_details     ?
_reflns_number_total     4037
_reflns_number_gt     3460
_reflns_threshold_expression     'I > 2\s(I)'
_refine_ls_structure_factor_coef     Fsqd
_refine_ls_matrix_type     full
_refine_ls_R_factor_all     0.0517
_refine_ls_R_factor_gt     0.0420
_refine_ls_wR_factor_gt     0.0964
_refine_ls_wR_factor_ref     0.1026
_refine_ls_goodness_of_fit_ref     1.040
_refine_ls_restrained_S_all     1.040
_refine_ls_number_reflns     4037
_refine_ls_number_parameters     231
_refine_ls_number_restraints     0
_refine_ls_hydrogen_treatment     mixed
_refine_ls_weighting_scheme     calc
_refine_ls_weighting_details
              'w=1/[\s^2^(Fo^2^)+(0.0564P)^2^+0.0350P] where P=(Fo^2^+2Fc^2^)/3'
_atom_sites_solution_hydrogens     mixed
_atom_sites_solution_primary     direct
_atom_sites_solution_secondary     ?
_refine_ls_shift/su_max     0.000
_refine_ls_shift/su_mean     0.000
_refine_diff_density_max     0.236
_refine_diff_density_min     -0.142
_refine_ls_extinction_method     none
_refine_ls_extinction_coef     .
_refine_ls_abs_structure_details
;
Flack <i>x</i> determined using 1213 quotients
[(<i>I</i>^+^)-(<i>I</i>^-^)]/[(<i>I</i>^+^)+(<i>I</i>^-^)]
(Parsons <i>et al.</i>,  2013)
;
_refine_ls_abs_structure_Flack     0.07(4)
loop_
    _atom_type_symbol
    _atom_type_description
    _atom_type_scat_dispersion_real
    _atom_type_scat_dispersion_imag
    _atom_type_scat_source
    'C' 'C' 0.0033 0.0016
                         'International Tables Vol C Tables 4.2.6.8 and 6.1.1.4'
    'H' 'H' 0.0000 0.0000
                         'International Tables Vol C Tables 4.2.6.8 and 6.1.1.4'
    'N' 'N' 0.0061 0.0033
                         'International Tables Vol C Tables 4.2.6.8 and 6.1.1.4'
    'O' 'O' 0.0106 0.0060
                         'International Tables Vol C Tables 4.2.6.8 and 6.1.1.4'
    'S' 'S' 0.1246 0.1234
                         'International Tables Vol C Tables 4.2.6.8 and 6.1.1.4'
_computing_data_collection
;
SMART (Bruker, 2016)
;
_computing_cell_refinement
;
SAINT (Bruker, 2016)
;
_computing_data_reduction
;
SAINT (Bruker, 2016)
;
_computing_structure_solution
;
SHELXS (Sheldrick, 2008)
;
_computing_structure_refinement
;
<i>SHELXL2018/3</i> (Sheldrick, 2015b)
;
_computing_molecular_graphics
;
OLEX2 (Dolomanov <i>et al.</i>,  2009)
;
_computing_publication_material
;
OLEX2 (Dolomanov <i>et al.</i>,  2009)
;
loop_
    _atom_site_type_symbol
    _atom_site_label
    _atom_site_fract_x
    _atom_site_fract_y
    _atom_site_fract_z
    _atom_site_U_iso_or_equiv
    _atom_site_adp_type
    _atom_site_calc_flag
    _atom_site_occupancy
    _atom_site_disorder_assembly
    _atom_site_disorder_group
    S S1 0.29097(13) 0.61561(6) 0.04750(2) 0.04039(18) Uani d 1 . .
    O O1 0.2013(5) 0.5960(2) 0.00084(6) 0.0665(7) Uani d 1 . .
    O O2 0.5430(4) 0.5943(2) 0.05600(8) 0.0655(6) Uani d 1 . .
    O O3 0.0948(4) 0.72050(18) 0.18769(6) 0.0575(6) Uani d 1 . .
    O O4 -0.3983(4) 0.8940(2) 0.13514(8) 0.0659(6) Uani d 1 . .
    N N1 0.1594(4) 0.56459(18) 0.13538(6) 0.0394(5) Uani d 1 . .
    N N2 0.0062(5) 0.8977(2) 0.12438(9) 0.0485(6) Uani d 1 . .
    C C1 0.1124(4) 0.5198(2) 0.08754(7) 0.0333(5) Uani d 1 . .
    H H1 -0.058432 0.536713 0.080716 0.040 Uiso calc 1 . .
    C C2 0.0930(5) 0.6841(2) 0.14753(8) 0.0409(6) Uani d 1 . .
    C C3 0.0251(5) 0.7713(2) 0.10656(8) 0.0398(6) Uani d 1 . .
    H H3 -0.132274 0.745690 0.093867 0.048 Uiso calc 1 . .
    C C4 0.2134(6) 0.7692(2) 0.06686(8) 0.0424(6) Uani d 1 . .
    H H4A 0.359008 0.811013 0.077660 0.051 Uiso calc 1 . .
    H H4B 0.150687 0.816206 0.040330 0.051 Uiso calc 1 . .
    C C11 0.1560(4) 0.3832(2) 0.07738(7) 0.0350(5) Uani d 1 . .
    C C16 0.3688(5) 0.3203(3) 0.08898(9) 0.0448(6) Uani d 1 . .
    H H16 0.493371 0.362002 0.104412 0.054 Uiso calc 1 . .
    C C15 0.3932(6) 0.1953(3) 0.07738(10) 0.0559(8) Uani d 1 . .
    H H15 0.533040 0.152566 0.085968 0.067 Uiso calc 1 . .
    C C14 0.2132(7) 0.1331(3) 0.05326(10) 0.0596(9) Uani d 1 . .
    H H14 0.232717 0.049213 0.045356 0.072 Uiso calc 1 . .
    C C13 0.0065(7) 0.1949(3) 0.04104(10) 0.0565(8) Uani d 1 . .
    H H13 -0.114479 0.153289 0.024516 0.068 Uiso calc 1 . .
    C C12 -0.0235(5) 0.3194(2) 0.05317(8) 0.0434(6) Uani d 1 . .
    H H12 -0.165681 0.360621 0.044990 0.052 Uiso calc 1 . .
    C C5 0.2702(5) 0.4889(2) 0.17177(7) 0.0393(6) Uani d 1 . .
    C C6 0.1536(6) 0.3843(3) 0.18873(9) 0.0535(8) Uani d 1 . .
    H H6 0.004073 0.360301 0.176670 0.064 Uiso calc 1 . .
    C C7 0.2639(10) 0.3152(3) 0.22429(10) 0.0815(13) Uani d 1 . .
    H H7 0.188747 0.243530 0.235747 0.098 Uiso calc 1 . .
    C C8 0.4806(12) 0.3516(5) 0.24243(12) 0.0976(17) Uani d 1 . .
    H H8 0.553113 0.304469 0.266063 0.117 Uiso calc 1 . .
    C C9 0.5929(8) 0.4575(5) 0.22597(12) 0.0839(13) Uani d 1 . .
    H H9 0.738587 0.483351 0.239181 0.101 Uiso calc 1 . .
    C C10 0.4902(6) 0.5261(3) 0.18983(10) 0.0560(8) Uani d 1 . .
    H H10 0.568552 0.596319 0.177902 0.067 Uiso calc 1 . .
    C C17 -0.2027(7) 0.9434(3) 0.14185(9) 0.0490(7) Uani d 1 . .
    C C18 -0.1753(8) 1.0631(3) 0.16996(11) 0.0678(10) Uani d 1 . .
    H H18A -0.330040 1.103268 0.172852 0.102 Uiso calc 1 . .
    H H18B -0.064566 1.118103 0.154150 0.102 Uiso calc 1 . .
    H H18C -0.113853 1.043699 0.200700 0.102 Uiso calc 1 . .
    H H2 0.139(5) 0.924(3) 0.1348(9) 0.042(8) Uiso d 1 . .
loop_
    _atom_site_aniso_label
    _atom_site_aniso_U_11
    _atom_site_aniso_U_22
    _atom_site_aniso_U_33
    _atom_site_aniso_U_12
    _atom_site_aniso_U_13
    _atom_site_aniso_U_23
    S1 0.0452(4) 0.0358(3) 0.0402(3) 0.0022(3) 0.0046(3) 0.0016(2)
    O1 0.1092(19) 0.0556(12) 0.0347(9) -0.0001(14) 0.0030(11) -0.0010(8)
    O2 0.0404(11) 0.0512(13) 0.1048(17) 0.0035(10) 0.0137(12) 0.0130(11)
    O3 0.0835(16) 0.0502(12) 0.0387(9) 0.0055(11) 0.0013(10) -0.0095(8)
    O4 0.0562(14) 0.0671(15) 0.0742(14) 0.0093(13) -0.0051(11) -0.0223(12)
    N1 0.0536(15) 0.0329(10) 0.0317(9) 0.0008(10) -0.0029(9) -0.0018(8)
    N2 0.0530(16) 0.0315(12) 0.0611(14) -0.0018(12) -0.0034(12) -0.0078(10)
    C1 0.0321(12) 0.0353(12) 0.0324(10) 0.0017(10) -0.0035(9) -0.0027(9)
    C2 0.0461(16) 0.0349(13) 0.0415(12) -0.0033(12) 0.0008(12) -0.0033(10)
    C3 0.0431(15) 0.0303(12) 0.0460(13) -0.0002(11) -0.0029(11) -0.0054(10)
    C4 0.0506(15) 0.0347(12) 0.0419(12) -0.0013(13) -0.0016(12) 0.0019(9)
    C11 0.0406(14) 0.0327(11) 0.0317(10) -0.0004(11) 0.0015(9) -0.0009(9)
    C16 0.0480(16) 0.0434(14) 0.0431(13) 0.0080(13) -0.0010(11) 0.0002(11)
    C15 0.072(2) 0.0458(16) 0.0498(15) 0.0223(16) 0.0092(15) 0.0110(12)
    C14 0.095(3) 0.0319(13) 0.0516(15) -0.0005(17) 0.0225(18) 0.0014(11)
    C13 0.072(2) 0.0451(16) 0.0521(15) -0.0183(17) 0.0068(15) -0.0108(12)
    C12 0.0463(15) 0.0445(15) 0.0394(12) -0.0049(13) 0.0010(12) -0.0051(11)
    C5 0.0445(15) 0.0420(13) 0.0315(10) 0.0043(12) -0.0011(11) -0.0019(9)
    C6 0.071(2) 0.0473(15) 0.0422(13) -0.0011(16) 0.0077(13) 0.0033(12)
    C7 0.138(4) 0.060(2) 0.0462(16) 0.015(3) 0.012(2) 0.0154(14)
    C8 0.147(5) 0.100(4) 0.0458(18) 0.058(3) -0.020(2) 0.0019(19)
    C9 0.073(3) 0.118(4) 0.060(2) 0.039(3) -0.0289(19) -0.029(2)
    C10 0.0483(18) 0.071(2) 0.0483(14) 0.0058(16) -0.0050(13) -0.0119(14)
    C17 0.065(2) 0.0384(14) 0.0435(13) 0.0077(15) -0.0061(15) -0.0038(10)
    C18 0.095(3) 0.0437(16) 0.0649(18) 0.0125(19) -0.0055(19) -0.0156(13)
_geom_special_details
;
 All esds (except the esd in the dihedral angle between two l.s. planes)
 are estimated using the full covariance matrix.  The cell esds are taken
 into account individually in the estimation of esds in distances, angles
 and torsion angles; correlations between esds in cell parameters are only
 used when they are defined by crystal symmetry.  An approximate (isotropic)
 treatment of cell esds is used for estimating esds involving l.s. planes.
;
loop_
    _geom_bond_atom_site_label_1
    _geom_bond_atom_site_label_2
    _geom_bond_site_symmetry_2
    _geom_bond_distance
    _geom_bond_publ_flag
    S1 O1 . 1.431(2) ?
    S1 O2 . 1.431(2) ?
    S1 C1 . 1.821(2) ?
    S1 C4 . 1.783(3) ?
    O3 C2 . 1.206(3) ?
    O4 C17 . 1.218(4) ?
    N1 C1 . 1.465(3) ?
    N1 C2 . 1.373(3) ?
    N1 C5 . 1.449(3) ?
    N2 C3 . 1.446(3) ?
    N2 C17 . 1.348(4) ?
    N2 H2 . 0.84(3) ?
    C1 H1 . 0.9800 ?
    C1 C11 . 1.507(3) ?
    C2 C3 . 1.538(3) ?
    C3 H3 . 0.9800 ?
    C3 C4 . 1.535(4) ?
    C4 H4A . 0.9700 ?
    C4 H4B . 0.9700 ?
    C11 C16 . 1.394(4) ?
    C11 C12 . 1.386(3) ?
    C16 H16 . 0.9300 ?
    C16 C15 . 1.382(4) ?
    C15 H15 . 0.9300 ?
    C15 C14 . 1.378(5) ?
    C14 H14 . 0.9300 ?
    C14 C13 . 1.364(5) ?
    C13 H13 . 0.9300 ?
    C13 C12 . 1.384(4) ?
    C12 H12 . 0.9300 ?
    C5 C6 . 1.377(4) ?
    C5 C10 . 1.378(4) ?
    C6 H6 . 0.9300 ?
    C6 C7 . 1.393(5) ?
    C7 H7 . 0.9300 ?
    C7 C8 . 1.360(7) ?
    C8 H8 . 0.9300 ?
    C8 C9 . 1.373(6) ?
    C9 H9 . 0.9300 ?
    C9 C10 . 1.384(5) ?
    C10 H10 . 0.9300 ?
    C17 C18 . 1.515(4) ?
    C18 H18A . 0.9600 ?
    C18 H18B . 0.9600 ?
    C18 H18C . 0.9600 ?
loop_
    _geom_angle_atom_site_label_1
    _geom_angle_atom_site_label_2
    _geom_angle_atom_site_label_3
    _geom_angle_site_symmetry_1
    _geom_angle_site_symmetry_3
    _geom_angle
    _geom_angle_publ_flag
    O1 S1 C1 . . 108.03(13) ?
    O1 S1 C4 . . 109.74(13) ?
    O2 S1 O1 . . 118.01(15) ?
    O2 S1 C1 . . 109.38(12) ?
    O2 S1 C4 . . 109.15(14) ?
    C4 S1 C1 . . 101.20(11) ?
    C2 N1 C1 . . 119.34(19) ?
    C2 N1 C5 . . 116.91(18) ?
    C5 N1 C1 . . 123.75(19) ?
    C3 N2 H2 . . 112(2) ?
    C17 N2 C3 . . 122.0(3) ?
    C17 N2 H2 . . 120(2) ?
    S1 C1 H1 . . 107.1 ?
    N1 C1 S1 . . 107.50(16) ?
    N1 C1 H1 . . 107.1 ?
    N1 C1 C11 . . 117.76(19) ?
    C11 C1 S1 . . 109.76(16) ?
    C11 C1 H1 . . 107.1 ?
    O3 C2 N1 . . 122.4(2) ?
    O3 C2 C3 . . 121.6(2) ?
    N1 C2 C3 . . 115.99(19) ?
    N2 C3 C2 . . 108.5(2) ?
    N2 C3 H3 . . 109.0 ?
    N2 C3 C4 . . 108.7(2) ?
    C2 C3 H3 . . 109.0 ?
    C4 C3 C2 . . 112.5(2) ?
    C4 C3 H3 . . 109.0 ?
    S1 C4 H4A . . 108.8 ?
    S1 C4 H4B . . 108.8 ?
    C3 C4 S1 . . 113.79(17) ?
    C3 C4 H4A . . 108.8 ?
    C3 C4 H4B . . 108.8 ?
    H4A C4 H4B . . 107.7 ?
    C16 C11 C1 . . 123.8(2) ?
    C12 C11 C1 . . 117.2(2) ?
    C12 C11 C16 . . 118.9(2) ?
    C11 C16 H16 . . 120.3 ?
    C15 C16 C11 . . 119.5(3) ?
    C15 C16 H16 . . 120.3 ?
    C16 C15 H15 . . 119.5 ?
    C14 C15 C16 . . 121.0(3) ?
    C14 C15 H15 . . 119.5 ?
    C15 C14 H14 . . 120.1 ?
    C13 C14 C15 . . 119.8(3) ?
    C13 C14 H14 . . 120.1 ?
    C14 C13 H13 . . 119.9 ?
    C14 C13 C12 . . 120.2(3) ?
    C12 C13 H13 . . 119.9 ?
    C11 C12 H12 . . 119.6 ?
    C13 C12 C11 . . 120.7(3) ?
    C13 C12 H12 . . 119.6 ?
    C6 C5 N1 . . 120.4(2) ?
    C10 C5 N1 . . 118.5(3) ?
    C10 C5 C6 . . 121.1(3) ?
    C5 C6 H6 . . 120.7 ?
    C5 C6 C7 . . 118.7(3) ?
    C7 C6 H6 . . 120.7 ?
    C6 C7 H7 . . 119.7 ?
    C8 C7 C6 . . 120.6(4) ?
    C8 C7 H7 . . 119.7 ?
    C7 C8 H8 . . 119.9 ?
    C7 C8 C9 . . 120.2(4) ?
    C9 C8 H8 . . 119.9 ?
    C8 C9 H9 . . 119.8 ?
    C8 C9 C10 . . 120.3(4) ?
    C10 C9 H9 . . 119.8 ?
    C5 C10 C9 . . 119.0(4) ?
    C5 C10 H10 . . 120.5 ?
    C9 C10 H10 . . 120.5 ?
    O4 C17 N2 . . 123.0(2) ?
    O4 C17 C18 . . 122.5(3) ?
    N2 C17 C18 . . 114.5(3) ?
    C17 C18 H18A . . 109.5 ?
    C17 C18 H18B . . 109.5 ?
    C17 C18 H18C . . 109.5 ?
    H18A C18 H18B . . 109.5 ?
    H18A C18 H18C . . 109.5 ?
    H18B C18 H18C . . 109.5 ?
loop_
    _geom_torsion_atom_site_label_1
    _geom_torsion_atom_site_label_2
    _geom_torsion_atom_site_label_3
    _geom_torsion_atom_site_label_4
    _geom_torsion_site_symmetry_1
    _geom_torsion_site_symmetry_2
    _geom_torsion_site_symmetry_3
    _geom_torsion_site_symmetry_4
    _geom_torsion
    _geom_torsion_publ_flag
    S1 C1 C11 C16 . . . . 73.2(2) ?
    S1 C1 C11 C12 . . . . -103.8(2) ?
    O1 S1 C1 N1 . . . . -165.13(17) ?
    O1 S1 C1 C11 . . . . 65.65(19) ?
    O1 S1 C4 C3 . . . . 111.3(2) ?
    O2 S1 C1 N1 . . . . 65.22(19) ?
    O2 S1 C1 C11 . . . . -64.00(19) ?
    O2 S1 C4 C3 . . . . -117.9(2) ?
    O3 C2 C3 N2 . . . . 8.7(4) ?
    O3 C2 C3 C4 . . . . 129.0(3) ?
    N1 C1 C11 C16 . . . . -50.2(3) ?
    N1 C1 C11 C12 . . . . 132.9(2) ?
    N1 C2 C3 N2 . . . . -169.1(2) ?
    N1 C2 C3 C4 . . . . -48.8(3) ?
    N1 C5 C6 C7 . . . . -178.9(3) ?
    N1 C5 C10 C9 . . . . 177.3(3) ?
    N2 C3 C4 S1 . . . . 170.82(19) ?
    C1 S1 C4 C3 . . . . -2.7(2) ?
    C1 N1 C2 O3 . . . . 169.2(3) ?
    C1 N1 C2 C3 . . . . -13.1(4) ?
    C1 N1 C5 C6 . . . . -64.9(3) ?
    C1 N1 C5 C10 . . . . 117.0(3) ?
    C1 C11 C16 C15 . . . . -178.8(2) ?
    C1 C11 C12 C13 . . . . 177.7(2) ?
    C2 N1 C1 S1 . . . . 63.7(3) ?
    C2 N1 C1 C11 . . . . -171.8(2) ?
    C2 N1 C5 C6 . . . . 114.0(3) ?
    C2 N1 C5 C10 . . . . -64.0(3) ?
    C2 C3 C4 S1 . . . . 50.6(3) ?
    C3 N2 C17 O4 . . . . -15.9(4) ?
    C3 N2 C17 C18 . . . . 165.1(2) ?
    C4 S1 C1 N1 . . . . -49.88(19) ?
    C4 S1 C1 C11 . . . . -179.10(17) ?
    C11 C16 C15 C14 . . . . 2.0(4) ?
    C16 C11 C12 C13 . . . . 0.6(4) ?
    C16 C15 C14 C13 . . . . -0.7(4) ?
    C15 C14 C13 C12 . . . . -0.6(4) ?
    C14 C13 C12 C11 . . . . 0.7(4) ?
    C12 C11 C16 C15 . . . . -1.9(4) ?
    C5 N1 C1 S1 . . . . -117.4(2) ?
    C5 N1 C1 C11 . . . . 7.2(3) ?
    C5 N1 C2 O3 . . . . -9.9(4) ?
    C5 N1 C2 C3 . . . . 167.9(2) ?
    C5 C6 C7 C8 . . . . 1.1(5) ?
    C6 C5 C10 C9 . . . . -0.8(4) ?
    C6 C7 C8 C9 . . . . 0.3(6) ?
    C7 C8 C9 C10 . . . . -2.0(6) ?
    C8 C9 C10 C5 . . . . 2.2(5) ?
    C10 C5 C6 C7 . . . . -0.9(4) ?
    C17 N2 C3 C2 . . . . -88.7(3) ?
    C17 N2 C3 C4 . . . . 148.7(3) ?
loop_
    _geom_hbond_atom_site_label_D
    _geom_hbond_atom_site_label_H
    _geom_hbond_atom_site_label_A
    _geom_hbond_site_symmetry_A
    _geom_hbond_distance_DH
    _geom_hbond_distance_HA
    _geom_hbond_distance_DA
    _geom_hbond_angle_DHA
    _geom_hbond_publ_flag
    C1 H1 O2 1_455 0.98 2.39 3.365(3) 173 yes
    C4 H4A O4 1_655 0.97 2.29 3.185(4) 153 yes
    C8 H8 O3 4_645 0.93 2.51 3.378(5) 155 yes
_shelx_space_group_comment
;
The symmetry employed for this shelxl refinement is uniquely defined
by the following loop, which should always be used as a source of
symmetry information in preference to the above space-group names.
They are only intended as comments.
;
_shelx_estimated_absorpt_T_min     ?
_shelx_estimated_absorpt_T_max     ?
_iucr_refine_instructions_details
;
TITL ljs55s in P212121 #19
    ljs55s.res
    created by SHELXL-2018/3 at 10:50:56 on 06-Jan-2023
REM reset to P212121 #19
CELL 0.71073 5.523 10.6857 28.4296 90 90 90
ZERR 4 0.0004 0.0009 0.0024 0 0 0
LATT -1
SYMM 0.5-X,-Y,0.5+Z
SYMM 0.5+X,0.5-Y,-Z
SYMM -X,0.5+Y,0.5-Z
SFAC C H N O S
UNIT 72 72 8 16 4
EQIV $1 1+X,+Y,+Z
EQIV $2 -1+X,+Y,+Z
EQIV $3 1-X,-0.5+Y,0.5-Z
L.S. 20
PLAN  5
TEMP 298
HTAB C4 O4_$1
HTAB C1 O2_$2
HTAB C8 O3_$3
CONF
BOND $H
fmap 2 53
acta NOHKL
REM <olex2.extras>
REM <HklSrc "%.\\ljs55s.hkl">
REM </olex2.extras>
WGHT    0.056400    0.035000
FVAR       0.61614
S1    5    0.290965    0.615608    0.047496    11.00000    0.04515    0.03585 =
         0.04016    0.00156    0.00462    0.00221
O1    4    0.201301    0.595971    0.000835    11.00000    0.10919    0.05559 =
         0.03468   -0.00099    0.00297   -0.00014
O2    4    0.543031    0.594310    0.055996    11.00000    0.04036    0.05122 =
         0.10479    0.01302    0.01369    0.00351
O3    4    0.094761    0.720495    0.187690    11.00000    0.08350    0.05017 =
         0.03870   -0.00946    0.00131    0.00549
O4    4   -0.398324    0.894018    0.135137    11.00000    0.05624    0.06712 =
         0.07420   -0.02230   -0.00505    0.00927
N1    3    0.159436    0.564588    0.135379    11.00000    0.05364    0.03287 =
         0.03170   -0.00183   -0.00290    0.00081
N2    3    0.006158    0.897701    0.124376    11.00000    0.05298    0.03148 =
         0.06112   -0.00782   -0.00339   -0.00182
C1    1    0.112402    0.519816    0.087535    11.00000    0.03215    0.03527 =
         0.03242   -0.00267   -0.00354    0.00169
AFIX  13
H1    2   -0.058432    0.536713    0.080716    11.00000   -1.20000
AFIX   0
C2    1    0.093043    0.684146    0.147528    11.00000    0.04612    0.03493 =
         0.04152   -0.00327    0.00076   -0.00326
C3    1    0.025070    0.771326    0.106558    11.00000    0.04314    0.03029 =
         0.04596   -0.00537   -0.00291   -0.00024
AFIX  13
H3    2   -0.132274    0.745690    0.093867    11.00000   -1.20000
AFIX   0
C4    1    0.213366    0.769205    0.066859    11.00000    0.05062    0.03474 =
         0.04188    0.00192   -0.00156   -0.00133
AFIX  23
H4A   2    0.359008    0.811013    0.077660    11.00000   -1.20000
H4B   2    0.150687    0.816206    0.040330    11.00000   -1.20000
AFIX   0
C11   1    0.155960    0.383229    0.077376    11.00000    0.04056    0.03272 =
         0.03170   -0.00088    0.00150   -0.00042
C16   1    0.368783    0.320254    0.088982    11.00000    0.04803    0.04339 =
         0.04307    0.00023   -0.00102    0.00797
AFIX  43
H16   2    0.493371    0.362002    0.104412    11.00000   -1.20000
AFIX   0
C15   1    0.393166    0.195295    0.077378    11.00000    0.07208    0.04575 =
         0.04978    0.01104    0.00920    0.02227
AFIX  43
H15   2    0.533040    0.152566    0.085968    11.00000   -1.20000
AFIX   0
C14   1    0.213248    0.133062    0.053264    11.00000    0.09525    0.03191 =
         0.05163    0.00137    0.02246   -0.00048
AFIX  43
H14   2    0.232717    0.049213    0.045356    11.00000   -1.20000
AFIX   0
C13   1    0.006543    0.194877    0.041039    11.00000    0.07226    0.04511 =
         0.05213   -0.01083    0.00681   -0.01833
AFIX  43
H13   2   -0.114479    0.153289    0.024516    11.00000   -1.20000
AFIX   0
C12   1   -0.023516    0.319368    0.053169    11.00000    0.04629    0.04445 =
         0.03942   -0.00506    0.00102   -0.00489
AFIX  43
H12   2   -0.165681    0.360621    0.044990    11.00000   -1.20000
AFIX   0
C5    1    0.270213    0.488895    0.171769    11.00000    0.04453    0.04201 =
         0.03150   -0.00193   -0.00106    0.00433
C6    1    0.153558    0.384300    0.188728    11.00000    0.07102    0.04728 =
         0.04220    0.00331    0.00766   -0.00108
AFIX  43
H6    2    0.004073    0.360301    0.176670    11.00000   -1.20000
AFIX   0
C7    1    0.263925    0.315196    0.224293    11.00000    0.13848    0.05974 =
         0.04622    0.01539    0.01232    0.01472
AFIX  43
H7    2    0.188747    0.243530    0.235747    11.00000   -1.20000
AFIX   0
C8    1    0.480642    0.351556    0.242428    11.00000    0.14683    0.10003 =
         0.04582    0.00195   -0.02018    0.05843
AFIX  43
H8    2    0.553113    0.304469    0.266063    11.00000   -1.20000
AFIX   0
C9    1    0.592863    0.457544    0.225969    11.00000    0.07324    0.11849 =
         0.05996   -0.02869   -0.02885    0.03930
AFIX  43
H9    2    0.738587    0.483351    0.239181    11.00000   -1.20000
AFIX   0
C10   1    0.490205    0.526121    0.189829    11.00000    0.04834    0.07139 =
         0.04831   -0.01189   -0.00504    0.00577
AFIX  43
H10   2    0.568552    0.596319    0.177902    11.00000   -1.20000
AFIX   0
C17   1   -0.202735    0.943448    0.141851    11.00000    0.06521    0.03840 =
         0.04346   -0.00376   -0.00611    0.00775
C18   1   -0.175283    1.063091    0.169964    11.00000    0.09476    0.04365 =
         0.06492   -0.01559   -0.00554    0.01253
AFIX 137
H18A  2   -0.330040    1.103268    0.172852    11.00000   -1.50000
H18B  2   -0.064566    1.118103    0.154150    11.00000   -1.50000
H18C  2   -0.113853    1.043699    0.200700    11.00000   -1.50000
AFIX   0
H2    2    0.138885    0.924223    0.134783    11.00000    0.04212
HKLF 4
REM  ljs55s in P212121 #19
REM wR2 = 0.1026, GooF = S = 1.040, Restrained GooF = 1.040 for all data
REM R1 = 0.0420 for 3460 Fo > 4sig(Fo) and 0.0517 for all 4037 data
REM 231 parameters refined using 0 restraints
END
WGHT      0.0543      0.0637
REM Highest difference peak  0.236,  deepest hole -0.142,  1-sigma level  0.043
Q1    1   0.2196  0.6849  0.0597  11.00000  0.05    0.24
Q2    1   0.2915  0.6165  0.0345  11.00000  0.05    0.22
Q3    1   0.1705  0.4626  0.0783  11.00000  0.05    0.21
Q4    1   0.1930  0.5583  0.0654  11.00000  0.05    0.21
Q5    1   0.3432  0.5957  0.0202  11.00000  0.05    0.19
  REM The information below was added by Olex2.
  REM
  REM R1 = 0.0420 for 3460 Fo > 4sig(Fo) and 0.0517 for all 13361 data
  REM 231 parameters refined using n/a restraints
  REM Highest difference peak 0.24, deepest hole -0.14
  REM Mean Shift 0, Max Shift 0.000.
  REM +++ Tabular Listing of Refinement Information +++
  REM R1_all = 0.0517
  REM R1_gt = 0.0420
  REM wR_ref = 0.1026
  REM GOOF = 1.040
  REM Shift_max = 0.000
  REM Shift_mean = 0
  REM Reflections_all = 13361
  REM Reflections_gt = 3460
  REM Parameters = 231
  REM Hole = -0.14
  REM Peak = 0.24
  REM Flack = 0.07(4)
;
