# Supplementary material for: Crystal structures of rac-2,3-diphenyl-2,3,5,6-tetra­hydro-4H-1,3-thia­zine-1,1,4-trione and N-[(2S,5R)-1,1,4-trioxo-2,3-diphenyl-1,3-thia­zinan-5-yl]acet­amide
Source: Acta Crystallogr E Crystallogr Commun. 2023 Jan 31;79(Pt 2):120–3. doi: 10.1107/S2056989023000695 (PMC9912464; doi:10.1107/S2056989023000695)
Supplement: Supplementary file 2 [file e-79-00120-1sup2.hkl]

#
# h,k,l, Fc-squared, Fo-squared, sigma(Fo-squared), status flag
#
data_1
_shelx_title ' ljs62b_auto_a.res in P2(1)/c'
_shelx_refln_list_code          4
_shelx_F_calc_maximum      186.92
_exptl_crystal_F_000       632.00
_reflns_d_resolution_high  0.7961

loop_
 _space_group_symop_operation_xyz
 'x, y, z'
 '-x, y+1/2, -z+1/2'
 '-x, -y, -z'
 'x, -y-1/2, z-1/2'

_cell_length_a    14.4485
_cell_length_b    10.2031
_cell_length_c    10.4950
_cell_angle_alpha  90.000
_cell_angle_beta  107.179
_cell_angle_gamma  90.000

_shelx_F_squared_multiplier     1.000

loop_
 _refln_index_h
 _refln_index_k
 _refln_index_l
 _refln_F_squared_calc
 _refln_F_squared_meas
 _refln_F_squared_sigma
 _refln_observed_status
   1   0   0      11202.43      12116.71       517.88 o
   2   0   0       1920.77       1708.33        37.43 o
   3   0   0         32.67         25.22         1.68 o
   4   0   0      11119.63      10225.47       225.80 o
   5   0   0        410.61        395.29        13.86 o
   6   0   0        399.31        369.63        13.47 o
   7   0   0        699.24        639.25        34.61 o
   8   0   0        103.88         80.04         7.70 o
   9   0   0        931.64        817.72        43.83 o
  10   0   0          3.38          3.10         2.75 o
  11   0   0       1493.66       1442.26        53.00 o
  12   0   0         77.05         74.64         9.48 o
  13   0   0        102.14         90.70        13.79 o
  15   0   0          0.20         -3.66         6.13 o
  16   0   0         33.82         33.77         6.98 o
   1   1   0       5735.64       5781.64        87.72 o
   2   1   0        134.66        123.83         2.74 o
   3   1   0      10856.34      10870.08       150.59 o
   4   1   0       5452.06       5139.92        90.68 o
   5   1   0       1236.43       1130.64        20.71 o
   6   1   0        430.82        405.74         8.78 o
   7   1   0        322.45        285.87        11.15 o
   8   1   0          1.14          2.36         1.69 o
   9   1   0         60.88         65.28         5.56 o
  10   1   0        203.12        208.95        11.82 o
  11   1   0        108.73        100.55         6.91 o
  12   1   0       1040.26       1020.29        33.47 o
  13   1   0         57.76         58.73         8.05 o
  15   1   0          0.67          2.86         3.56 o
  16   1   0         39.88         41.50         7.85 o
   0   2   0        778.85        656.14        34.24 o
   1   2   0       4201.01       3957.07        88.76 o
   2   2   0        397.55        385.17         9.43 o
   3   2   0       1162.01       1087.69        25.64 o
   4   2   0        185.04        169.15         4.64 o
   5   2   0        219.11        211.25         5.93 o
   6   2   0        824.22        864.29        23.82 o
   7   2   0       1045.25       1154.59        29.77 o
   8   2   0        346.58        315.56        23.48 o
   9   2   0         39.60         31.68         3.82 o
  10   2   0        128.63        114.34         7.52 o
  11   2   0        138.88        146.81        10.64 o
  12   2   0         33.77         33.39         4.41 o
  13   2   0         43.56         57.13         8.44 o
  15   2   0          0.65         -0.80         4.01 o
  16   2   0          1.72          3.18         4.13 o
   1   3   0       3541.05       3034.22       105.17 o
   2   3   0        958.59        822.81        57.77 o
   3   3   0         29.97         28.49         2.66 o
   4   3   0        159.06        148.05         5.92 o
   5   3   0        219.25        229.23         7.34 o
   6   3   0       2225.69       2427.25        63.47 o
   7   3   0        339.12        685.75        77.65 o
   8   3   0          0.02          4.75         2.42 o
   9   3   0          4.61          4.39         2.53 o
  10   3   0         89.46         85.92         6.75 o
  11   3   0         34.47         42.25         5.44 o
  12   3   0        215.16        196.14        17.81 o
  13   3   0          0.58          7.66         7.83 o
  14   3   0        275.09        277.07        17.52 o
  15   3   0          0.47          1.26         3.42 o
  16   3   0          2.17          7.74         4.11 o
   0   4   0       5180.96       4868.33       145.19 o
   1   4   0         64.65         53.69         6.05 o
   2   4   0        466.96        373.32        19.21 o
   3   4   0       1045.34        948.49        32.59 o
   4   4   0        367.92        417.64        13.56 o
   5   4   0       1192.98       1358.69        50.05 o
   6   4   0        408.94        456.92        24.37 o
   7   4   0        614.26        682.23        28.87 o
   8   4   0        143.10        159.49        10.86 o
   9   4   0        885.95       1005.56        54.90 o
  10   4   0         64.38         72.07        12.63 o
  11   4   0        224.23        272.38        47.36 o
  12   4   0         47.13         41.98         9.59 o
  13   4   0         55.35         57.26        36.46 o
  14   4   0         59.27         50.15        11.60 o
  15   4   0          8.10          4.78         3.44 o
  16   4   0          4.76          1.37         2.87 o
   1   5   0       1009.13        916.24        26.01 o
   2   5   0        355.79        347.08        17.02 o
   3   5   0        194.88        167.59        12.16 o
   4   5   0        906.59        970.01        43.31 o
   5   5   0        854.86        852.12        31.20 o
   6   5   0       2681.89       2964.09        99.57 o
   7   5   0       1049.80       1063.70        45.72 o
   8   5   0         22.20         20.54         5.44 o
   9   5   0          2.78         -5.61         8.71 o
  10   5   0        565.23        717.94        82.43 o
  11   5   0         20.57         13.69         7.84 o
  12   5   0        133.92        145.41        16.16 o
  13   5   0         63.20         69.04        11.35 o
  14   5   0         10.53         12.46         7.85 o
  15   5   0        167.68        161.89        10.55 o
   0   6   0        156.49        161.26        21.42 o
   1   6   0        755.22        682.98        22.27 o
   2   6   0        205.22        192.33         9.53 o
   3   6   0        289.95        256.05        11.82 o
   4   6   0          3.39          2.40         3.39 o
   5   6   0        356.74        373.30        16.22 o
   6   6   0          9.60          4.70         3.55 o
   7   6   0        785.53        834.88        34.75 o
   8   6   0       1159.62       1396.22        51.08 o
   9   6   0         91.19        112.06        10.62 o
  10   6   0        140.20        144.00        16.80 o
  11   6   0        239.32        245.91        21.17 o
  12   6   0         71.10        104.39        34.97 o
  13   6   0          0.98         -1.47         5.77 o
  14   6   0         50.13         46.65        10.12 o
  15   6   0          0.00         -0.40         2.64 o
   1   7   0        118.81        125.86        24.03 o
   2   7   0         50.27         44.43         5.53 o
   3   7   0        111.66        120.37         7.49 o
   4   7   0        250.24        252.14        13.14 o
   5   7   0       1235.39       1226.73        35.36 o
   6   7   0       1114.85       1152.30        46.20 o
   7   7   0         95.81         96.62        11.11 o
   8   7   0          9.63         10.47         4.49 o
   9   7   0          2.49          3.34         4.21 o
  10   7   0          3.49         -3.79         6.72 o
  11   7   0          8.56          8.88        12.09 o
  12   7   0         50.05         31.14         9.23 o
  13   7   0         23.51         37.40        24.44 o
  14   7   0         35.59         26.52         5.18 o
   0   8   0         12.39         21.58         9.23 o
   1   8   0        124.15        113.79         9.68 o
   2   8   0       1322.62       1368.09        44.87 o
   3   8   0        452.08        482.88        23.20 o
   4   8   0         38.56         39.61         6.08 o
   5   8   0          3.69          4.75         4.01 o
   6   8   0         31.87         33.06         6.02 o
   7   8   0         17.21         16.96         6.80 o
   8   8   0          8.72         10.82         7.43 o
   9   8   0         32.60         26.89        12.49 o
  10   8   0          0.12          0.04         6.46 o
  11   8   0         40.99         36.82         9.47 o
  12   8   0         36.79         47.97         8.08 o
   1   9   0        919.30       1007.42        42.04 o
   2   9   0        205.81        195.69        19.09 o
   3   9   0        245.71        255.07        19.22 o
   4   9   0         80.70         77.44        11.55 o
   5   9   0        103.63        115.76        11.29 o
   6   9   0          0.45         -0.07         4.71 o
   7   9   0         62.68         53.62        28.33 o
   8   9   0          4.18         -3.49         6.04 o
   9   9   0          0.26          2.28         6.06 o
  10   9   0         49.39         62.95        14.29 o
  11   9   0          7.83         13.93        28.07 o
   0  10   0         25.57         23.09         9.16 o
   1  10   0          5.02          2.83         3.22 o
   2  10   0          2.60          1.40         3.51 o
   3  10   0         28.58         35.58         9.71 o
   4  10   0         44.39         47.99         8.60 o
   5  10   0         74.07         75.70        10.50 o
   7  10   0         34.76        -15.59        29.54 o
   8  10   0         55.30         36.24        15.83 o
   1  11   0          1.92          5.54         4.23 o
   2  11   0         13.45         14.00         5.11 o
   3  11   0          9.28         10.46         4.81 o
   4  11   0         21.70         24.72         5.38 o
   5  11   0         33.84         30.40         8.30 o
   6  11   0         38.64         35.92         8.19 o
   7  11   0         44.46         35.54        13.14 o
   8  11   0         31.78         10.34         9.11 o
   0  12   0        175.70        257.74        22.64 o
   1  12   0         39.37         42.20         7.21 o
   2  12   0          0.34          3.56         3.51 o
   3  12   0         25.23         43.43         8.38 o
 -16   1   1         61.36         65.28         9.75 o
 -15   1   1         38.40         40.69         6.23 o
 -14   1   1         53.92         65.64         8.20 o
 -13   1   1        765.80        840.11        41.23 o
 -12   1   1          2.73          2.40         3.71 o
 -11   1   1         70.84         74.21        12.95 o
 -10   1   1          0.29          2.58         1.76 o
  -9   1   1        109.87        102.99         8.02 o
  -8   1   1        240.46        265.52        10.11 o
  -7   1   1          2.27          1.61         1.25 o
  -6   1   1        335.40        346.69         9.50 o
  -5   1   1         30.56         37.03         2.34 o
  -4   1   1         45.09         29.52         3.22 o
  -3   1   1        448.32        439.08        11.17 o
  -2   1   1       2840.30       2619.21        52.64 o
  -1   1   1         50.28         40.37         1.58 o
   0   1   1       3095.36       2935.25        56.99 o
   1   1   1       1143.57       1124.84        20.57 o
   2   1   1       2912.05       2783.40        49.98 o
   3   1   1       5024.87       4909.96        83.06 o
   4   1   1         25.72         16.85         2.21 o
   5   1   1       3209.13       2986.03        43.39 o
   6   1   1       2414.24       2497.51        75.56 o
   7   1   1        620.84        656.31        21.84 o
   8   1   1        168.26        186.32        10.09 o
   9   1   1        221.30        205.37         8.00 o
  10   1   1        737.50        676.45        30.70 o
  11   1   1       1246.63       1184.65        36.99 o
  12   1   1         59.82         59.13         5.13 o
  13   1   1        207.80        209.62         9.73 o
  14   1   1        120.63        128.95        17.17 o
  15   1   1        135.35        137.57        15.12 o
  16   1   1          0.34          0.59         3.67 o
 -17   2   1          1.95         -0.44         2.98 o
 -16   2   1         40.20         48.63         7.98 o
 -15   2   1        132.42        119.60        14.31 o
 -13   2   1         99.61         99.43        17.76 o
 -12   2   1       2903.73       3309.66       116.39 o
 -11   2   1        208.79        202.34        10.06 o
 -10   2   1        466.09        439.01        15.54 o
  -9   2   1        143.85        138.90         7.29 o
  -8   2   1        663.08        681.68        31.19 o
  -7   2   1         24.65         31.22         2.79 o
  -6   2   1         71.74         78.66         3.14 o
  -5   2   1        226.72        224.19         6.20 o
  -4   2   1        148.35        130.81         4.96 o
  -3   2   1       3299.74       3016.12        60.22 o
  -2   2   1        293.17        232.41        11.26 o
  -1   2   1       8577.83       7422.21       142.25 o
   0   2   1       1159.06       1032.37        21.37 o
   1   2   1      16362.75      17666.53       310.67 o
   2   2   1       6075.26       6248.18        94.86 o
   3   2   1          3.02          3.21         0.81 o
   4   2   1         53.63         52.42         2.71 o
   5   2   1        514.99        552.10        15.99 o
   6   2   1        910.52        885.26        19.11 o
   7   2   1        603.53        581.99        23.29 o
   8   2   1        498.25        453.88        12.66 o
   9   2   1        643.98        602.54        23.26 o
  10   2   1       1135.46       1100.34        39.77 o
  11   2   1         73.74         57.36         6.86 o
  12   2   1        148.28        132.28         8.61 o
  13   2   1          5.78          7.04         4.23 o
  14   2   1         59.39         40.93         9.12 o
  15   2   1          0.55          0.68         4.15 o
  16   2   1          0.24          0.54         3.28 o
 -17   3   1         90.23         81.76         8.06 o
 -16   3   1         56.62         61.62         6.30 o
 -15   3   1         14.29         17.56         6.45 o
 -13   3   1        361.35        603.72        49.28 o
 -12   3   1         16.65         19.24         5.22 o
 -11   3   1        125.58        110.07         9.68 o
 -10   3   1          5.69          6.80         3.78 o
  -9   3   1        941.90        999.76        28.48 o
  -8   3   1        710.96        775.61        35.17 o
  -7   3   1         42.66         29.73         5.32 o
  -6   3   1        823.13        762.78        20.15 o
  -5   3   1       3412.60       3765.70        76.94 o
  -4   3   1       4221.72       4323.83        95.02 o
  -3   3   1       1932.20       1860.59        35.68 o
  -2   3   1       1043.49       1011.81        19.21 o
  -1   3   1        238.98        209.28         6.11 o
   0   3   1       1294.55       1098.60        19.62 o
   1   3   1        653.01        678.57        20.32 o
   2   3   1       2268.86       2063.98        49.00 o
   3   3   1       4465.32       4576.76        92.81 o
   4   3   1        375.13        330.27        10.09 o
   5   3   1       1001.92        964.34        19.46 o
   6   3   1        254.51        214.96        11.77 o
   7   3   1        117.65        111.87         5.78 o
   8   3   1         92.55        109.58         7.37 o
   9   3   1        157.24        162.00        10.67 o
  10   3   1        914.56        931.78        39.83 o
  11   3   1        846.92        847.87        27.59 o
  12   3   1          4.91         11.78         3.93 o
  14   3   1        421.90        484.58        28.79 o
  15   3   1         15.51         14.95         3.39 o
  16   3   1         34.03         34.34         5.98 o
 -16   4   1          7.38          9.78         3.25 o
 -15   4   1         24.29         25.91         5.36 o
 -14   4   1         23.35         25.63         7.51 o
 -13   4   1         40.27         13.80        21.10 o
 -12   4   1         52.07         72.97        16.99 o
 -11   4   1         87.68        116.27        19.17 o
 -10   4   1          3.13          6.64         5.58 o
  -9   4   1        507.20        488.27        26.75 o
  -8   4   1         35.75         45.78         6.32 o
  -7   4   1       1756.88       1967.42        58.93 o
  -6   4   1        251.16        242.77        15.69 o
  -5   4   1         29.22         25.61         3.46 o
  -4   4   1         78.96         66.64         5.53 o
  -3   4   1        615.78        754.98        17.88 o
  -2   4   1        481.73        435.00        15.92 o
  -1   4   1       1868.28       1732.38        44.21 o
   0   4   1       2046.96       1819.24        50.02 o
   1   4   1       1707.73       1629.84        71.83 o
   2   4   1       2001.19       1797.66        39.39 o
   3   4   1        606.86        574.94        26.38 o
   4   4   1       1105.91       1081.97        46.34 o
   5   4   1       1951.09       2106.56        96.66 o
   6   4   1        942.88        984.54        29.56 o
   7   4   1        757.49        734.04        27.46 o
   8   4   1        617.97        673.39        45.44 o
   9   4   1        238.17        283.87        22.64 o
  10   4   1         98.66        117.61        14.63 o
  11   4   1        223.26        255.47        21.73 o
  12   4   1         21.80         15.10         7.30 o
  13   4   1          0.42         -4.13         5.82 o
  14   4   1         61.10         69.03         8.11 o
  15   4   1        143.16        153.75         9.20 o
 -16   5   1         79.58         52.92         4.81 o
 -15   5   1         18.15         21.07         4.66 o
 -14   5   1          4.90          0.12         5.27 o
 -13   5   1         63.60         62.54        20.52 o
 -12   5   1          5.74          4.96         5.92 o
 -11   5   1          0.89         -0.90         7.33 o
 -10   5   1         10.28          3.15         6.67 o
  -9   5   1         51.85         52.58         6.99 o
  -8   5   1         39.85         45.71         6.74 o
  -7   5   1        363.97        370.55        17.84 o
  -6   5   1       1842.10       1902.14        54.52 o
  -5   5   1        502.45        462.36        17.58 o
  -4   5   1         52.59         40.95         3.85 o
  -3   5   1        761.47        806.56        21.09 o
  -2   5   1       2856.71       2999.10       112.18 o
  -1   5   1        596.24        607.80        39.69 o
   0   5   1        272.06        282.28        14.27 o
   1   5   1        210.94        176.68         8.31 o
   2   5   1        154.99        169.84         8.58 o
   3   5   1       1266.26       1238.45        37.24 o
   4   5   1        568.60        587.53        23.23 o
   5   5   1         93.32        110.49         8.04 o
   6   5   1         89.55        103.43         9.63 o
   7   5   1          0.35         -0.84         3.81 o
   8   5   1        184.75        221.07        19.52 o
   9   5   1          3.56         10.45         7.28 o
  10   5   1         43.57         29.40        13.15 o
  11   5   1          7.14          4.97         7.32 o
  12   5   1        252.07        183.89        58.77 o
  13   5   1          7.16          6.76         8.79 o
  14   5   1         33.58         41.66         4.51 o
  15   5   1         21.92         15.84         4.22 o
 -15   6   1          3.54         -1.32         3.04 o
 -14   6   1          0.30          6.53         4.82 o
 -13   6   1         16.45         18.51         8.12 o
 -12   6   1         22.27         28.64        10.29 o
 -11   6   1          6.41         -0.20         6.19 o
 -10   6   1          1.83          6.27         7.72 o
  -9   6   1         10.13         10.88         4.78 o
  -8   6   1        332.37        377.54        30.73 o
  -7   6   1         78.34         78.21         7.79 o
  -6   6   1         39.32         40.17         5.64 o
  -5   6   1        271.22        311.04        20.38 o
  -4   6   1        151.43        159.40        10.77 o
  -3   6   1          6.97          4.95         2.31 o
  -2   6   1          0.00         -0.25         2.77 o
  -1   6   1        186.39        170.35        10.30 o
   0   6   1        193.44        154.11        11.30 o
   1   6   1         16.69          9.08         3.71 o
   2   6   1        144.39        128.12         9.81 o
   3   6   1        917.75        907.20        32.93 o
   4   6   1         26.44         22.09         4.53 o
   5   6   1        356.24        409.91        17.18 o
   6   6   1         25.00         26.55         5.11 o
   7   6   1         83.68         88.62        12.72 o
   8   6   1         87.07         74.03        12.82 o
   9   6   1         36.86         38.09        10.10 o
  10   6   1          0.25         -0.90         7.05 o
  11   6   1         46.70         43.17        13.12 o
  12   6   1         28.31         21.92         8.27 o
  13   6   1         45.41         37.95        10.52 o
  14   6   1          9.41         11.30         2.91 o
 -14   7   1         11.67          4.21         5.22 o
 -13   7   1         45.54         31.21         7.89 o
 -12   7   1          4.62          4.26         6.21 o
 -11   7   1          0.06        -23.11        38.74 o
 -10   7   1         22.95          8.98         6.96 o
  -9   7   1       1059.04       1146.70        41.23 o
  -8   7   1        358.83        393.13        22.45 o
  -7   7   1          2.08          6.05         4.35 o
  -6   7   1        292.93        331.20        15.57 o
  -5   7   1        688.14        704.72        28.33 o
  -4   7   1         18.26         15.33         4.71 o
  -3   7   1          4.23          4.57         2.73 o
  -2   7   1        109.27         88.81         6.90 o
  -1   7   1         33.09         34.01         7.81 o
   0   7   1        602.71        529.68        29.36 o
   1   7   1        111.85        107.03        12.12 o
   2   7   1         66.23         62.71         5.89 o
   3   7   1        218.23        236.20        12.69 o
   4   7   1         49.99         59.82         6.87 o
   5   7   1        260.10        283.12        17.38 o
   6   7   1        489.10        526.93        21.91 o
   7   7   1        402.07        382.06        21.02 o
   8   7   1         24.99         18.26        12.00 o
   9   7   1          1.77          4.38         7.51 o
  10   7   1         41.90         55.36        15.45 o
  11   7   1         63.59         47.85        10.57 o
  12   7   1         11.33         11.74        12.99 o
  13   7   1         23.85         28.55         8.79 o
 -13   8   1         27.80         30.03         6.55 o
 -12   8   1         21.27         21.46         7.23 o
 -11   8   1         29.53         39.26         8.72 o
 -10   8   1         98.03        114.74        22.99 o
  -9   8   1         47.83         53.56         7.51 o
  -8   8   1         58.56         57.61        10.67 o
  -7   8   1         39.89         48.98         7.82 o
  -6   8   1         93.21         99.19         8.97 o
  -5   8   1         61.65         49.71         6.72 o
  -4   8   1        994.06       1005.72        38.25 o
  -3   8   1        530.87        508.53        19.69 o
  -2   8   1         31.69         28.01         5.44 o
  -1   8   1         29.78         39.96         6.03 o
   0   8   1          2.37          2.32         5.16 o
   1   8   1        231.44        256.41        14.99 o
   2   8   1        803.39        795.86        30.48 o
   3   8   1        111.04        109.98         8.84 o
   4   8   1        840.93        909.61        30.78 o
   5   8   1         71.32         73.96         8.12 o
   6   8   1         44.13         63.28         8.53 o
   7   8   1         28.36         39.78        12.22 o
   8   8   1        338.20        355.48        27.68 o
   9   8   1         68.51         52.50        19.10 o
  10   8   1         67.83         78.83         7.99 o
  11   8   1        103.94        120.18        60.43 o
  12   8   1         78.50        112.80        50.98 o
 -12   9   1          1.32        -11.16        24.15 o
 -11   9   1          4.02          6.60         5.07 o
 -10   9   1          0.51          1.16         5.70 o
  -9   9   1         16.01         15.97         8.94 o
  -8   9   1         36.55         36.95         6.53 o
  -7   9   1         51.90         57.31        12.06 o
  -6   9   1        130.70        111.37        15.03 o
  -5   9   1        269.26        305.97        52.67 o
  -4   9   1        255.03        270.55        32.40 o
  -3   9   1         56.02         54.65         9.30 o
  -2   9   1         57.10         35.71         6.21 o
  -1   9   1         48.11         35.11         7.04 o
   0   9   1          1.29          0.54         2.89 o
   1   9   1          5.07          3.96         3.96 o
   2   9   1        509.97        563.37        29.87 o
   3   9   1        698.79        770.37        51.25 o
   4   9   1         88.53         88.29        11.88 o
   5   9   1          8.68          4.19         6.39 o
   6   9   1         31.73         30.46        18.70 o
   7   9   1         92.00         85.35        20.96 o
   8   9   1          8.81          6.71        12.99 o
   9   9   1          7.55         16.04        12.75 o
  11   9   1         32.23         36.96        21.73 o
 -10  10   1        133.48        103.51        17.24 o
  -9  10   1         94.15        118.99        19.28 o
  -8  10   1         28.70         22.76        11.76 o
  -7  10   1          2.61          4.89         5.68 o
  -6  10   1          1.92          1.09         5.34 o
  -5  10   1          6.11          7.59         4.86 o
  -4  10   1        103.23        104.42        11.77 o
  -3  10   1        153.13        168.20        15.17 o
  -2  10   1         13.94         15.87         5.08 o
  -1  10   1        127.51        139.83        13.76 o
   0  10   1        329.26        373.86        18.53 o
   1  10   1        143.43        135.39        11.85 o
   2  10   1         17.32         17.41         6.01 o
   3  10   1          4.05          1.56         7.18 o
   4  10   1         76.96         89.30        17.20 o
   5  10   1          6.63          1.75         8.79 o
   6  10   1         48.20         63.85        35.77 o
   7  10   1        100.23        227.91        53.89 o
   9  10   1          6.13         25.89        15.12 o
  10  10   1         14.79          4.36         9.28 o
  -7  11   1         37.56         29.67         7.47 o
  -6  11   1          6.65          5.45         5.38 o
  -5  11   1          1.98          2.98         5.27 o
  -4  11   1         10.31          3.98         3.31 o
  -3  11   1         14.28         13.90         3.98 o
  -2  11   1          4.09          3.55         3.24 o
  -1  11   1          8.20          8.04         3.94 o
   0  11   1         29.84         20.64         7.34 o
   1  11   1          1.80         -2.93         4.30 o
   2  11   1         19.37         17.76         5.57 o
   3  11   1          1.28         -0.49         3.91 o
   4  11   1          0.36          2.03         3.61 o
   5  11   1         10.59         10.20         4.83 o
   6  11   1         10.78          7.70         6.64 o
   7  11   1          2.37         10.30         9.11 o
   8  11   1          9.63         10.64         8.21 o
  -3  12   1          4.13          9.04         4.79 o
  -2  12   1          0.19          0.87         4.81 o
  -1  12   1         23.97         27.71         7.75 o
   0  12   1          6.96         15.80         4.59 o
   1  12   1         10.88         12.96         6.50 o
   2  12   1          0.86          2.07         5.05 o
 -16   0   2         18.98         10.89         5.25 o
 -15   0   2        267.59        299.90        24.39 o
 -14   0   2        521.02        528.19        35.65 o
 -13   0   2        296.18        308.99        25.78 o
 -12   0   2        242.39        233.64        14.83 o
 -11   0   2        694.24        743.93        39.41 o
 -10   0   2        327.93        423.78        69.00 o
  -9   0   2         25.30         23.87        11.12 o
  -8   0   2         96.58         97.45         7.14 o
  -7   0   2        613.08        615.68        17.11 o
  -6   0   2        750.78        727.97        22.67 o
  -5   0   2        950.91       1192.80        98.28 o
  -4   0   2        472.80        341.98        12.62 o
  -3   0   2       9986.04       8050.75      3634.79 o
  -2   0   2      34938.92      40066.70      2907.77 o
  -1   0   2       1065.30       1273.78       204.50 o
   0   0   2         79.49         66.17         3.78 o
   1   0   2       5001.60       4078.37       227.66 o
   2   0   2        496.65        526.79        27.08 o
   3   0   2       4502.67       4227.31       132.56 o
   4   0   2       3305.28       3483.97       112.73 o
   5   0   2       7964.59       8449.13       265.02 o
   6   0   2       4959.83       5075.52       205.06 o
   7   0   2        280.84        218.91        20.92 o
   8   0   2        233.44        205.69        15.15 o
   9   0   2        784.28        719.25        23.63 o
  10   0   2        576.55        579.94        26.87 o
  11   0   2          0.11         -1.00         3.90 o
  12   0   2         65.88         71.36         8.32 o
  14   0   2         13.11          7.48         3.74 o
 -16   1   2         16.69         31.34         7.24 o
 -15   1   2         10.46         15.66         4.56 o
 -14   1   2         31.46         30.18         4.78 o
 -13   1   2        202.72        204.15        14.10 o
 -12   1   2        217.72        216.73        29.87 o
 -11   1   2          6.75          5.83         2.71 o
 -10   1   2         18.01          9.40         3.11 o
  -9   1   2         63.55         61.01         7.53 o
  -8   1   2          2.89          4.24         1.55 o
  -7   1   2       1078.39       1022.04        23.47 o
  -6   1   2          1.82          3.27         1.75 o
  -5   1   2       1062.48       1133.01        48.19 o
  -4   1   2       1357.12       1329.18        31.26 o
  -3   1   2        503.75        535.78        23.03 o
  -2   1   2       6848.47       6669.60       152.81 o
  -1   1   2      15160.06      16026.50       300.67 o
   0   1   2        228.36        255.22         7.01 o
   1   1   2       2026.96       1940.28        37.59 o
   2   1   2      14258.90      13726.29       226.55 o
   3   1   2       7787.35       6857.76       131.42 o
   4   1   2        233.39        192.75        11.88 o
   5   1   2         91.92         91.92         9.47 o
   6   1   2        193.97        173.90        10.91 o
   7   1   2       1123.37       1128.20        34.14 o
   8   1   2        274.07        247.11         8.52 o
   9   1   2       1106.57       1040.51        26.34 o
  10   1   2       1401.52       1304.10        44.10 o
  11   1   2        537.50        526.59        21.58 o
  12   1   2        406.91        383.90        14.59 o
  14   1   2        119.13        118.21         7.09 o
  15   1   2        217.99        248.26        19.79 o
 -16   2   2         39.54         43.19         7.58 o
 -15   2   2         17.50         14.07         5.16 o
 -14   2   2         54.28         65.05         6.70 o
 -13   2   2        163.62        181.74        13.45 o
 -12   2   2         90.76         85.30         9.18 o
 -11   2   2        491.38        504.90        20.20 o
 -10   2   2        123.56        137.57         8.88 o
  -9   2   2          9.62          8.39         2.82 o
  -8   2   2         42.39         39.73         5.22 o
  -7   2   2       1271.03       1279.51        29.32 o
  -6   2   2          1.87          2.72         2.07 o
  -5   2   2        117.52        122.41         5.75 o
  -4   2   2          7.83          9.44         1.98 o
  -3   2   2        228.27        200.26         6.51 o
  -2   2   2        455.94        399.12        13.89 o
  -1   2   2        984.57        983.56        28.40 o
   0   2   2        910.72        882.25        16.84 o
   1   2   2       1450.29       1415.30        28.75 o
   2   2   2         10.72          8.41         1.11 o
   3   2   2        179.25        177.24         4.98 o
   4   2   2       4256.01       4568.35        58.81 o
   5   2   2       6061.72       6122.43       174.76 o
   6   2   2        759.77        708.24        28.19 o
   7   2   2         71.40         55.11         4.56 o
   8   2   2       1020.57        946.49        22.85 o
   9   2   2       1676.31       1757.74        40.75 o
  10   2   2        181.01        173.47        12.64 o
  11   2   2        195.20        193.91        11.94 o
  12   2   2         11.26         13.77         3.16 o
  13   2   2          3.21          3.85         2.77 o
  14   2   2          5.42          9.30         5.94 o
  15   2   2         16.29         20.34         6.18 o
 -16   3   2         22.57         20.81         4.18 o
 -15   3   2          0.80         -1.48         3.39 o
 -14   3   2          7.90          8.53        14.18 o
 -13   3   2        121.40        142.81        14.46 o
 -12   3   2        171.53        179.09        12.08 o
 -11   3   2         19.78         18.73         4.75 o
 -10   3   2         69.84         68.62         6.81 o
  -9   3   2        202.51        197.72        10.18 o
  -8   3   2        525.02        542.19        19.17 o
  -7   3   2        221.21        222.12        15.95 o
  -6   3   2        836.06        933.97        21.22 o
  -5   3   2        743.51        709.36        35.33 o
  -4   3   2        201.96        185.61         8.10 o
  -3   3   2         74.24         60.72         3.31 o
  -2   3   2       2024.11       1916.56        35.33 o
  -1   3   2       2974.18       2785.64        55.20 o
   0   3   2        613.89        767.99        16.06 o
   1   3   2        231.66        209.79         7.68 o
   2   3   2        689.34        706.08        14.03 o
   3   3   2        137.06        153.93         7.12 o
   4   3   2       1144.27       1300.83        27.19 o
   5   3   2        218.10        244.71        11.53 o
   6   3   2          3.60          2.18         2.02 o
   7   3   2         64.26         80.64         5.24 o
   8   3   2         69.82         68.91         5.08 o
   9   3   2         26.16         31.83         4.97 o
  10   3   2          1.48         -0.30         3.23 o
  11   3   2        109.30        109.74        12.74 o
  12   3   2        173.01        157.56         8.69 o
  13   3   2         38.27         32.42         5.32 o
  14   3   2         21.46         20.54         3.88 o
  15   3   2         54.99         43.38         7.24 o
 -16   4   2          0.20          1.22         2.58 o
 -15   4   2          0.43          0.68         3.59 o
 -14   4   2         40.02         42.59        14.00 o
 -13   4   2        336.31        429.21        74.02 o
 -12   4   2          0.66         -2.09         5.09 o
 -11   4   2        151.15        160.91        14.82 o
 -10   4   2         14.45         27.69         6.71 o
  -9   4   2         93.76        106.56         9.56 o
  -8   4   2          2.44          2.10         2.94 o
  -7   4   2         98.48        120.46         9.51 o
  -6   4   2          4.68          2.48         5.25 o
  -5   4   2          0.98          4.90         1.94 o
  -4   4   2       2271.56       2503.56        78.59 o
  -3   4   2       5196.99       5419.78        90.95 o
  -2   4   2        792.46        787.21        17.92 o
  -1   4   2       1240.34       1244.92        24.76 o
   0   4   2         59.45         62.17         3.98 o
   1   4   2       1042.77        956.99        25.49 o
   2   4   2        267.84        320.16        11.29 o
   3   4   2         63.36         62.02         5.34 o
   4   4   2         42.53         53.66         4.45 o
   5   4   2          1.12          1.60         1.99 o
   6   4   2          0.80          1.88         2.17 o
   7   4   2        190.20        173.78        11.53 o
   8   4   2        498.52        491.71        27.44 o
   9   4   2         30.39         20.02         7.39 o
  10   4   2          9.86          7.93         7.15 o
  11   4   2          1.08          1.83         7.05 o
  12   4   2         41.56         17.36        28.28 o
  13   4   2          5.06          4.39         2.45 o
  14   4   2          0.26          3.75         4.20 o
  15   4   2         21.70         24.24         5.04 o
 -16   5   2         67.65         55.17        13.45 o
 -15   5   2         24.77         25.97         8.21 o
 -14   5   2          7.83         -0.21         5.11 o
 -13   5   2         45.99         59.23        15.83 o
 -12   5   2        227.89        268.71        21.10 o
 -11   5   2         60.66         85.95        12.15 o
 -10   5   2        477.00        513.05        32.55 o
  -9   5   2        434.94        447.46        23.85 o
  -8   5   2        420.19        428.13        19.57 o
  -7   5   2       1083.69       1206.89        39.36 o
  -6   5   2        279.88        310.65        13.22 o
  -5   5   2         40.45         24.76         6.69 o
  -4   5   2         63.55         73.34         6.35 o
  -3   5   2        144.57        164.01         7.40 o
  -2   5   2        436.33        445.87        18.04 o
  -1   5   2       1357.16       1346.51        39.67 o
   0   5   2        328.62        404.47        20.95 o
   1   5   2        925.11        920.98        30.88 o
   2   5   2        213.60        210.12        10.18 o
   3   5   2          1.55          6.44         3.83 o
   4   5   2       2344.17       2486.59        62.52 o
   5   5   2        176.58        172.37        10.51 o
   6   5   2         59.12         80.14        16.02 o
   7   5   2          3.04          1.90         7.46 o
   8   5   2         10.56          7.39         7.55 o
   9   5   2          4.31          4.18         8.27 o
  10   5   2        319.73        281.99        23.20 o
  11   5   2        222.07        207.34        25.69 o
  12   5   2        105.71        103.02        47.69 o
  13   5   2        154.80        151.17        16.86 o
  14   5   2         13.26         11.09         3.74 o
 -15   6   2          6.09          3.72         5.18 o
 -14   6   2          1.33          4.10         6.73 o
 -13   6   2         64.64         74.28        10.95 o
 -12   6   2          9.09         12.08         9.98 o
 -11   6   2          2.17          7.13         7.44 o
 -10   6   2        400.21        493.04        56.98 o
  -9   6   2         41.02         44.61         7.10 o
  -8   6   2        239.06        242.77        24.21 o
  -7   6   2        784.07        818.81        27.28 o
  -6   6   2         67.07         59.23         7.54 o
  -5   6   2         91.61         87.19         6.41 o
  -4   6   2        558.17        540.43        21.77 o
  -3   6   2        218.97        221.49        10.52 o
  -2   6   2        283.55        335.85        21.31 o
  -1   6   2        418.65        396.02        17.97 o
   0   6   2         26.89         43.15         7.79 o
   1   6   2        313.76        295.21        15.05 o
   2   6   2        390.09        374.66        15.23 o
   3   6   2         41.05         42.34         5.61 o
   4   6   2        510.87        510.56        19.81 o
   5   6   2       2292.26       2552.28        66.79 o
   6   6   2       1227.38       1285.65        47.92 o
   7   6   2        586.61        643.81        34.74 o
   8   6   2        414.96        385.36        27.51 o
   9   6   2        492.53        493.42        33.48 o
  10   6   2        121.06        135.01        17.85 o
  12   6   2        106.95        111.33        11.59 o
  13   6   2         42.66         48.96         8.12 o
 -15   7   2          7.67          3.21         3.48 o
 -14   7   2         35.84         50.95         7.60 o
 -13   7   2         14.53         10.25         5.64 o
 -12   7   2         57.22         50.56         9.46 o
 -11   7   2          0.76          0.10         7.92 o
 -10   7   2          3.26         -0.20         6.22 o
  -9   7   2        439.59        539.53        36.23 o
  -8   7   2        250.09        265.42        30.92 o
  -7   7   2         12.50         12.88         5.22 o
  -6   7   2         12.08          8.92         4.33 o
  -5   7   2         23.16         17.40         5.36 o
  -4   7   2         55.06         67.54         7.77 o
  -3   7   2         10.94          8.00         3.87 o
  -2   7   2          0.16          1.37         2.28 o
  -1   7   2         40.06         38.25         8.08 o
   0   7   2        401.50        356.75        44.20 o
   1   7   2        193.64        204.24        14.73 o
   2   7   2        899.50        993.12        40.46 o
   3   7   2        934.64        983.45        31.24 o
   4   7   2       1128.66       1224.77        37.71 o
   5   7   2        105.98        124.49        10.25 o
   6   7   2        130.48        127.26        13.53 o
   7   7   2         39.65         54.68        12.19 o
   8   7   2         74.39         58.53        16.50 o
   9   7   2         35.63         46.82        11.09 o
  10   7   2        511.73        596.97        28.59 o
  11   7   2        146.12        182.49        16.18 o
  12   7   2         37.37         41.62        13.00 o
 -14   8   2          4.56          6.48         3.89 o
 -13   8   2         13.13         12.05         5.23 o
 -12   8   2         26.26         26.23         7.09 o
 -11   8   2          1.19          3.84         6.00 o
 -10   8   2          8.27         -4.93        10.44 o
  -9   8   2        115.75        136.93        11.12 o
  -8   8   2         16.67         15.49         7.12 o
  -7   8   2          0.29         -0.61         4.66 o
  -6   8   2         80.33         78.90         8.27 o
  -5   8   2         14.06          9.20         5.20 o
  -4   8   2         28.07         26.13         6.11 o
  -3   8   2         37.50         27.30         5.82 o
  -2   8   2        164.10        158.99        24.82 o
  -1   8   2         10.35          9.88         4.07 o
   0   8   2         78.98         84.04         9.11 o
   1   8   2        691.76        752.21        36.55 o
   2   8   2        647.19        651.18        27.25 o
   3   8   2        796.39        924.33        40.98 o
   4   8   2        418.40        459.42        23.54 o
   5   8   2         35.22         26.36        11.71 o
   6   8   2         23.67         18.90         8.78 o
   7   8   2        108.95        111.87        13.43 o
   8   8   2        169.23        173.45        42.70 o
   9   8   2         76.04         85.40        44.34 o
  10   8   2          5.15          2.55         3.78 o
  11   8   2          0.00         -2.68         2.68 o
 -12   9   2         56.85         31.31        16.91 o
 -11   9   2         16.58          2.12         8.43 o
 -10   9   2         21.58         16.22        27.01 o
  -9   9   2         25.06         19.12        13.92 o
  -8   9   2         40.19         51.48         8.97 o
  -7   9   2         85.61        134.96        18.84 o
  -6   9   2         11.23          2.77         5.98 o
  -5   9   2         47.67         54.09         8.09 o
  -4   9   2          2.17          8.07         9.86 o
  -3   9   2         64.18         67.82        17.12 o
  -2   9   2          0.50          3.18         8.22 o
  -1   9   2        187.55        188.82        13.43 o
   0   9   2        244.91        237.93        16.10 o
   1   9   2         14.03         25.26         6.89 o
   4   9   2         70.06         73.00        12.52 o
   5   9   2        211.58        295.46       169.02 o
   6   9   2          0.39         -6.37        32.02 o
   7   9   2        148.58        282.91        63.43 o
   9   9   2          6.81         26.26        29.22 o
  10   9   2          0.17         -4.16        10.36 o
  11   9   2         50.59         13.10         8.25 o
 -11  10   2         31.87         23.97         7.79 o
 -10  10   2        116.41         94.39        15.59 o
  -9  10   2          1.19          1.39         8.24 o
  -8  10   2         74.08         56.46        17.77 o
  -7  10   2         52.64         55.66        10.93 o
  -6  10   2         19.32         23.67         8.12 o
  -5  10   2         48.26         51.70         8.92 o
  -4  10   2         37.07         40.34         8.00 o
  -3  10   2          0.80          1.01         3.66 o
  -2  10   2         25.00         29.30         5.59 o
  -1  10   2         40.23         45.00         6.62 o
   0  10   2         35.34         32.96         5.67 o
   1  10   2          0.19         -1.97         3.68 o
   2  10   2          1.21          2.40         4.40 o
   3  10   2          8.75          9.57         7.34 o
   4  10   2          1.15         -4.88         7.72 o
   5  10   2        191.99        169.25        23.38 o
   7  10   2         26.28         24.72        26.71 o
   8  10   2         33.64         39.90        13.56 o
   9  10   2         20.13          6.87        10.39 o
  -8  11   2         34.18         20.50         6.07 o
  -7  11   2         19.75         19.40         6.48 o
  -6  11   2         20.49         11.01         4.66 o
  -5  11   2          0.74          2.32         3.20 o
  -4  11   2         29.56         19.19         4.18 o
  -3  11   2          0.39          0.38         3.39 o
  -2  11   2         19.24         30.25         5.09 o
  -1  11   2         34.41         35.60         5.19 o
   0  11   2         19.45         20.95         6.40 o
   1  11   2         86.67        109.78        22.66 o
   2  11   2        223.67        270.83        18.53 o
   3  11   2         22.06         21.50         5.18 o
   4  11   2          0.74          2.77         6.36 o
   5  11   2         51.52         28.62        14.18 o
   6  11   2          3.49          1.80        10.03 o
   7  11   2         45.09         22.82        11.25 o
  -3  12   2         12.56         11.29         5.43 o
  -2  12   2        148.92        204.82        19.27 o
  -1  12   2         58.52         93.68        13.23 o
   0  12   2          0.46         -7.85         7.85 o
   1  12   2          3.12         -2.86         5.87 o
 -15   1   3          2.41          4.11         3.39 o
 -14   1   3         92.26         91.56         7.40 o
 -13   1   3        180.81        168.39        12.38 o
 -12   1   3        141.15        140.74         8.84 o
 -11   1   3        120.59        129.11        11.12 o
 -10   1   3        585.73        653.23        19.31 o
  -9   1   3          1.13         -1.09         3.67 o
  -8   1   3        166.92        147.95         8.66 o
  -7   1   3        131.96        151.41        16.58 o
  -6   1   3         46.94         41.37         4.42 o
  -5   1   3        529.36        553.65        19.01 o
  -4   1   3       2843.03       2826.33        61.99 o
  -3   1   3        300.93        275.36        10.98 o
  -2   1   3          2.53          0.67         1.60 o
  -1   1   3       2678.37       2896.53       126.25 o
   0   1   3       2286.91       2266.81        80.92 o
   1   1   3        542.78        446.87        12.60 o
   2   1   3        157.92        125.61         5.48 o
   3   1   3       3325.08       3151.31        70.81 o
   4   1   3       4813.57       4649.33       117.61 o
   5   1   3         39.85         45.15         5.88 o
   6   1   3         16.82         14.16         2.10 o
   7   1   3       1341.06       1274.30        32.01 o
   8   1   3        154.12        117.21         5.99 o
   9   1   3         24.17         23.93         3.03 o
  10   1   3          4.38          4.04         2.09 o
  11   1   3        110.88        109.70         7.26 o
  12   1   3        287.80        292.78        12.19 o
  13   1   3         89.95         82.93         6.30 o
  14   1   3          0.43         -1.27         1.85 o
 -16   2   3        157.99        195.77        19.05 o
 -15   2   3        382.08        443.64        30.79 o
 -14   2   3        758.95        796.04       451.32 o
 -13   2   3         75.01         85.20         9.12 o
 -12   2   3         15.47         18.99         7.60 o
 -11   2   3          0.50         -0.01         2.70 o
 -10   2   3         15.03         19.53         3.10 o
  -9   2   3         71.52         65.85         6.30 o
  -8   2   3         59.75         86.19         5.94 o
  -7   2   3        677.36        736.59        27.60 o
  -6   2   3         43.62         35.91         3.40 o
  -5   2   3       1167.68       1106.99        37.53 o
  -4   2   3         12.83          8.93         2.24 o
  -3   2   3         35.11         41.90         2.22 o
  -2   2   3       4818.49       4966.64        94.88 o
  -1   2   3       2203.63       2289.76        47.31 o
   0   2   3        178.23        178.65         7.07 o
   1   2   3        214.75        221.94         7.33 o
   2   2   3        486.61        570.80        14.52 o
   3   2   3          1.91          1.94         1.37 o
   4   2   3       2543.64       2502.81        48.01 o
   5   2   3          3.33          2.34         2.99 o
   6   2   3         82.72         72.61         5.35 o
   7   2   3       2136.90       2152.72        48.33 o
   8   2   3          2.09          4.33         2.40 o
   9   2   3        250.34        238.20        10.50 o
  10   2   3        328.75        293.65        11.16 o
  11   2   3          1.32          1.27         2.45 o
  12   2   3          9.54          9.28         4.80 o
  13   2   3        218.98        226.61         9.16 o
  14   2   3         57.83         48.52         5.22 o
 -17   3   3         24.81         15.36         4.33 o
 -16   3   3          4.48         15.19         6.39 o
 -15   3   3         58.10         55.48         8.01 o
 -14   3   3          7.13          0.61         8.70 o
 -13   3   3        939.92       1021.57        64.51 o
 -12   3   3        437.83        479.15        33.99 o
 -11   3   3        590.33        648.96        29.52 o
 -10   3   3         62.99         68.48         6.08 o
  -9   3   3        148.24        182.77         8.12 o
  -8   3   3        738.09        826.27        26.00 o
  -7   3   3        181.57        193.18        14.89 o
  -6   3   3         21.50         15.37         5.52 o
  -5   3   3        745.62        762.68        32.04 o
  -4   3   3         24.30         16.73         2.37 o
  -3   3   3        102.59         87.77         4.39 o
  -2   3   3        773.61        741.45        18.41 o
  -1   3   3        491.53        630.39        19.41 o
   0   3   3        224.42        185.18         8.71 o
   1   3   3       1780.10       1780.52        43.67 o
   2   3   3       1410.98       1360.06        29.81 o
   3   3   3       1520.60       1493.53        33.89 o
   4   3   3        322.20        275.28        12.66 o
   5   3   3          0.07          0.80         2.28 o
   6   3   3         42.76         45.62         4.66 o
   7   3   3        144.38        125.17         7.75 o
   8   3   3        532.41        533.09        20.81 o
   9   3   3        556.21        508.07        18.43 o
  10   3   3        240.77        236.75        15.95 o
  11   3   3         47.89         59.68         6.65 o
  12   3   3        228.08        207.33        10.85 o
  13   3   3         42.29         38.64         5.59 o
  14   3   3         34.12         30.70         6.43 o
 -16   4   3         89.76        126.75        13.85 o
 -15   4   3         66.65         90.85        16.91 o
 -14   4   3         37.94         19.54        10.05 o
 -13   4   3          0.58          9.97         5.78 o
 -12   4   3          0.64          2.08         5.08 o
 -11   4   3         13.28         26.05         6.44 o
 -10   4   3        342.52        346.67        24.85 o
  -9   4   3          0.28          0.07         3.22 o
  -8   4   3        583.59        612.27        18.83 o
  -7   4   3       1311.43       1418.98        37.52 o
  -6   4   3        968.26       1015.15        42.81 o
  -5   4   3          9.95          6.68         3.02 o
  -4   4   3        769.01        697.72        22.73 o
  -3   4   3       2974.92       2943.50        49.99 o
  -2   4   3        456.47        462.92        11.31 o
  -1   4   3          5.43          5.94         3.17 o
   0   4   3       1790.58       1725.79        47.54 o
   1   4   3        109.32         93.65         5.07 o
   2   4   3        141.92        138.59         7.40 o
   3   4   3        175.48        168.42        10.66 o
   4   4   3         52.96         56.19         4.49 o
   5   4   3        795.71        738.08        20.97 o
   6   4   3       1087.86       1119.04        31.96 o
   7   4   3        743.02        754.40        24.25 o
   8   4   3        622.34        667.09        28.45 o
   9   4   3        240.19        261.96        28.21 o
  10   4   3         13.54         16.13         9.99 o
  11   4   3         16.93          2.93         7.25 o
  12   4   3        136.64        170.52         9.51 o
  13   4   3        118.71        125.98         9.54 o
  14   4   3        104.40         96.45         9.85 o
 -16   5   3          4.22          3.76         4.34 o
 -15   5   3         49.84         46.83         7.54 o
 -14   5   3         72.89         53.43        31.95 o
 -13   5   3          0.86         -3.40         7.43 o
 -12   5   3         29.72         25.14         8.02 o
 -11   5   3         44.47         54.18         9.29 o
 -10   5   3        335.16        374.67        30.49 o
  -9   5   3        121.07        136.07        12.51 o
  -8   5   3        317.50        359.10        21.16 o
  -7   5   3         56.11         65.22         6.71 o
  -6   5   3          2.17          1.35         3.12 o
  -5   5   3          0.29         -0.43         2.11 o
  -4   5   3       1538.95       1628.99        55.74 o
  -3   5   3         56.29         68.59         4.39 o
  -2   5   3         45.19         49.29         4.56 o
  -1   5   3         58.72         62.99         7.26 o
   0   5   3         23.13         25.18         5.04 o
   1   5   3        645.30        571.66        24.39 o
   2   5   3          6.89          9.17         5.46 o
   3   5   3         19.12         19.79         5.20 o
   4   5   3         56.55         42.73         7.16 o
   5   5   3        402.34        399.95        21.93 o
   6   5   3         12.12         12.64         9.38 o
   7   5   3         53.33         41.63        10.98 o
   8   5   3          0.94          9.72         8.47 o
   9   5   3        107.55         74.12        40.34 o
  10   5   3         36.70         34.82        32.23 o
  11   5   3        113.32        122.66        78.89 o
  12   5   3         39.10         45.33         6.58 o
  13   5   3          7.81          8.40         2.76 o
 -16   6   3         28.78         19.84         5.17 o
 -15   6   3          0.71          3.94         4.93 o
 -14   6   3         11.53         11.47         5.59 o
 -13   6   3         14.86         17.83         7.44 o
 -12   6   3         27.06         12.54        12.98 o
 -11   6   3          9.42          5.33         5.52 o
 -10   6   3        187.67        176.33        15.20 o
  -9   6   3          6.97         11.74         4.34 o
  -8   6   3          2.36          3.49         4.04 o
  -7   6   3         13.00         15.73         4.50 o
  -6   6   3        247.34        248.71        11.96 o
  -5   6   3        146.25        160.22         8.85 o
  -4   6   3         65.26         68.22         6.39 o
  -3   6   3        116.86        143.39         9.17 o
  -2   6   3        331.24        359.61        16.60 o
   0   6   3        320.81        331.02        20.64 o
   1   6   3       1302.28       1354.16        72.61 o
   2   6   3          8.65          8.54         3.17 o
   3   6   3         67.60         62.72         5.91 o
   4   6   3         19.48         15.28         6.31 o
   5   6   3        132.12        117.09        12.47 o
   6   6   3        154.04        149.51        18.35 o
   7   6   3         47.80         36.09        11.65 o
   8   6   3        166.81        165.64        19.39 o
   9   6   3          1.21          1.76         7.46 o
  10   6   3         28.81         30.24         7.63 o
  11   6   3         93.67        112.05        12.93 o
  12   6   3          0.41          0.74         2.07 o
 -15   7   3          7.93         11.73         4.89 o
 -14   7   3         28.85         18.99         5.56 o
 -13   7   3          6.82          8.66         7.07 o
 -12   7   3          0.94         -0.06         5.12 o
 -11   7   3        319.95         24.82        43.86 o
 -10   7   3          5.35          3.42         4.38 o
  -9   7   3          7.24          3.47         5.18 o
  -8   7   3        184.04        249.10        20.37 o
  -7   7   3        159.39        170.30        12.86 o
  -6   7   3         48.87         47.32         7.90 o
  -5   7   3          1.34          2.14         3.60 o
  -4   7   3          4.39          4.06         3.12 o
  -3   7   3         30.69         26.02         4.63 o
  -2   7   3        182.76        159.59        10.34 o
  -1   7   3          3.61          5.55        10.90 o
   0   7   3        300.64        317.45        27.38 o
   1   7   3         39.20         41.33        10.63 o
   2   7   3        531.06        497.96        20.61 o
   3   7   3         32.34         36.72         5.62 o
   4   7   3        133.64        125.96        10.28 o
   5   7   3         45.20         68.74        21.37 o
   6   7   3        491.18        493.89        26.21 o
   7   7   3        482.42        511.30        22.84 o
   8   7   3         22.30         30.73         7.55 o
   9   7   3         56.29         57.31        39.66 o
  10   7   3         40.73         53.78         8.04 o
  11   7   3        221.64        235.69        59.91 o
 -14   8   3         10.52          6.61         3.28 o
 -13   8   3         39.15         48.00         7.25 o
 -12   8   3         15.79         22.03         6.45 o
 -11   8   3          3.07          4.47         5.61 o
 -10   8   3         67.49         58.87         9.73 o
  -9   8   3         49.44         47.86         7.22 o
  -8   8   3         13.35         29.73         7.78 o
  -7   8   3        579.58        568.35        41.85 o
  -6   8   3        791.38        760.96        45.34 o
  -5   8   3        159.56        154.90        12.65 o
  -4   8   3         26.24         39.98         6.54 o
  -3   8   3        218.39        241.04        15.14 o
  -2   8   3         21.08         22.72         6.76 o
  -1   8   3         25.77         20.51         4.79 o
   0   8   3         38.11         31.57         7.61 o
   1   8   3        436.70        452.76        25.59 o
   2   8   3        991.21       1157.99        71.53 o
   3   8   3         25.07         30.25        10.99 o
   4   8   3         49.71         40.80        12.93 o
   5   8   3         80.46         73.81        25.01 o
   6   8   3        184.80        208.71        18.42 o
   7   8   3        105.75        120.48        13.55 o
   8   8   3        204.46        223.05       119.06 o
   9   8   3         75.77         89.45        11.48 o
  10   8   3         14.92         13.44        10.89 o
  11   8   3          1.96          3.65        22.90 o
 -12   9   3         26.35         24.63         9.53 o
 -11   9   3         44.47         38.81        14.37 o
 -10   9   3        140.50        131.93        90.45 o
  -9   9   3          3.50          0.08         5.32 o
  -8   9   3        243.96        284.24        43.79 o
  -7   9   3        281.06        379.64        35.15 o
  -6   9   3          2.18          1.78         7.89 o
  -5   9   3        178.86        141.13        21.82 o
  -4   9   3         10.38          9.28         9.53 o
  -3   9   3         29.27         29.01        13.50 o
  -2   9   3        113.95        166.65        27.11 o
  -1   9   3        319.22        363.11        29.95 o
   0   9   3        361.44        388.70        36.90 o
   1   9   3        554.46        591.33        57.49 o
   2   9   3          3.85          5.39         7.05 o
   3   9   3          7.83          6.81         7.56 o
   4   9   3         77.96         69.68        37.02 o
   5   9   3          1.57          1.92         8.81 o
   6   9   3          3.20         42.61        38.22 o
   7   9   3          9.70         20.43        16.98 o
   8   9   3         22.87         28.27        18.99 o
   9   9   3         96.48         48.52        14.97 o
  10   9   3         67.31         60.13        13.60 o
 -10  10   3         10.00         -4.36         7.42 o
  -9  10   3         39.61         19.23         5.53 o
  -8  10   3          0.80         -0.84         3.72 o
  -7  10   3          0.13          2.11         5.16 o
  -6  10   3         34.15         37.38        10.56 o
  -5  10   3         85.92        105.13        16.55 o
  -4  10   3         53.85         82.82        19.81 o
  -3  10   3         13.01         27.83         7.14 o
  -2  10   3         52.56         67.72        10.07 o
  -1  10   3        107.64        119.16        13.55 o
   0  10   3          3.11          9.05        10.12 o
   1  10   3         60.44         74.16        15.64 o
   2  10   3          8.93          7.28        10.22 o
   3  10   3        117.34        119.07        27.62 o
   4  10   3         22.77         21.68         8.73 o
   5  10   3        195.83        177.64        27.24 o
   6  10   3         18.02         10.89        14.79 o
   7  10   3          5.19         16.27        13.93 o
   8  10   3          3.68         -1.79         9.93 o
  -7  11   3         34.15         26.70        12.06 o
  -6  11   3          9.09          5.98         3.43 o
  -5  11   3          2.63          2.45         3.74 o
  -4  11   3          0.03          3.02         3.42 o
  -3  11   3         52.16         72.12         8.44 o
  -2  11   3          7.31          4.96         4.27 o
  -1  11   3         35.15         38.75         6.56 o
   0  11   3         48.95         66.24        12.98 o
   1  11   3          0.05          3.75         6.78 o
   2  11   3          8.68         11.93         6.22 o
   3  11   3         28.20         23.72         7.99 o
   4  11   3          6.37          5.51         9.74 o
   5  11   3          0.00         -1.67         8.61 o
   6  11   3          0.02          2.73         7.60 o
 -14   0   4          9.94          3.39         4.82 o
 -13   0   4          1.85          1.71         4.75 o
 -12   0   4        218.34        207.01        18.20 o
 -11   0   4         16.91         24.36         6.17 o
 -10   0   4         79.40         74.35         9.46 o
  -9   0   4        405.62        358.86        21.50 o
  -8   0   4       1023.20        754.97       445.45 o
  -7   0   4       2222.36       3047.56       152.19 o
  -6   0   4         18.56         20.66         9.70 o
  -5   0   4       3433.01       3508.29       118.03 o
  -4   0   4         77.06         61.12        11.84 o
  -3   0   4       6579.49       6933.02       178.08 o
  -2   0   4      16360.08      17852.46       855.85 o
  -1   0   4        754.22        738.63        70.76 o
   0   0   4       1190.97       1236.32        44.64 o
   1   0   4       1309.52       1189.33        54.20 o
   2   0   4         22.66         13.33         3.46 o
   3   0   4        338.85        278.96        11.39 o
   4   0   4       1075.12        976.82        34.88 o
   5   0   4       2371.80       2209.41       102.14 o
   6   0   4        202.57        179.95        11.04 o
   7   0   4        504.72        512.74        18.64 o
   8   0   4        108.17        100.06         6.28 o
   9   0   4          6.99          4.94         2.83 o
  10   0   4        281.39        277.91        20.57 o
  11   0   4        490.67        462.10        23.64 o
  12   0   4       1234.02       1267.99        92.22 o
  13   0   4        500.25        515.37        30.48 o
  14   0   4        733.34        732.30        37.28 o
 -16   1   4         79.78         84.79        11.49 o
 -15   1   4        112.12        120.15        14.15 o
 -14   1   4        174.58        177.55        18.05 o
 -13   1   4         20.76         23.03         4.07 o
 -12   1   4        208.46        198.56        20.13 o
 -11   1   4        389.50        366.55        21.41 o
 -10   1   4         51.10         51.56         4.93 o
  -9   1   4        142.90        129.01         6.89 o
  -8   1   4          1.02          0.60         3.33 o
  -7   1   4        335.38        342.48        61.31 o
  -6   1   4          1.84         -0.01         2.95 o
  -5   1   4       1320.68       1360.80       126.62 o
  -4   1   4       1300.42       1345.25        38.60 o
  -3   1   4       1493.83       1367.51        34.46 o
  -2   1   4          3.04          6.90         1.23 o
  -1   1   4        499.58        584.74        14.77 o
   0   1   4       1474.95       1342.65        29.67 o
   1   1   4        751.04        666.37        11.94 o
   2   1   4        192.72        172.55         5.77 o
   3   1   4         13.84         18.62         2.71 o
   4   1   4         50.21         53.72         3.74 o
   5   1   4        661.97        647.46        17.42 o
   6   1   4          7.10          5.77         1.68 o
   7   1   4       1495.04       1450.75        33.11 o
   8   1   4       2222.63       2105.51        42.02 o
   9   1   4        656.85        621.96        14.71 o
  10   1   4          6.48          5.10         2.93 o
  11   1   4        392.82        359.15        11.86 o
  12   1   4        470.89        489.53        18.76 o
  13   1   4         72.84         78.06         5.79 o
  14   1   4         28.76         22.22         4.50 o
 -17   2   4          1.80         -0.49         3.25 o
 -16   2   4         62.91         58.89        47.70 o
 -15   2   4        195.38        229.63        20.58 o
 -14   2   4          2.15          4.80         5.34 o
 -13   2   4         43.26         45.09        34.72 o
 -12   2   4          0.55          1.16         3.59 o
 -11   2   4          7.59          5.83         5.73 o
 -10   2   4        167.09        155.54        10.25 o
  -9   2   4        579.51        591.10        18.89 o
  -8   2   4        109.96        114.48        13.68 o
  -7   2   4         39.51         37.52         5.14 o
  -6   2   4          6.14          7.38         2.81 o
  -5   2   4        394.69        300.48        50.16 o
  -4   2   4         39.21         22.17         7.35 o
  -3   2   4        101.40        132.92         6.26 o
  -2   2   4         59.76         78.14         4.69 o
  -1   2   4         35.37         48.93         3.05 o
   0   2   4         60.43         66.01         3.64 o
   1   2   4         32.55         36.14         2.57 o
   2   2   4        711.55        711.93        21.51 o
   3   2   4        744.89        725.44        23.84 o
   4   2   4        191.15        155.38        13.60 o
   5   2   4         98.36        112.73         7.15 o
   6   2   4        422.28        395.13        14.27 o
   7   2   4        821.49        829.13        24.65 o
   8   2   4        131.12        121.11         6.13 o
   9   2   4         20.45         17.27         2.44 o
  10   2   4         43.99         52.88         7.53 o
  11   2   4         60.77         53.82         6.49 o
  12   2   4          0.30         -1.67         2.17 o
  13   2   4         45.79         43.52         5.40 o
  14   2   4         89.97         82.04         7.59 o
 -17   3   4          2.96          5.25         3.63 o
 -16   3   4         78.00        104.01        15.29 o
 -15   3   4          1.41          4.51         5.13 o
 -14   3   4         22.94         23.73         7.66 o
 -13   3   4         20.15         20.53         6.17 o
 -12   3   4          2.68          1.47         5.57 o
 -11   3   4         25.60         25.87         7.86 o
 -10   3   4          4.96          3.30         2.67 o
  -9   3   4        481.93        485.11        19.18 o
  -8   3   4         96.27        119.36        12.54 o
  -7   3   4         13.15          8.38         3.80 o
  -6   3   4          9.13          7.07         3.84 o
  -5   3   4        607.21        596.43        18.71 o
  -4   3   4        287.46        310.62        45.55 o
  -3   3   4        800.94        867.42        53.92 o
  -2   3   4        590.10        669.08        22.99 o
  -1   3   4         69.86         67.43         3.99 o
   0   3   4        886.67        904.32        22.26 o
   1   3   4         43.12         41.66         2.88 o
   2   3   4        111.91        126.16         6.83 o
   3   3   4       1326.83       1408.94        40.98 o
   4   3   4        493.50        480.44        17.97 o
   5   3   4         26.92         25.66         3.97 o
   6   3   4        136.14        131.45         8.57 o
   7   3   4        563.51        565.98        21.62 o
   8   3   4        110.41        100.82         6.78 o
   9   3   4        205.77        178.65         7.96 o
  10   3   4         50.45         39.61         4.99 o
  11   3   4         51.48         48.86         6.51 o
  12   3   4          5.69          6.40         2.66 o
  13   3   4         42.86         39.69         3.86 o
 -17   4   4         40.28         28.49         5.14 o
 -16   4   4         23.20         23.58         8.07 o
 -15   4   4          0.41          3.98         5.90 o
 -14   4   4        152.35        130.73        61.72 o
 -13   4   4         31.91         36.08         7.84 o
 -12   4   4        183.16        204.11        25.69 o
 -11   4   4        254.88        264.86        15.53 o
 -10   4   4        166.34        181.89        15.31 o
  -9   4   4        228.23        249.65        11.46 o
  -8   4   4        305.04        334.79        13.01 o
  -7   4   4        613.42        566.43       151.06 o
  -6   4   4        454.87        484.52        25.02 o
  -5   4   4        580.50        557.97        23.00 o
  -4   4   4          9.57          8.86         2.30 o
  -3   4   4         48.49         58.16         4.61 o
  -2   4   4       2175.72       2196.64        62.73 o
  -1   4   4         77.53        106.94         6.39 o
   0   4   4        247.60        284.39         9.67 o
   1   4   4         66.27         51.10         4.29 o
   2   4   4        903.98        917.46        42.84 o
   3   4   4        257.40        253.14         9.07 o
   4   4   4         70.52         61.97         4.53 o
   5   4   4          3.59          3.07         2.57 o
   6   4   4        122.68        126.43         8.67 o
   7   4   4          2.09          2.30         2.84 o
   8   4   4         70.89         80.91        10.96 o
   9   4   4        126.60        128.72        15.28 o
  10   4   4         61.51         46.31        21.03 o
  11   4   4          4.80          4.27         2.65 o
  12   4   4         11.27          6.50         2.42 o
  13   4   4         56.43         58.68         5.24 o
 -16   5   4         14.32         23.45         5.83 o
 -15   5   4        120.94        117.81        38.39 o
 -14   5   4        113.29        125.63        12.79 o
 -13   5   4         78.42         24.13        41.56 o
 -12   5   4         19.54         14.06         7.73 o
 -11   5   4        325.64        341.57        35.06 o
 -10   5   4        286.88        337.99        23.46 o
  -9   5   4          4.50          4.68         3.52 o
  -8   5   4          5.73          3.94         4.78 o
  -7   5   4          0.72         -0.06         2.29 o
  -6   5   4         11.49         13.02         3.74 o
  -5   5   4        263.93        301.50        17.92 o
  -4   5   4         84.75         98.21         6.88 o
  -3   5   4        178.53        203.39        11.55 o
  -2   5   4        365.98        391.33        79.59 o
  -1   5   4        731.39        717.83        58.38 o
   0   5   4          1.39          2.38         2.13 o
   1   5   4         99.36        111.45        10.56 o
   2   5   4          1.76          4.25         2.28 o
   3   5   4         56.16         54.55         5.18 o
   4   5   4        318.42        308.81        12.72 o
   5   5   4        401.59        407.78        22.37 o
   6   5   4        183.28        189.90        14.77 o
   7   5   4        469.11        457.96        25.28 o
   8   5   4        347.88         27.02        40.04 o
   9   5   4        288.13        338.96        41.19 o
  10   5   4        139.94        157.25        16.14 o
  11   5   4        111.05         96.80         8.17 o
  12   5   4          9.27         14.90         4.55 o
  13   5   4          6.16          2.34         2.14 o
 -16   6   4         58.24         62.69         7.64 o
 -15   6   4         16.36         18.55         5.04 o
 -14   6   4          3.34          3.70         5.34 o
 -13   6   4          8.60          9.23         6.60 o
 -12   6   4         97.94          8.30        41.72 o
 -11   6   4        190.70        203.50        52.61 o
 -10   6   4        670.13        692.45        39.08 o
  -9   6   4        293.55        284.04        14.89 o
  -8   6   4         51.05         58.52         7.56 o
  -7   6   4         91.98        120.97         9.52 o
  -6   6   4        222.20        232.32        12.88 o
  -5   6   4        378.62        405.24        17.76 o
  -4   6   4        206.07        176.20        19.62 o
  -3   6   4         15.15          6.42         6.60 o
  -2   6   4         43.25         21.49        13.91 o
  -1   6   4          6.63          9.99        12.29 o
   0   6   4        135.09        149.59         9.83 o
   1   6   4        330.33        376.96        19.25 o
   2   6   4        721.78        710.12        30.65 o
   3   6   4       1170.78       1285.10        50.15 o
   4   6   4        197.62        212.99        15.47 o
   5   6   4         24.42         28.47         7.47 o
   6   6   4        702.06        722.83        44.12 o
   8   6   4         53.67         46.94        30.96 o
   9   6   4          0.25         -0.67         4.22 o
  10   6   4         46.76         32.65         7.33 o
  11   6   4         55.80         82.76        10.38 o
  12   6   4        209.78        229.61        15.62 o
 -15   7   4         20.85         17.06         4.99 o
 -14   7   4         55.33         46.18         7.43 o
 -13   7   4         33.94         37.60         7.31 o
 -12   7   4         24.70         42.16         8.99 o
 -11   7   4        222.86         -8.01        40.30 o
 -10   7   4          2.85          3.25         3.85 o
  -9   7   4          9.65         10.17         4.69 o
  -8   7   4         55.90         59.84         7.86 o
  -7   7   4         48.70         37.70         5.89 o
  -6   7   4          0.05          1.93         4.49 o
  -5   7   4         55.91         73.00        10.69 o
  -4   7   4         90.94         67.82         8.09 o
  -3   7   4         42.22         35.39         6.74 o
  -2   7   4         56.11         46.23         7.37 o
  -1   7   4        134.45        117.46        14.13 o
   0   7   4        405.23        467.79        59.07 o
   1   7   4         41.91         48.85         6.39 o
   2   7   4         64.59         64.92         7.91 o
   3   7   4         26.12         19.56         5.12 o
   4   7   4        403.85        461.19        24.77 o
   6   7   4          0.60          0.87         4.23 o
   7   7   4        105.93        129.04        14.45 o
   8   7   4        243.22        270.91        21.72 o
   9   7   4        128.43        158.91        13.60 o
  10   7   4        205.70        287.40        21.15 o
  11   7   4         15.75         22.45         4.86 o
 -13   8   4         18.63         17.58         8.13 o
 -12   8   4         12.36         15.58         5.68 o
 -11   8   4          1.28          0.13         4.47 o
 -10   8   4          0.06          1.66         3.43 o
  -9   8   4         36.30         43.34        23.15 o
  -8   8   4         21.45         12.09        16.28 o
  -7   8   4          4.82         15.23         6.85 o
  -6   8   4         86.95         95.64        13.68 o
  -5   8   4         71.10         77.41        19.87 o
  -4   8   4          2.17          1.37         4.73 o
  -3   8   4         22.58         22.85         5.80 o
  -2   8   4          1.14          2.38         5.47 o
  -1   8   4          5.66          9.64         6.98 o
   0   8   4         12.19         13.52         6.89 o
   1   8   4        213.70        238.64        18.76 o
   2   8   4         40.43         62.13        12.74 o
   3   8   4        113.09         40.94        69.35 o
   4   8   4        100.64         92.39        12.88 o
   5   8   4         27.78         30.09         8.53 o
   6   8   4         74.95         93.62        59.91 o
   7   8   4        218.63        251.21        18.30 o
   8   8   4         30.83         20.55         7.32 o
   9   8   4        164.07        229.01        26.32 o
  10   8   4         58.56          3.66        20.80 o
 -12   9   4          7.69          1.04         6.64 o
 -11   9   4          3.31         -1.33         7.72 o
 -10   9   4         17.54         14.75         8.94 o
  -9   9   4          0.01          2.30         4.00 o
  -8   9   4         48.67         43.52         8.44 o
  -7   9   4         28.77         31.89         8.19 o
  -6   9   4         87.46        119.06        21.68 o
  -3   9   4         61.63         41.40        11.33 o
  -2   9   4        135.07        173.15        21.81 o
  -1   9   4        128.12        132.23        15.95 o
   0   9   4          0.34          5.95         7.02 o
   1   9   4          0.68          2.21         5.87 o
   2   9   4          5.98          8.29         6.99 o
   3   9   4         65.63         64.79        12.94 o
   4   9   4        141.76        106.79        65.80 o
   5   9   4         36.47         46.48        22.90 o
   6   9   4         89.67         82.26        26.39 o
   7   9   4         20.21         14.04        13.50 o
   8   9   4         70.32         52.38        17.87 o
   9   9   4          8.77          8.33         8.40 o
 -10  10   4         48.64         37.90         9.42 o
  -9  10   4         12.44          5.42         3.85 o
  -8  10   4         45.36         72.28        10.87 o
  -7  10   4          1.24         -1.06         5.17 o
  -6  10   4          9.40         16.69         5.54 o
  -5  10   4         32.16         43.87        17.97 o
  -4  10   4         62.62         88.20        18.14 o
  -3  10   4         36.32         40.74         9.75 o
  -2  10   4         17.81         19.15         6.51 o
  -1  10   4          3.14          5.85         5.16 o
   0  10   4         57.23         53.43         7.77 o
   1  10   4        101.84        119.89        18.71 o
   2  10   4         10.93         17.96         8.08 o
   3  10   4        317.50        348.23        26.29 o
   4  10   4         42.14         11.82        16.78 o
   5  10   4          6.14          7.84        12.67 o
   6  10   4         12.14         14.90        12.37 o
   7  10   4          1.91          9.92        10.38 o
  -7  11   4         17.14         14.31         4.79 o
  -6  11   4          0.45         -1.10         2.79 o
  -5  11   4          0.13          0.01         3.08 o
  -4  11   4         48.09         45.77         6.55 o
  -3  11   4        103.96        143.40        13.09 o
  -2  11   4         74.37         88.85         9.33 o
  -1  11   4        177.14        199.62        62.83 o
   0  11   4        330.25        395.64        31.73 o
   1  11   4         12.00         11.02        13.17 o
   2  11   4          6.61          4.78         9.05 o
   3  11   4          4.19         11.01         9.70 o
   4  11   4          9.87          7.21         8.02 o
   5  11   4          0.10          5.95         7.47 o
 -17   1   5         38.73         53.74         9.35 o
 -16   1   5        119.61        133.12        13.31 o
 -15   1   5        414.00        433.83        29.51 o
 -14   1   5         20.91         19.98         4.80 o
 -13   1   5         16.27         18.45         6.71 o
 -12   1   5        294.51        312.59        21.21 o
 -11   1   5         46.36         39.85         5.97 o
 -10   1   5          4.28          2.03         2.28 o
  -9   1   5          7.65          8.89         3.87 o
  -8   1   5         19.55         11.92         4.41 o
  -7   1   5         42.72         29.23         4.54 o
  -6   1   5        243.64        215.66        12.76 o
  -5   1   5        156.24        133.16         9.06 o
  -4   1   5       1048.79       1023.23        38.00 o
  -3   1   5       1581.54       1608.71        40.90 o
  -2   1   5         33.98         46.15         4.25 o
  -1   1   5        640.37        679.24        20.24 o
   0   1   5        229.59        215.31         7.64 o
   1   1   5       1748.43       1838.25        43.99 o
   2   1   5          4.38          4.24         1.66 o
   3   1   5         14.78         17.21         3.30 o
   4   1   5          0.33          1.44         1.73 o
   5   1   5         23.86         26.63         3.16 o
   6   1   5        116.43         97.52         5.48 o
   7   1   5         77.99         74.13         4.99 o
   8   1   5        272.23        261.51         8.44 o
   9   1   5          5.35          4.28         3.45 o
  10   1   5        849.28        792.01        22.24 o
  11   1   5         12.64          8.61         2.21 o
  12   1   5         64.46         51.55         5.75 o
  13   1   5         12.04          8.55         3.57 o
 -17   2   5         71.47        102.72        12.36 o
 -16   2   5        135.68        171.89        15.60 o
 -15   2   5          0.46          1.65         4.49 o
 -14   2   5        394.44        438.74        30.73 o
 -13   2   5          1.67          5.28         5.13 o
 -12   2   5         49.80         47.32         6.03 o
 -11   2   5        225.15        234.32        13.27 o
 -10   2   5        280.15        304.45        13.00 o
  -9   2   5        310.58        350.78        19.98 o
  -8   2   5        311.78        300.02        13.51 o
  -7   2   5        337.56        372.19        14.80 o
  -6   2   5          3.14          2.45         4.56 o
  -5   2   5        239.27        227.68        15.02 o
  -4   2   5        107.85        122.65         8.82 o
  -3   2   5        475.69        494.45        18.78 o
  -2   2   5        210.83        189.00         8.59 o
  -1   2   5       1699.38       1693.71        37.13 o
   0   2   5       1184.57       1186.94        27.62 o
   1   2   5        255.95        222.48         8.14 o
   2   2   5       1069.06       1042.95        33.36 o
   3   2   5        810.42        782.65        21.02 o
   4   2   5        173.91        170.29         8.42 o
   5   2   5         89.20         89.56         6.24 o
   6   2   5          0.12         -1.85         2.56 o
   7   2   5         49.09         36.70         4.63 o
   8   2   5         61.49         53.98         4.80 o
   9   2   5          1.98          1.18         1.89 o
  10   2   5         10.73         10.46         3.31 o
  11   2   5        362.86        359.68        12.80 o
  12   2   5        117.06        134.65        13.25 o
  13   2   5        400.30        398.48        23.06 o
 -17   3   5         15.40         21.11         5.53 o
 -16   3   5         25.62         43.10         8.37 o
 -15   3   5        282.45        310.56        24.02 o
 -13   3   5        327.92        363.34        42.44 o
 -12   3   5         49.10         37.01         8.05 o
 -11   3   5         36.63         36.64         4.76 o
 -10   3   5         14.89         14.74         8.96 o
  -9   3   5        223.21        226.08        18.03 o
  -8   3   5        450.67        459.89        21.00 o
  -7   3   5        734.00        744.23        26.77 o
  -6   3   5       1529.81       1632.49        64.22 o
  -5   3   5        886.63        892.27        35.23 o
  -4   3   5        937.24       1031.19        93.79 o
  -3   3   5        574.89        592.15        25.71 o
  -2   3   5        254.21        251.01        10.85 o
  -1   3   5        580.07        641.01        21.22 o
   0   3   5        318.08        334.82        11.14 o
   1   3   5         46.59         42.31         3.57 o
   2   3   5         17.61         17.30         2.60 o
   3   3   5        710.76        707.30        21.50 o
   4   3   5        224.85        199.34         9.40 o
   5   3   5         35.75         32.63         4.18 o
   6   3   5        503.32        469.48        17.04 o
   7   3   5        184.30        164.60         9.52 o
   8   3   5        355.14        352.44        18.13 o
   9   3   5        262.56        246.93        14.33 o
  10   3   5        334.70        365.23        26.84 o
  11   3   5         14.49         13.47         4.78 o
  12   3   5          0.02         -0.02         2.19 o
  13   3   5         10.59          8.17         3.20 o
 -17   4   5         83.80         86.02         8.58 o
 -16   4   5         15.82         28.40         9.41 o
 -15   4   5          0.75          2.48         4.90 o
 -14   4   5          0.01          3.40         3.96 o
 -13   4   5          7.71         10.88         6.33 o
 -12   4   5         57.35         59.38         7.47 o
 -11   4   5        384.08        403.43        19.00 o
 -10   4   5        800.45        940.12        25.69 o
  -9   4   5       1780.59       2004.05        47.53 o
  -8   4   5        481.84        553.41        36.44 o
  -7   4   5         15.18         25.62         6.93 o
  -6   4   5       1243.20       1202.81        37.89 o
  -5   4   5        363.35        335.89        13.95 o
  -4   4   5         78.51         71.81         5.72 o
  -3   4   5          4.75          0.59         2.28 o
  -2   4   5          6.27         11.82         2.23 o
  -1   4   5         77.09        101.45         6.29 o
   0   4   5        526.23        553.10        17.23 o
   1   4   5          4.48          4.95         2.29 o
   2   4   5         15.19         21.30         4.05 o
   3   4   5        562.11        570.30        18.71 o
   4   4   5        181.14        199.11        16.34 o
   5   4   5        843.46        882.72        26.93 o
   6   4   5         73.33         82.72         7.35 o
   7   4   5         36.34         47.18         5.00 o
   8   4   5         30.20         38.46         9.11 o
   9   4   5          0.68          0.13         4.62 o
  10   4   5         21.91         32.91         7.94 o
  11   4   5         33.90         45.10         5.62 o
  12   4   5         89.85         76.60         8.84 o
 -16   5   5         35.43         37.70         6.83 o
 -15   5   5          5.61          3.09         4.72 o
 -14   5   5          0.13          2.62         4.60 o
 -13   5   5         18.20         18.70         9.68 o
 -12   5   5        190.55        197.15        14.85 o
 -11   5   5        238.94        271.52        15.75 o
 -10   5   5         65.84         83.91         9.01 o
  -9   5   5        414.58        517.37        17.99 o
  -8   5   5        665.70        785.17        22.53 o
  -7   5   5          8.90          9.60         3.71 o
  -6   5   5         11.74         14.10         4.40 o
  -5   5   5       1289.74       1382.65        42.38 o
  -4   5   5        308.53        301.62        13.86 o
  -3   5   5         50.07         53.12         4.90 o
  -2   5   5         20.60         21.71         4.26 o
  -1   5   5         32.96         36.73         4.95 o
   0   5   5         60.84         56.27         6.30 o
   1   5   5        388.62        405.77        15.23 o
   2   5   5         44.25         49.57         5.06 o
   3   5   5        131.82        146.87         8.85 o
   4   5   5        193.63        190.20        11.53 o
   5   5   5         50.11         63.12         6.81 o
   6   5   5        227.50        250.97        19.65 o
   7   5   5        151.00        213.68        39.43 o
   8   5   5         39.00         47.20        16.25 o
   9   5   5        116.20        142.78        16.00 o
  10   5   5          7.07          2.37         4.78 o
  11   5   5         43.88         47.76         7.20 o
  12   5   5         14.99         22.68         4.45 o
 -15   6   5          0.30         -0.49         3.32 o
 -14   6   5         55.66         84.15        36.11 o
 -13   6   5          3.75          4.91         4.72 o
 -12   6   5         36.09         26.45         9.79 o
 -11   6   5         15.09         13.67         5.15 o
 -10   6   5          1.28         -0.03         3.78 o
  -9   6   5          6.98          8.46         3.92 o
  -8   6   5          0.90          4.88         4.19 o
  -7   6   5         23.45         22.98         5.09 o
  -6   6   5          6.93          6.87         3.48 o
  -5   6   5          4.12         11.24         4.17 o
  -4   6   5        369.04        389.18        21.83 o
  -3   6   5         46.06         31.64        11.49 o
  -2   6   5         14.22          9.20         4.06 o
  -1   6   5         66.41         69.71         7.08 o
   0   6   5         31.38         39.43         5.59 o
   1   6   5         23.66         19.96         4.69 o
   2   6   5         51.13         66.94        10.23 o
   3   6   5        513.59        534.70        25.12 o
   4   6   5          0.93         -3.25         5.78 o
   5   6   5         81.32         81.57        11.05 o
   6   6   5        373.14        339.17        25.83 o
   7   6   5         11.75         15.29         6.25 o
   8   6   5          9.60          3.88         7.94 o
   9   6   5          0.09          2.94        21.10 o
  10   6   5          0.00         -2.05         4.58 o
  11   6   5          0.08          2.31         3.00 o
 -14   7   5         17.96         21.63        10.88 o
 -13   7   5         12.10          6.48         4.65 o
 -12   7   5          4.62         11.72         6.51 o
 -11   7   5         24.49         15.69         6.19 o
 -10   7   5         14.18          9.79         7.88 o
  -9   7   5         42.78         72.23         8.95 o
  -8   7   5        161.09        147.40        10.55 o
  -7   7   5         12.19         23.22         6.83 o
  -6   7   5          0.87         -0.08         3.77 o
  -5   7   5         55.03         55.90         9.81 o
  -4   7   5        123.20        105.59        10.88 o
  -3   7   5         92.41        113.82        12.23 o
  -2   7   5         13.47         23.85         6.32 o
  -1   7   5          7.63         14.09         7.42 o
   0   7   5          9.82          4.09         5.60 o
   1   7   5         93.14        108.14         9.62 o
   2   7   5         61.53         65.88         8.03 o
   3   7   5        239.73        258.20        16.73 o
   4   7   5        580.17        586.81        68.26 o
   5   7   5        438.95        501.71        82.57 o
   6   7   5        170.29        198.44        23.75 o
   7   7   5          3.25          9.93         5.26 o
   8   7   5         95.64        118.84        12.10 o
   9   7   5        174.39        212.56       126.76 o
 -13   8   5         26.01         26.06         8.45 o
 -12   8   5        103.06         70.63        14.10 o
 -11   8   5          0.52         -1.41         8.38 o
 -10   8   5          0.46         -1.06         4.73 o
  -9   8   5        560.03        557.36        32.61 o
  -8   8   5        308.48        312.02        37.48 o
  -7   8   5          9.97         37.16         9.67 o
  -6   8   5         12.56         14.74         6.63 o
  -5   8   5         21.74         39.69        15.47 o
  -4   8   5         16.24         21.42         6.58 o
  -3   8   5         65.47         55.81        20.79 o
  -2   8   5         50.05         58.91        20.61 o
  -1   8   5        446.57        331.44        46.63 o
   0   8   5        381.84        394.59        52.14 o
   1   8   5         29.08         27.59        19.85 o
   2   8   5        145.66        166.62        19.92 o
   3   8   5        327.68        367.43        25.75 o
   4   8   5         98.22        118.97        12.56 o
   5   8   5         34.71         34.37         7.55 o
   6   8   5         22.79         42.29         7.62 o
   7   8   5         11.24         10.24         4.92 o
   8   8   5          3.55          4.33         4.42 o
 -12   9   5         50.23         28.32         8.08 o
 -11   9   5          1.02          1.15         6.80 o
 -10   9   5        130.23        128.28        17.78 o
  -9   9   5         16.75         20.87         6.44 o
  -8   9   5         53.63         49.74         8.87 o
  -7   9   5         79.32         73.41        10.60 o
  -6   9   5         39.13         36.26         8.25 o
  -5   9   5         46.48         51.76         9.01 o
  -4   9   5         32.63         35.52         8.69 o
  -3   9   5        246.77        256.42        21.41 o
  -2   9   5        483.38        600.62        37.99 o
  -1   9   5         79.42         91.52        12.28 o
   0   9   5         98.67         90.50        15.21 o
   1   9   5         42.04         48.42        13.25 o
   2   9   5         76.60         77.43        16.20 o
   3   9   5         25.40         16.38        21.14 o
   4   9   5         24.65         18.60        20.62 o
   5   9   5         28.27         14.82        16.86 o
   6   9   5         30.66         20.59        14.92 o
   7   9   5         81.10         88.62        19.75 o
   8   9   5        123.12         79.65        14.99 o
  -9  10   5         48.56         29.97         5.91 o
  -8  10   5         22.08         23.79         6.66 o
  -7  10   5          8.19         20.54         7.45 o
  -6  10   5          2.90          6.41         3.92 o
  -5  10   5         18.80         22.20         5.94 o
  -4  10   5          9.30         18.91         5.85 o
  -3  10   5          5.05         -1.95         5.26 o
  -2  10   5         89.12         84.29        10.50 o
  -1  10   5        106.28        107.86        10.23 o
   0  10   5          2.15         -0.05         5.57 o
   1  10   5         41.02         43.13        11.15 o
   2  10   5        204.18        204.64        30.84 o
   3  10   5         18.11         13.44        11.67 o
   4  10   5         20.62          9.58        11.56 o
   5  10   5         31.71         44.61        15.54 o
   6  10   5          0.65         12.94        10.24 o
  -6  11   5          8.42          7.87         4.01 o
  -5  11   5          1.07          3.49         4.06 o
  -4  11   5          3.74         -0.75         3.96 o
  -3  11   5         44.56         38.55         7.93 o
  -2  11   5        100.57         62.22         8.92 o
   1  11   5         11.44         -1.11         6.45 o
   2  11   5          2.20          1.14         6.46 o
   3  11   5          0.32          1.05         5.70 o
 -16   0   6          0.80          1.11         3.61 o
 -15   0   6         35.46         29.65         6.81 o
 -14   0   6         81.67         58.67         9.64 o
 -13   0   6         53.62         52.35         9.13 o
 -12   0   6        145.85        152.86        17.30 o
 -11   0   6        685.67        666.75        34.47 o
 -10   0   6        919.16        916.17        54.47 o
  -9   0   6        394.75        393.75        75.95 o
  -8   0   6          3.13         -2.67         4.55 o
  -7   0   6        814.11        853.10        38.64 o
  -6   0   6         17.48         17.76         6.66 o
  -5   0   6       3400.48       3413.90       178.97 o
  -4   0   6       4518.56       4794.30       331.67 o
  -3   0   6         60.83         65.28         8.53 o
  -2   0   6        125.72        105.04         9.43 o
  -1   0   6       1158.25       1103.24       124.78 o
   0   0   6       1049.86        927.94        99.55 o
   1   0   6       1491.09       1571.87        73.34 o
   2   0   6        385.19        363.18        24.48 o
   3   0   6         35.38         39.41         5.26 o
   4   0   6         12.22         10.22         3.40 o
   5   0   6        113.95        125.74        10.01 o
   6   0   6        906.85        794.91        27.05 o
   7   0   6        185.09        154.51        11.67 o
   8   0   6         41.79         52.55         9.84 o
   9   0   6         94.29         84.49         7.98 o
  10   0   6       1225.22       1188.32        64.48 o
  11   0   6        600.58        643.93        36.85 o
  12   0   6        242.65        254.42        17.10 o
 -17   1   6         78.00         79.00         8.65 o
 -16   1   6         47.46         34.26         6.76 o
 -15   1   6         23.10         28.45         4.60 o
 -14   1   6        205.40        252.87        21.14 o
 -13   1   6        586.91        683.39        41.34 o
 -12   1   6        195.79        208.22        13.01 o
 -11   1   6         79.84         74.51         6.33 o
 -10   1   6          3.04          1.97         3.79 o
  -9   1   6         60.29         50.76         6.53 o
  -8   1   6         17.20         23.77         4.66 o
  -7   1   6        514.32        629.57        28.04 o
  -6   1   6       2975.01       3138.94       120.16 o
  -5   1   6        170.86        174.91         9.21 o
  -4   1   6        430.35        500.72        17.14 o
  -3   1   6         12.00         10.56         3.40 o
  -2   1   6       1378.62       1435.60        49.56 o
  -1   1   6        161.40        193.50        10.90 o
   0   1   6        774.49        823.01        31.15 o
   1   1   6        232.41        233.87        10.78 o
   2   1   6         16.25         13.63         3.80 o
   3   1   6         91.01         72.43         5.38 o
   4   1   6          4.32          4.30         2.38 o
   5   1   6        779.14        763.67        22.21 o
   6   1   6        163.75        167.61         9.91 o
   7   1   6          0.92          0.68         1.99 o
   8   1   6         46.36         38.62         4.30 o
   9   1   6          1.23          1.26         2.18 o
  10   1   6          8.17         10.78         2.78 o
  11   1   6          0.59         -0.47         3.15 o
  12   1   6        157.73        170.86        13.18 o
 -17   2   6         22.71         31.37         6.75 o
 -16   2   6         10.78          9.80         4.89 o
 -15   2   6         31.20         43.37         8.56 o
 -14   2   6          5.32          7.34         3.84 o
 -13   2   6         17.10         15.05         4.37 o
 -12   2   6        214.60        224.57        14.08 o
 -11   2   6          9.20         15.01         3.64 o
 -10   2   6         78.14         59.68         8.55 o
  -9   2   6        157.53        149.69        13.85 o
  -8   2   6        327.41        283.86        13.99 o
  -7   2   6        413.67        398.01        31.87 o
  -6   2   6         17.88         22.01         5.44 o
  -5   2   6         48.30         59.33         5.35 o
  -4   2   6         36.04         30.71         4.05 o
  -3   2   6         14.04         10.99         4.42 o
  -2   2   6          6.68         10.58         3.05 o
  -1   2   6        111.93        103.20         7.74 o
   0   2   6        112.15        108.94         7.51 o
   1   2   6         16.43         15.41         3.40 o
   2   2   6        345.90        348.21        11.43 o
   3   2   6        523.97        476.58        20.63 o
   4   2   6        183.31        171.08        11.98 o
   5   2   6         64.52         62.03         5.88 o
   6   2   6         61.42         59.43         5.82 o
   7   2   6         30.20         32.42         4.51 o
   8   2   6          4.78          4.14         2.12 o
   9   2   6        125.57        117.33         7.29 o
  10   2   6         59.22         58.15         5.29 o
  11   2   6          6.06          7.68         4.43 o
  12   2   6          0.41          1.26         2.69 o
 -17   3   6         10.98         18.85         5.47 o
 -16   3   6          2.35         -3.06         4.17 o
 -15   3   6         11.32         12.81         5.67 o
 -13   3   6         53.98         59.25        10.22 o
 -12   3   6          0.52          0.97         3.50 o
 -11   3   6        285.82        305.30        16.00 o
 -10   3   6         21.97         28.44         5.86 o
  -9   3   6        105.70        103.27        10.99 o
  -8   3   6        102.01         90.64         9.86 o
  -7   3   6        351.34        343.30        16.36 o
  -6   3   6          1.35          2.09         2.68 o
  -5   3   6          8.13          8.22         2.97 o
  -4   3   6        133.08        135.68         9.72 o
  -3   3   6        162.04        159.11        13.71 o
  -2   3   6        443.23        483.76        16.82 o
  -1   3   6          0.96          2.32         2.40 o
   0   3   6        295.07        299.12        11.54 o
   1   3   6        277.32        280.84        11.26 o
   2   3   6        488.99        461.07        16.05 o
   3   3   6        527.66        549.07        18.81 o
   4   3   6          0.02          1.11         2.44 o
   5   3   6         20.77         23.65         4.01 o
   6   3   6         45.40         45.00         5.09 o
   7   3   6          0.11          0.87         3.99 o
   8   3   6          0.08          1.23         2.41 o
   9   3   6         14.95         10.58         2.46 o
  10   3   6        117.67        120.70         9.32 o
  11   3   6          0.00          1.32         2.32 o
  12   3   6          0.02          3.33         2.52 o
 -16   4   6          0.13          2.04         4.77 o
 -15   4   6          1.65         -0.71         4.94 o
 -14   4   6          0.12          0.10         3.89 o
 -13   4   6        222.74        191.61        17.52 o
 -12   4   6        112.00        116.74        10.56 o
 -11   4   6         68.51         79.95         6.73 o
 -10   4   6          3.07          7.58         3.27 o
  -9   4   6        656.68        731.94        38.41 o
  -8   4   6        359.54        392.21        24.15 o
  -7   4   6         32.76         26.60         6.22 o
  -6   4   6        973.29        896.44        66.63 o
  -5   4   6        580.82        559.86        20.23 o
  -4   4   6          0.26         -0.04         2.52 o
  -3   4   6        250.23        285.68        15.53 o
  -2   4   6        135.80        129.31        11.78 o
  -1   4   6        376.10        369.60        13.74 o
   0   4   6         49.97         51.52         4.68 o
   1   4   6        509.23        581.66        24.36 o
   2   4   6        993.32        970.34        33.92 o
   3   4   6        120.70        128.47         9.63 o
   4   4   6         25.80         32.16         5.26 o
   5   4   6         83.86         81.74         9.22 o
   6   4   6          0.42         -3.41        12.78 o
   7   4   6        161.78        142.18        20.79 o
   8   4   6        279.30        343.24        27.00 o
   9   4   6         89.32        104.04        20.88 o
  10   4   6         40.38         46.31         5.77 o
  11   4   6         16.87         21.19         5.29 o
 -16   5   6         31.83         29.94         6.26 o
 -15   5   6         12.69          9.94         5.15 o
 -14   5   6          3.84          7.64         6.49 o
 -13   5   6         78.52         88.05        17.00 o
 -12   5   6         31.72         30.78         7.87 o
 -11   5   6          0.77         -1.54         4.01 o
 -10   5   6         18.38         19.06         4.62 o
  -9   5   6        854.72        967.85        29.40 o
  -8   5   6         22.94         27.80         5.60 o
  -7   5   6         46.48         53.55         6.51 o
  -6   5   6        416.89        430.63        24.66 o
  -5   5   6        638.43        615.58        34.36 o
  -4   5   6        336.67        288.46        13.05 o
  -3   5   6         18.76          8.39         3.72 o
  -2   5   6         18.59         17.70         4.16 o
  -1   5   6          8.39         12.17         6.33 o
   0   5   6        132.41        130.17         8.78 o
   1   5   6          0.78         -0.22         2.42 o
   2   5   6        661.73        681.51        31.74 o
   3   5   6        104.93        116.57        10.20 o
   4   5   6        382.90        369.31        17.92 o
   5   5   6       1276.33       1303.04       105.00 o
   6   5   6        113.81        143.77        15.18 o
   7   5   6         30.30         33.07         8.68 o
   8   5   6         79.76         77.30        42.29 o
   9   5   6         99.88        126.23        14.00 o
  10   5   6          0.05         -0.86         2.50 o
  11   5   6         18.18         22.43         4.35 o
 -15   6   6          3.60          3.79         4.01 o
 -14   6   6          6.01          8.81         4.56 o
 -13   6   6         61.28         72.76        14.65 o
 -12   6   6        471.89        485.45        56.47 o
 -11   6   6         56.84         63.00        22.25 o
 -10   6   6         73.02         76.95         7.81 o
  -9   6   6         27.34         37.43         5.99 o
  -8   6   6        203.82        234.08        13.48 o
  -7   6   6        415.59        530.92        24.48 o
  -6   6   6         11.91         12.57         4.47 o
  -5   6   6         11.56          9.49         3.85 o
  -4   6   6          0.29          1.33         8.37 o
  -3   6   6        240.99        190.31        20.66 o
  -2   6   6        110.23         91.48        10.07 o
  -1   6   6        209.26        229.62        17.04 o
   0   6   6        198.07        212.48        16.85 o
   1   6   6        343.96        393.69        24.80 o
   2   6   6         15.98         21.93         6.63 o
   3   6   6        223.26        266.95        26.82 o
   4   6   6        252.90        296.12        47.53 o
   5   6   6          2.45          2.12         5.12 o
   6   6   6        207.97        251.32        22.45 o
   7   6   6        152.93        166.48        26.28 o
   8   6   6         39.94         44.84         8.70 o
   9   6   6         40.35         60.60         8.89 o
  10   6   6         75.26         82.06         8.77 o
 -14   7   6        104.04         61.33        10.50 o
 -13   7   6         80.72         65.95        12.05 o
 -12   7   6          0.17          1.64         5.35 o
 -11   7   6          0.90          1.51         4.28 o
 -10   7   6          2.20          1.64         4.90 o
  -9   7   6          3.96          8.81         9.19 o
  -8   7   6          3.03         12.29         6.05 o
  -7   7   6         42.25         32.88         7.80 o
  -6   7   6        128.27        149.27        29.30 o
  -5   7   6         55.16         51.91         7.56 o
  -4   7   6        190.54        205.66        48.14 o
  -3   7   6        153.61        118.69        26.98 o
  -2   7   6          2.04          3.34        12.52 o
  -1   7   6          4.83         -3.55        13.97 o
   0   7   6         42.26         38.82         7.68 o
   1   7   6        374.89        388.08        53.70 o
   2   7   6        301.70        259.57        44.38 o
   3   7   6          5.89          0.35         7.40 o
   4   7   6         32.17         39.98         8.28 o
   5   7   6        120.67        142.38        15.58 o
   6   7   6         55.98         66.44         9.42 o
   7   7   6          5.71          9.02         5.94 o
   8   7   6         40.94         51.02        24.83 o
   9   7   6          7.81          6.82         3.89 o
 -13   8   6         22.31          3.45         4.90 o
 -12   8   6          6.19          4.22         5.87 o
 -11   8   6         26.23         35.79        10.31 o
 -10   8   6          2.11         -1.14         5.90 o
  -9   8   6          2.35         -1.35         4.67 o
  -8   8   6         53.01         57.32        14.14 o
  -7   8   6         32.84         32.27        17.44 o
  -6   8   6          0.06          6.46        14.83 o
  -5   8   6         74.82         60.50        10.05 o
  -4   8   6          6.49          9.86         4.80 o
  -3   8   6          0.04          2.76        10.87 o
  -2   8   6        192.78        177.18        31.94 o
  -1   8   6        227.54        227.05        37.94 o
   0   8   6         47.74         38.74        20.52 o
   1   8   6         27.58         21.85        18.83 o
   2   8   6         77.10         95.31        26.38 o
   3   8   6         70.77         89.57        11.09 o
   4   8   6          0.09         -0.47         3.72 o
   5   8   6          0.05          4.71         3.70 o
   6   8   6         14.70         17.28         8.98 o
   7   8   6         15.24         24.45         5.57 o
 -11   9   6         76.21         54.27        10.14 o
 -10   9   6          0.05         -2.08         6.40 o
  -9   9   6          0.22          1.62         3.66 o
  -8   9   6         14.15         13.60         5.41 o
  -7   9   6         50.40         49.51        13.44 o
  -6   9   6          0.27         -6.54        10.02 o
  -5   9   6         34.14         19.92        14.48 o
  -4   9   6         35.07         60.21        19.36 o
  -3   9   6         85.44         81.37        13.77 o
  -2   9   6         28.14         10.79         9.24 o
  -1   9   6          9.20          9.18         9.13 o
   0   9   6         28.78         15.31         6.68 o
   1   9   6          0.15         17.61        16.70 o
   2   9   6         36.53         23.22        14.22 o
   3   9   6          0.26          7.32        13.32 o
   4   9   6          7.23          6.42        11.90 o
   5   9   6         59.53         69.13        19.55 o
   6   9   6         41.31         20.14        20.73 o
  -8  10   6          0.53          0.67         3.19 o
  -7  10   6          1.97          2.74         5.08 o
  -6  10   6          5.52          3.49         5.51 o
  -5  10   6          6.40         -3.96         7.82 o
  -4  10   6          0.12         -1.41         6.23 o
  -3  10   6        102.98        104.91        17.01 o
  -2  10   6         83.47         76.37        10.10 o
  -1  10   6         53.90         59.57         9.94 o
   0  10   6         73.37         53.27        15.25 o
   1  10   6        194.16        159.65        24.31 o
   2  10   6         10.57         -0.08         9.52 o
   3  10   6          0.66          6.73         9.78 o
   4  10   6         17.21          2.84         7.90 o
   5  10   6         13.54         16.69         8.05 o
 -17   1   7         48.30         29.57         4.78 o
 -16   1   7          0.16          0.50         2.15 o
 -15   1   7         11.46         12.96         3.62 o
 -13   1   7         14.33          9.56         5.55 o
 -12   1   7         51.89         39.02         6.61 o
 -11   1   7         11.37         10.61         3.99 o
 -10   1   7         18.57         14.41         4.69 o
  -9   1   7        268.66        281.08        20.31 o
  -8   1   7         17.05         16.77         4.99 o
  -7   1   7        311.84        320.19        15.25 o
  -6   1   7          2.41          2.70         4.66 o
  -5   1   7        493.27        496.49        18.62 o
  -4   1   7          8.59          5.89         2.74 o
  -3   1   7        116.56        133.47         8.14 o
  -2   1   7        250.63        296.72        12.90 o
  -1   1   7        123.01        145.02         8.11 o
   0   1   7        272.90        289.39        12.90 o
   1   1   7        582.75        622.65        31.59 o
   2   1   7        800.12        821.81        24.70 o
   3   1   7        109.79        108.57         7.47 o
   4   1   7        213.05        199.61        10.70 o
   5   1   7         48.90         48.55         4.78 o
   6   1   7         29.52         28.19         5.38 o
   7   1   7        125.56        125.22         6.45 o
   8   1   7         15.58         11.95         2.98 o
   9   1   7         11.15         13.76         2.36 o
  10   1   7         49.25         46.21         3.88 o
  11   1   7        142.40        134.98        10.89 o
 -17   2   7         65.24         68.11         7.59 o
 -16   2   7         52.97         64.92         8.45 o
 -15   2   7          1.18         -0.24         2.58 o
 -14   2   7         94.50        102.02        22.28 o
 -13   2   7         78.79         83.52        10.42 o
 -12   2   7         62.63         80.76         8.04 o
 -11   2   7        233.39        265.54        12.80 o
 -10   2   7        661.03        705.35        31.62 o
  -9   2   7         26.20         29.92         5.56 o
  -8   2   7         33.00         24.38         5.28 o
  -7   2   7         11.80          9.01         4.05 o
  -6   2   7        216.28        215.17        15.24 o
  -5   2   7        382.39        403.68        15.41 o
  -4   2   7       1956.05       2067.00        59.19 o
  -3   2   7       1642.68       2075.07       107.12 o
  -2   2   7       1025.90       1147.18        31.44 o
  -1   2   7       1117.09       1084.22        37.46 o
   0   2   7       1263.42       1227.78        30.87 o
   1   2   7        136.51        117.88         7.13 o
   2   2   7         43.37         33.03         3.48 o
   3   2   7         58.31         58.08         5.25 o
   4   2   7          0.67         -0.08         2.44 o
   5   2   7       1298.26       1251.51        38.66 o
   6   2   7        129.30        129.86        10.62 o
   7   2   7          5.45          6.64         2.20 o
   8   2   7        318.22        315.07        11.70 o
   9   2   7        495.57        508.82        13.89 o
  10   2   7         69.79         73.34         9.23 o
  11   2   7        180.50        164.04        12.22 o
 -16   3   7         18.61         26.21         5.76 o
 -15   3   7          7.80         11.22         5.27 o
 -14   3   7         34.70         29.78         7.24 o
 -13   3   7          3.20          3.99         4.75 o
 -12   3   7          7.02          5.44         2.69 o
 -11   3   7          1.41          0.69         3.11 o
 -10   3   7        203.11        193.86        14.61 o
  -9   3   7        154.37        169.64        14.04 o
  -8   3   7       1205.13       1254.83        51.13 o
  -7   3   7       2233.24       2253.76        69.49 o
  -6   3   7        218.25        252.42        13.01 o
  -5   3   7         76.00         84.26         6.91 o
  -4   3   7        588.74        563.81        31.39 o
  -3   3   7        419.14        449.33        26.17 o
  -2   3   7         41.55         47.65         5.73 o
  -1   3   7        510.88        519.94        17.93 o
   0   3   7        413.68        385.27        17.41 o
   1   3   7       1672.22       1730.05        33.98 o
   2   3   7        705.36        698.31        27.12 o
   3   3   7        230.10        212.03        10.42 o
   4   3   7        615.25        590.80        20.28 o
   5   3   7         39.15         37.25         8.19 o
   6   3   7        144.04        150.47         9.14 o
   7   3   7        332.90        330.56        24.92 o
   8   3   7         22.51         20.99         2.95 o
   9   3   7         58.52         62.05         7.44 o
  10   3   7         18.63         17.31         4.85 o
  11   3   7          3.79          4.26         2.64 o
 -16   4   7          5.88          4.19         3.93 o
 -15   4   7          7.12          6.12         4.87 o
 -14   4   7          0.64          0.41         3.43 o
 -13   4   7         62.15         49.29         7.39 o
 -12   4   7        120.19        132.59        21.17 o
 -11   4   7        591.18        703.20        24.70 o
 -10   4   7          0.72          3.04         3.35 o
  -9   4   7          7.24          6.71         5.83 o
  -8   4   7        191.21        183.71        14.46 o
  -7   4   7         10.80          9.17         5.13 o
  -6   4   7        123.75        131.64        10.97 o
  -5   4   7        365.76        379.59        16.01 o
  -4   4   7        349.01        347.48        15.50 o
  -3   4   7        663.56        680.15        24.01 o
  -2   4   7        705.97        763.57        48.81 o
  -1   4   7         59.91         56.72         5.23 o
   0   4   7         59.93         56.77         6.12 o
   1   4   7        122.07        137.81         9.88 o
   2   4   7          6.72          0.94         3.21 o
   3   4   7          8.79          9.25         4.07 o
   4   4   7        504.47        476.67        56.46 o
   5   4   7        158.12        161.84        16.30 o
   6   4   7        326.90        381.43        32.62 o
   7   4   7         85.93        126.18        14.97 o
   8   4   7        168.53        187.74        18.89 o
   9   4   7         59.77         54.20         5.92 o
  10   4   7        103.83        104.33         9.91 o
 -15   5   7         27.49         39.90         7.54 o
 -14   5   7         14.77         13.77         4.98 o
 -13   5   7         30.33         32.24         9.66 o
 -12   5   7          0.99          2.66         3.33 o
 -11   5   7        135.91        144.03        13.96 o
 -10   5   7        266.00        309.89        13.99 o
  -9   5   7          2.63          2.17         2.63 o
  -8   5   7         50.72         62.11         7.12 o
  -7   5   7        156.53        129.43        10.96 o
  -6   5   7        643.57        575.94        31.44 o
  -5   5   7        215.16        192.67        10.17 o
  -4   5   7         23.40         17.85         3.92 o
  -3   5   7         20.50         22.93         5.04 o
  -2   5   7         29.22         19.33         5.01 o
  -1   5   7        159.86        136.22        13.41 o
   0   5   7         15.46         14.82         7.05 o
   1   5   7         58.81         62.96         6.59 o
   2   5   7         36.01         43.75         9.04 o
   3   5   7        626.82        693.70        71.21 o
   4   5   7        224.30        262.64        20.57 o
   5   5   7        244.19        304.61        48.97 o
   6   5   7         12.89         15.07         6.01 o
   7   5   7          9.01          8.61        11.23 o
   8   5   7          2.29         -0.69         2.59 o
   9   5   7         63.10         67.94         5.91 o
  10   5   7          0.05         -1.35         2.03 o
 -14   6   7          2.97          3.19         3.61 o
 -13   6   7          7.90          7.00         3.46 o
 -12   6   7         32.53         36.78         6.03 o
 -11   6   7         60.51         64.21         7.03 o
 -10   6   7         16.10         13.26         9.57 o
  -9   6   7        258.99        274.53        14.74 o
  -8   6   7         48.58         75.06        10.72 o
  -7   6   7         37.15         46.26         6.21 o
  -6   6   7        201.08        179.54        13.00 o
  -5   6   7          2.46          1.62         5.41 o
  -4   6   7         26.29         25.08        10.39 o
  -3   6   7          4.33         13.52         5.73 o
  -2   6   7        166.83        183.50        30.91 o
  -1   6   7        126.97        124.16        12.65 o
   0   6   7         32.70         28.53         7.01 o
   1   6   7         41.16         46.25        23.38 o
   2   6   7        120.52        153.24        28.81 o
   3   6   7          2.03         -1.58         4.22 o
   4   6   7         55.32         50.82         8.94 o
   5   6   7         18.69         14.89         6.04 o
   6   6   7          2.78         -1.40         5.70 o
   7   6   7          3.59          4.32         5.10 o
   8   6   7         40.89         39.39         4.75 o
   9   6   7         14.69         14.37         3.65 o
 -13   7   7          8.45          1.79         5.31 o
 -12   7   7         13.98          1.97         5.61 o
 -11   7   7          8.02          8.58         6.20 o
 -10   7   7        414.66        461.65        25.57 o
  -9   7   7         25.34         45.88        11.56 o
  -8   7   7          7.94          5.79        13.73 o
  -7   7   7         38.15         73.32         9.77 o
  -6   7   7         37.34         61.97         7.87 o
  -5   7   7         51.36         58.90        13.36 o
  -4   7   7         62.22         71.52        16.01 o
  -3   7   7          0.28         -6.07        14.39 o
  -2   7   7         28.71         35.41        19.51 o
  -1   7   7         25.86         41.93        20.78 o
   0   7   7        204.78        221.41        17.11 o
   1   7   7        298.26        324.47        21.62 o
   2   7   7        302.27        311.25        21.13 o
   3   7   7         86.52         97.78        12.48 o
   4   7   7          2.62          5.14         4.13 o
   5   7   7         36.17         46.42         7.59 o
   6   7   7        190.65        227.08        28.18 o
   7   7   7         72.95         70.16        42.25 o
   8   7   7         14.55         12.98         3.44 o
 -12   8   7         24.38          6.59         5.62 o
 -11   8   7        182.02         98.77        13.67 o
 -10   8   7         17.19         13.03         6.17 o
  -9   8   7          9.36          6.48         4.31 o
  -8   8   7          1.69         -1.86         4.99 o
  -7   8   7          1.55          2.60         4.38 o
  -6   8   7         11.94          5.69         4.92 o
  -5   8   7          0.29          0.37         3.50 o
  -4   8   7         77.67         89.28        11.12 o
   1   8   7        174.21        244.71        37.70 o
   2   8   7         33.38         64.27        22.23 o
   3   8   7          0.38          5.72        14.38 o
   4   8   7         16.32          7.59        15.30 o
   5   8   7         34.43         24.55        12.72 o
   6   8   7         72.04         51.25        33.95 o
 -10   9   7         48.99         20.77         6.62 o
  -9   9   7         50.83         39.79        21.16 o
  -8   9   7         22.42         21.68         8.37 o
  -7   9   7         47.49         62.58        13.88 o
  -6   9   7         24.73         23.53        10.94 o
  -5   9   7         92.66         95.71        20.83 o
  -4   9   7         43.41         37.03         9.26 o
  -3   9   7         23.88         11.37         6.91 o
  -2   9   7         23.11         18.46         8.34 o
  -1   9   7          1.08          1.86         8.42 o
   0   9   7          4.81         13.74        14.11 o
   1   9   7         37.03         29.63        14.09 o
   2   9   7        140.45        127.37        24.20 o
   3   9   7        129.49         63.35        53.77 o
   4   9   7        153.17        118.63        21.09 o
   5   9   7         65.32         40.35        10.63 o
  -7  10   7          0.04          2.00         3.95 o
  -6  10   7          1.67          1.78         5.05 o
  -5  10   7         16.38         22.99         7.74 o
  -4  10   7        244.28        211.60        21.07 o
  -3  10   7        125.97        111.25        14.57 o
  -2  10   7          4.27          5.67         3.71 o
  -1  10   7         44.30         25.45         8.17 o
   0  10   7        137.38         70.69        13.03 o
   1  10   7         96.51         49.51        12.04 o
   2  10   7          7.64         -1.06         6.16 o
 -16   0   8         42.66         37.19         5.86 o
 -15   0   8        146.38        153.80        13.63 o
 -14   0   8         59.39         77.11         9.25 o
 -13   0   8        312.17        331.03        25.09 o
 -12   0   8        639.36        569.37        30.99 o
 -11   0   8        468.65        422.33        26.65 o
 -10   0   8          0.19         -0.90         5.41 o
  -9   0   8        574.53        634.10        73.63 o
  -8   0   8         58.79        109.26        13.76 o
  -7   0   8        769.78        825.42        96.62 o
  -6   0   8        136.46        127.80        15.68 o
  -5   0   8        129.58        118.92        22.47 o
  -4   0   8        857.73        825.60        45.78 o
  -3   0   8       1691.40       1906.84       176.68 o
  -2   0   8        732.60        675.02        33.10 o
  -1   0   8        840.53        816.81        37.90 o
   0   0   8        528.30        533.08        28.24 o
   1   0   8          0.41         -0.88         3.91 o
   2   0   8        103.37         90.63        12.31 o
   3   0   8         95.01         98.52        12.66 o
   4   0   8       1025.25       1004.60        55.57 o
   5   0   8         91.21         86.58         6.93 o
   6   0   8        461.01        452.55        30.50 o
   7   0   8         53.78         51.12         6.07 o
   8   0   8         54.17         53.88         6.18 o
   9   0   8         35.77         36.50         4.06 o
 -16   1   8         67.52         54.47         9.16 o
 -15   1   8        114.01         93.82        17.24 o
 -14   1   8          8.70         10.36         3.31 o
 -13   1   8          2.59          4.09         3.37 o
 -12   1   8         31.03         32.23         5.73 o
 -11   1   8         43.64         44.00         7.47 o
 -10   1   8         17.52         19.29         5.00 o
  -9   1   8        196.62        233.18        16.59 o
  -8   1   8       1752.77       1913.98        60.27 o
  -7   1   8          0.84          2.80         3.80 o
  -6   1   8          4.09          1.82         3.40 o
  -5   1   8        333.28        320.44        15.02 o
  -4   1   8        475.62        492.84        33.23 o
  -3   1   8          1.91          3.34         3.41 o
  -2   1   8        402.43        431.55        18.03 o
  -1   1   8        877.16        870.14        28.11 o
   0   1   8        392.19        372.28        22.05 o
   1   1   8        178.57        152.51         9.39 o
   2   1   8        187.89        171.28         9.33 o
   3   1   8       1382.65       1379.95        41.92 o
   4   1   8          2.85         -0.41         3.05 o
   5   1   8        246.21        206.29         9.41 o
   6   1   8         30.01         29.96         4.40 o
   7   1   8         65.66         59.94         4.01 o
   8   1   8         20.80         21.08         2.63 o
   9   1   8        130.47        114.60         5.80 o
  10   1   8        332.59        324.85        18.56 o
 -16   2   8          0.03         -0.88         2.94 o
 -15   2   8         12.47         10.13         3.56 o
 -14   2   8         80.76         95.68         9.95 o
 -13   2   8          1.60          1.59         4.04 o
 -12   2   8          0.59         -7.51        10.28 o
 -11   2   8         16.77         18.51         4.11 o
 -10   2   8        311.87        316.96        21.15 o
  -9   2   8        184.35        191.38        12.49 o
  -8   2   8          2.18          1.60         3.83 o
  -7   2   8         62.32         72.34         7.74 o
  -6   2   8         29.35         37.95         7.86 o
  -5   2   8          4.43          7.93         3.53 o
  -4   2   8        122.66        121.03         8.45 o
  -3   2   8        275.63        305.74        16.15 o
  -2   2   8        409.68        386.95        20.16 o
  -1   2   8         21.02         27.96         3.71 o
   0   2   8        153.24        147.16         8.47 o
   1   2   8        113.46        121.90         8.04 o
   2   2   8         24.59         20.17         6.46 o
   3   2   8        121.47        119.80         9.32 o
   4   2   8        228.81        230.75        20.42 o
   5   2   8        294.43        302.90        11.77 o
   6   2   8          0.38          1.71         1.82 o
   7   2   8        102.66        104.03         5.28 o
   8   2   8         14.20         12.47         2.19 o
   9   2   8         12.37         21.12         4.67 o
 -16   3   8          0.03          1.64         2.74 o
 -15   3   8          0.27         -1.10         3.27 o
 -14   3   8          2.03          1.07         3.89 o
 -13   3   8         20.60         19.70         4.41 o
 -12   3   8         11.19         15.37         6.83 o
 -11   3   8         72.64         84.60         7.82 o
 -10   3   8         55.90         57.78         8.40 o
  -9   3   8        142.02        127.18        12.50 o
  -8   3   8          0.10          6.08         5.81 o
  -7   3   8        654.55        689.44        25.15 o
  -6   3   8         49.02         58.51         9.28 o
  -5   3   8         51.26         52.58         5.99 o
  -4   3   8         65.96         71.42         6.86 o
  -3   3   8        111.13        115.04         8.74 o
  -2   3   8        107.01         98.25         8.18 o
  -1   3   8         29.63         31.01         4.19 o
   0   3   8         85.27         80.05         6.46 o
   1   3   8        424.67        425.12        19.36 o
   2   3   8         86.08         95.33         8.47 o
   3   3   8         12.70         12.01        12.84 o
   4   3   8          8.19          5.45         3.46 o
   5   3   8         50.24         50.82         6.51 o
   6   3   8          1.76          1.74         2.28 o
   7   3   8         51.03         53.25         4.48 o
   8   3   8          2.41          0.33         1.85 o
   9   3   8          5.61          7.03         3.37 o
 -15   4   8         34.27         35.96         6.10 o
 -14   4   8          0.94          0.16         2.92 o
 -13   4   8         28.76         25.04         4.49 o
 -12   4   8        120.24        137.92         9.48 o
 -11   4   8          6.46          5.68        13.04 o
 -10   4   8         19.80         19.75         5.04 o
  -9   4   8         91.62         84.95         9.97 o
  -8   4   8        294.87        299.23        18.56 o
  -7   4   8       1152.35       1187.51        43.94 o
  -6   4   8          6.52          2.23         5.07 o
  -5   4   8        271.15        245.52        12.24 o
  -4   4   8          2.53          6.97         3.91 o
  -3   4   8        595.70        591.08        25.51 o
  -2   4   8        573.51        616.09        26.43 o
  -1   4   8        104.61        104.01         9.65 o
   0   4   8         17.48         14.40         4.25 o
   1   4   8         18.08         22.46         4.68 o
   2   4   8         37.42         30.19        17.38 o
   3   4   8          2.56          3.54         3.93 o
   4   4   8        143.14        149.06        11.99 o
   5   4   8          0.40         -0.03         2.76 o
   6   4   8        266.68        285.19        15.81 o
   7   4   8        248.90        264.52        13.48 o
   8   4   8          4.44          7.69         3.62 o
   9   4   8          1.79          3.53         2.56 o
 -15   5   8         26.34         22.76         5.38 o
 -14   5   8          6.95          2.45         4.52 o
 -13   5   8         14.56          9.27         3.62 o
 -12   5   8          5.46          8.25         3.34 o
 -11   5   8        216.16        231.96        13.70 o
 -10   5   8        165.22        228.46        36.71 o
  -9   5   8        195.70        259.42        17.19 o
  -8   5   8         71.98         87.22        12.84 o
  -7   5   8        103.83         97.74         9.93 o
  -6   5   8        421.59        415.17        21.41 o
  -5   5   8        352.74        353.05        14.49 o
  -4   5   8        170.31        141.27        14.97 o
  -3   5   8         63.15         58.02         7.47 o
  -2   5   8         33.04         29.10         7.13 o
  -1   5   8          7.67         10.39        16.92 o
   0   5   8        520.15        233.57       266.76 o
   1   5   8         95.38         83.34        11.06 o
   2   5   8        170.12        160.26        27.94 o
   3   5   8        357.86        357.39        30.42 o
   4   5   8         83.86         92.66        15.12 o
   5   5   8         13.82         21.26         6.89 o
   6   5   8         13.03         14.37         3.80 o
   7   5   8          0.22          2.22         2.52 o
   8   5   8         10.60         14.44         3.79 o
 -13   6   8          9.01          7.01         5.07 o
 -12   6   8         22.66         20.62         6.64 o
 -11   6   8         35.50         45.48         7.52 o
 -10   6   8        104.14        130.11        12.74 o
  -9   6   8         64.35         83.51         9.95 o
  -8   6   8          1.22          2.84        14.26 o
  -7   6   8         47.16         53.65        18.41 o
  -6   6   8         71.72         63.63        11.70 o
  -5   6   8        241.23        184.40        26.58 o
  -4   6   8        347.07        323.17        27.99 o
  -3   6   8        148.23        144.77        13.53 o
  -2   6   8        171.83        166.16        31.48 o
  -1   6   8          8.28          4.59         5.46 o
   0   6   8         22.59         27.27         6.80 o
   1   6   8          7.60         11.86         5.38 o
   2   6   8         19.13         28.53         7.56 o
   3   6   8        139.25        137.59        13.35 o
   4   6   8        343.57        366.97        51.04 o
   5   6   8        196.69        239.35        22.28 o
   6   6   8         68.05         73.36         6.36 o
   7   6   8        257.02        286.52        17.69 o
 -13   7   8         11.46          5.10         3.93 o
 -12   7   8          2.90          1.55         4.31 o
 -11   7   8          4.60          0.78         4.64 o
 -10   7   8         12.89         12.61         5.78 o
  -9   7   8        122.24        127.25        16.97 o
  -8   7   8        230.97        303.46        19.46 o
  -7   7   8        210.91        278.14        18.19 o
  -6   7   8        146.51        169.72        13.63 o
  -5   7   8         56.76         70.24         9.92 o
  -4   7   8          3.10          8.97         7.96 o
  -3   7   8          0.12          6.22        12.24 o
  -1   7   8        187.80        135.51        86.99 o
   0   7   8         52.97         51.79        24.24 o
   1   7   8         17.96         37.00         8.17 o
   2   7   8         46.35         46.78        17.05 o
   3   7   8        170.48        187.08        19.49 o
   4   7   8         59.03         79.96         8.69 o
   5   7   8          0.19         -0.35         2.88 o
 -11   8   8         11.38          1.47         4.17 o
 -10   8   8        107.98         49.42         9.08 o
  -9   8   8        166.99        120.21        49.63 o
  -8   8   8         24.17         27.24        10.20 o
  -7   8   8         13.49          5.76         7.41 o
  -6   8   8          9.43          3.52         4.34 o
  -4   8   8         15.06         22.57        12.45 o
  -3   8   8        226.09        218.09        30.17 o
  -2   8   8         85.51         74.76        11.80 o
  -1   8   8          6.15         -2.36        11.52 o
   0   8   8          0.67          4.78        11.69 o
   1   8   8         34.50         16.49        13.69 o
   2   8   8         33.39         39.15        15.98 o
   3   8   8          3.75          1.86        10.08 o
   4   8   8         47.26         13.04        14.80 o
  -8   9   8          1.73          3.38         4.91 o
  -7   9   8          1.67         -4.63         6.44 o
  -6   9   8          3.37          8.83         8.19 o
  -5   9   8          5.32          1.64         8.00 o
  -4   9   8         36.38         16.82        23.24 o
  -3   9   8          0.66          1.58         7.18 o
  -2   9   8          2.93          3.60         5.29 o
  -1   9   8         53.32         45.92         7.48 o
   0   9   8          5.04          0.65         4.48 o
   1   9   8         45.66         28.34         9.81 o
   2   9   8          0.08          2.07         4.21 o
   3   9   8         75.84         21.49         6.82 o
 -16   1   9          2.05          1.93         2.20 o
 -15   1   9          0.18          2.38         2.18 o
 -14   1   9         10.32          8.82         2.22 o
 -13   1   9          0.63          1.80         2.61 o
 -12   1   9         27.77         33.42         5.45 o
 -11   1   9        132.42        110.21        13.73 o
 -10   1   9          0.41          8.16         5.92 o
  -9   1   9         29.72         28.66         6.03 o
  -8   1   9        112.73        120.40        10.22 o
  -7   1   9        255.87        261.15        15.09 o
  -6   1   9          0.00          1.19         3.77 o
  -5   1   9        137.92        152.49        13.49 o
  -4   1   9        129.55        138.84        10.10 o
  -3   1   9         92.43        112.93        12.52 o
  -2   1   9        517.28        536.89        20.80 o
  -1   1   9        284.50        287.27        12.06 o
   0   1   9        150.39        149.53         9.47 o
   1   1   9        151.37        144.04        25.07 o
   2   1   9        283.62        292.81        12.75 o
   3   1   9        110.56        115.21        12.21 o
   4   1   9         19.95         27.55         4.34 o
   5   1   9        179.03        183.18        13.54 o
   6   1   9         12.93         12.43         2.80 o
   7   1   9        151.07        158.55         7.26 o
 -16   2   9          0.29          1.22         1.98 o
 -15   2   9         20.92         18.95         9.49 o
 -14   2   9        105.22        124.81        12.15 o
 -13   2   9         43.44         49.43         4.37 o
 -12   2   9          5.46          4.75         2.43 o
 -11   2   9          0.03         -1.51         3.22 o
 -10   2   9         57.94         41.11         8.47 o
  -9   2   9         44.29         58.02        11.47 o
  -8   2   9        101.54         96.83        17.68 o
  -7   2   9          0.79          5.84         3.93 o
  -6   2   9        915.81        969.66        37.17 o
  -5   2   9        326.28        338.33        16.32 o
  -4   2   9        132.54        146.73        10.38 o
  -3   2   9        268.23        245.00        17.64 o
  -2   2   9        307.53        306.45        15.97 o
  -1   2   9         16.88         17.37         3.96 o
   0   2   9         43.58         21.62        13.99 o
   1   2   9         59.63         51.44        18.16 o
   2   2   9        198.64        200.35        12.20 o
   3   2   9        438.87        436.95        21.43 o
   4   2   9          4.04          3.39         2.99 o
   5   2   9        527.65        541.50        19.45 o
   6   2   9        316.67        330.27        11.09 o
   7   2   9        144.53        133.37         6.44 o
 -15   3   9          2.45          2.92         3.36 o
 -14   3   9         10.11         11.89         3.94 o
 -13   3   9         13.83         14.70         4.31 o
 -12   3   9         80.18         93.52         6.20 o
 -11   3   9         26.09         30.00         4.20 o
 -10   3   9         54.99         51.08        17.54 o
  -9   3   9        348.77        360.33        24.36 o
  -8   3   9         49.49         49.58        10.27 o
  -7   3   9          0.54          1.13         3.34 o
  -6   3   9         34.58         32.48         7.41 o
  -5   3   9         14.50          9.47         4.00 o
  -4   3   9         22.67         14.98         4.20 o
  -3   3   9        167.56        192.98        15.82 o
  -2   3   9       1475.84       1418.45        47.71 o
  -1   3   9        960.57        912.84       121.86 o
   0   3   9        175.97        146.95        14.80 o
   1   3   9        171.42        145.97        17.90 o
   2   3   9        320.50        329.25        17.25 o
   3   3   9         66.64         71.87        11.71 o
   4   3   9          0.51          1.51         2.87 o
   5   3   9         42.78         39.15         5.20 o
   6   3   9        245.83        252.04         9.58 o
   7   3   9        393.12        374.19        35.23 o
 -15   4   9          6.18          4.07         2.76 o
 -14   4   9         19.30         23.63         5.28 o
 -13   4   9          4.09          2.01         2.62 o
 -12   4   9         16.21         13.71         3.27 o
 -11   4   9          4.07          5.06         2.42 o
 -10   4   9          5.30          5.58         2.35 o
  -9   4   9          0.10          9.66        13.44 o
  -8   4   9        127.17        130.74        11.80 o
  -7   4   9         38.80         40.37        13.19 o
  -6   4   9        148.46        130.03        14.05 o
  -5   4   9        663.57        677.37        29.58 o
  -4   4   9        105.41        107.91        13.43 o
  -3   4   9         98.75        101.99        11.89 o
  -2   4   9         25.41         25.97        14.80 o
  -1   4   9        127.02        137.30        13.51 o
   0   4   9          2.23          5.79         6.25 o
   1   4   9        262.32        280.75        18.28 o
   2   4   9        601.45        645.22        54.10 o
   3   4   9        664.46        701.67        27.96 o
   4   4   9        575.36        679.66        40.84 o
   5   4   9        190.29        218.91        18.35 o
   6   4   9        492.23        529.30        39.65 o
 -13   5   9          5.07          1.20         3.18 o
 -12   5   9          1.46          5.05         3.61 o
 -11   5   9         30.02         33.34         8.46 o
 -10   5   9          5.58          4.10         2.78 o
  -9   5   9         40.56         50.20         5.77 o
  -8   5   9         57.39         51.14         6.95 o
  -7   5   9          0.10          4.56         9.36 o
  -6   5   9        154.83        145.23        24.46 o
  -5   5   9         21.00         25.00         8.60 o
  -4   5   9         93.16        107.18         9.05 o
  -3   5   9         73.68         74.08         8.71 o
  -2   5   9         54.32         54.40        18.62 o
  -1   5   9          7.24          5.71         4.64 o
   0   5   9        566.43        623.82        92.07 o
   1   5   9        496.22        590.39        37.85 o
   2   5   9        113.75        125.38        12.62 o
   3   5   9         14.01         16.95         5.61 o
   4   5   9         56.85         69.08        10.02 o
   5   5   9         43.87         56.36         8.44 o
 -13   6   9         16.93          2.26         3.21 o
 -12   6   9         12.76          6.18         3.95 o
 -11   6   9         20.97         19.29         5.07 o
 -10   6   9         24.76         35.82         6.35 o
  -9   6   9         13.46         25.03         5.59 o
  -8   6   9          4.66         13.67         4.85 o
  -7   6   9          2.28          3.01         3.25 o
  -6   6   9        135.02        163.22        32.56 o
  -5   6   9         74.15         60.40        11.10 o
  -4   6   9         93.60        109.99        10.85 o
  -3   6   9         58.06         54.91         7.75 o
  -2   6   9          0.29         -0.13         3.95 o
  -1   6   9          3.89          3.02         3.69 o
   0   6   9          0.15         -0.73         4.36 o
   1   6   9         41.81         54.53         8.29 o
   2   6   9          0.01          0.29         4.64 o
   3   6   9        105.71        100.82         9.94 o
   4   6   9         73.23         86.81        10.04 o
 -11   7   9         64.65         23.45         6.09 o
 -10   7   9          4.97          6.25         4.33 o
  -9   7   9          8.84          3.88         3.51 o
  -8   7   9         20.14         13.22         4.66 o
  -7   7   9         11.06         11.64         7.59 o
  -6   7   9         46.15         56.37         8.23 o
  -5   7   9         91.35        112.09        14.16 o
  -4   7   9          9.23          7.47         7.52 o
  -3   7   9          8.45          5.51         6.27 o
  -2   7   9          0.34         -0.86         6.54 o
  -1   7   9         21.47         16.18        12.93 o
   0   7   9         52.34         28.34        14.24 o
   1   7   9          3.52          4.40         3.13 o
   2   7   9         20.41         19.95         4.91 o
   3   7   9          0.26          3.96         7.33 o
  -9   8   9          0.73         -0.55         3.21 o
  -8   8   9         78.62         26.94        10.16 o
  -7   8   9         63.54         49.01        13.89 o
  -6   8   9        113.22         73.45        17.57 o
  -5   8   9         62.09         31.17        13.33 o
  -3   8   9          8.99         17.90         7.40 o
  -2   8   9         48.30         51.90         8.57 o
  -1   8   9         46.25         21.59        10.77 o
   0   8   9         37.48         44.68         8.56 o
   1   8   9         62.24         67.67        14.80 o
   2   8   9         10.98         15.94         5.36 o
 -15   0  10         82.54         81.69         7.46 o
 -14   0  10          1.65          2.62         3.39 o
 -13   0  10          7.32         11.51         4.50 o
 -12   0  10          7.72          0.82         4.46 o
 -11   0  10         18.00         17.08        10.91 o
 -10   0  10        295.08        345.14        31.15 o
  -9   0  10         62.47         69.08        14.76 o
  -8   0  10        294.29        294.49        51.75 o
  -7   0  10         37.63         35.27        15.59 o
  -6   0  10        691.08        732.78        61.84 o
  -5   0  10        979.43       1096.79        79.09 o
  -4   0  10        252.26        316.53        45.83 o
  -3   0  10         50.42         61.01        19.64 o
  -2   0  10          0.01         -0.12         3.90 o
  -1   0  10        191.65        182.42        11.79 o
   0   0  10         62.42         53.25         7.00 o
   1   0  10        453.01        502.08        23.51 o
   2   0  10        472.74        458.65        21.55 o
   3   0  10         50.86         59.91         6.35 o
   4   0  10        158.18        173.55        15.22 o
   5   0  10        108.18        104.96        10.17 o
   6   0  10        187.39        188.47        13.27 o
 -15   1  10         48.18         38.65         3.50 o
 -14   1  10        142.08        170.88        13.25 o
 -13   1  10         21.55         19.57         3.59 o
 -12   1  10         19.07         26.32         4.58 o
 -11   1  10         76.68         95.03         8.85 o
 -10   1  10        199.75        209.69        15.67 o
  -9   1  10          5.37          8.37         7.18 o
  -8   1  10          0.03         -0.76         4.18 o
  -7   1  10        130.97        126.22        17.68 o
  -6   1  10         70.39         84.16        14.95 o
  -5   1  10          0.99         -0.03         8.88 o
  -4   1  10        213.84        230.75        23.26 o
  -3   1  10        593.06        632.75        28.41 o
  -2   1  10        164.80        182.73        13.50 o
  -1   1  10        246.21        236.62        11.99 o
   0   1  10        663.70        686.56        46.35 o
   1   1  10        433.50        453.92        16.26 o
   2   1  10         47.48         57.98         5.59 o
   3   1  10          9.16          9.73         2.71 o
   4   1  10          3.48          5.90         2.18 o
   5   1  10         30.40         38.17         5.49 o
   6   1  10         36.77         38.29         3.82 o
 -15   2  10          2.59          0.90         2.35 o
 -14   2  10          8.22          4.59         3.29 o
 -13   2  10          5.81          5.01         1.90 o
 -12   2  10         10.42          7.46         2.21 o
 -11   2  10          1.81          3.87         2.47 o
 -10   2  10         28.93         26.98         6.11 o
  -9   2  10        109.13        114.84        31.97 o
  -8   2  10         11.05          7.68         5.66 o
  -7   2  10         34.14         35.90         7.17 o
  -6   2  10        120.88        138.55        17.42 o
  -5   2  10         73.93         90.89        14.79 o
  -4   2  10        314.72        353.34        19.81 o
  -3   2  10         39.30         43.38         7.07 o
  -2   2  10         23.06         22.39         5.04 o
  -1   2  10         11.03         17.00         4.82 o
   0   2  10          3.72          4.77         2.62 o
   1   2  10         24.68         22.46         3.55 o
   2   2  10        145.82        156.13         9.70 o
   3   2  10         77.05         68.96         5.66 o
   4   2  10         67.61         70.95         5.23 o
   5   2  10        239.26        250.65         9.96 o
 -14   3  10         63.20         62.21         6.89 o
 -13   3  10         22.13         13.37         4.59 o
 -12   3  10          1.31          0.78         1.54 o
 -11   3  10         19.62         20.64         2.86 o
 -10   3  10          1.41          2.69         3.85 o
  -9   3  10         56.03         57.03         7.98 o
  -8   3  10          0.41          2.38         3.48 o
  -7   3  10         13.77         13.25         5.33 o
  -6   3  10          0.69         -2.55         3.62 o
  -5   3  10         51.42         61.34        10.77 o
  -4   3  10         18.73         31.62         5.70 o
  -3   3  10         21.45         23.85         5.45 o
  -2   3  10         32.34         26.08         5.54 o
  -1   3  10         68.20         65.54         8.58 o
   0   3  10          4.53          0.90         4.25 o
   1   3  10        167.16        170.02        10.08 o
   2   3  10         25.61         24.75         4.00 o
   3   3  10        101.68         94.92         6.82 o
   4   3  10          0.00          0.97         1.88 o
   5   3  10         12.68         16.43         4.44 o
 -13   4  10          1.74         -0.74         2.26 o
 -12   4  10          0.46          2.31         3.20 o
 -11   4  10         74.17         95.56         6.81 o
 -10   4  10         57.94         82.78         6.13 o
  -9   4  10         21.78         21.50         6.86 o
  -8   4  10         15.40         11.90         4.65 o
  -7   4  10         47.88         60.93         7.80 o
  -6   4  10          6.19          7.57         3.28 o
  -5   4  10         17.49         22.73        10.23 o
  -4   4  10        332.60        348.95        20.39 o
  -3   4  10         83.17         91.94        13.48 o
  -2   4  10        267.54        250.55        37.87 o
  -1   4  10        233.50        241.81        28.25 o
   0   4  10         33.22         36.51         6.91 o
   1   4  10         50.36         48.95        12.09 o
   2   4  10         10.81          9.05         4.22 o
   3   4  10        192.34        212.11        27.16 o
   4   4  10        138.47        136.69        16.95 o
 -12   5  10         27.00         10.94         7.69 o
 -11   5  10         46.66         44.35         8.87 o
 -10   5  10         65.01         78.60         8.27 o
  -9   5  10          5.93          8.45         2.65 o
  -8   5  10          0.33          0.14         6.03 o
  -7   5  10        112.09         96.83        13.40 o
  -6   5  10         94.00         88.61        12.67 o
  -5   5  10         56.98         59.89        17.88 o
  -4   5  10        118.01        128.75        14.65 o
  -3   5  10         69.40         75.12         9.20 o
  -2   5  10          0.84          1.68         3.63 o
  -1   5  10        145.86        135.77        11.63 o
   0   5  10        324.80        338.31        21.90 o
   1   5  10         35.14         38.25         9.38 o
   2   5  10         22.92         18.10        11.02 o
   3   5  10         71.01         81.75         9.92 o
   4   5  10         37.88         25.15         8.07 o
 -11   6  10          5.08         -1.47         3.29 o
 -10   6  10         58.09         45.23         6.81 o
  -9   6  10        147.24        152.23        11.14 o
  -8   6  10         68.98         71.20         7.70 o
  -7   6  10        183.76        220.68        12.23 o
  -6   6  10        215.56        252.40        13.34 o
  -5   6  10         32.45         35.55        11.74 o
  -4   6  10        159.21        155.01        21.23 o
  -3   6  10          0.36         -3.25         8.40 o
  -2   6  10          8.63         10.53         4.09 o
  -1   6  10          3.73          4.58         3.84 o
   0   6  10         23.34         21.16         4.86 o
   1   6  10         99.05        112.62         9.59 o
   2   6  10        570.84        690.36        47.60 o
   3   6  10        113.37        108.25        14.82 o
 -10   7  10        120.41         20.92         4.47 o
  -9   7  10         28.95         10.26         3.73 o
  -8   7  10         10.76          1.85         2.98 o
  -7   7  10         10.25          4.58         3.08 o
  -6   7  10          2.94          1.36         2.73 o
  -5   7  10         36.74         44.14         9.77 o
  -4   7  10         10.08          6.60         6.39 o
  -3   7  10         26.90         25.25         8.77 o
  -2   7  10         53.40         62.91        12.47 o
  -1   7  10         58.21         62.21        12.64 o
   0   7  10         65.86         53.44        11.34 o
   1   7  10        211.51        206.92        20.60 o
 -13   1  11         22.40         21.48         2.81 o
 -12   1  11          5.28          4.76         2.34 o
 -11   1  11          1.58          2.25         1.70 o
 -10   1  11          0.75          4.39         3.28 o
  -9   1  11          3.86          3.74         3.75 o
  -8   1  11          0.03          1.14         3.71 o
  -7   1  11          9.06         15.43         4.82 o
  -6   1  11         62.05         69.01         7.60 o
  -5   1  11         54.85         57.22         6.84 o
  -4   1  11        177.40        188.67        11.69 o
  -3   1  11          0.43         -1.23         3.56 o
  -2   1  11          0.62          6.30         5.07 o
  -1   1  11         96.11         90.76         7.70 o
   0   1  11         15.34         15.86         2.65 o
   1   1  11         34.88         38.17         3.47 o
   2   1  11          0.55          1.53         1.82 o
   3   1  11          0.50          0.23         1.91 o
 -13   2  11          0.07         -0.33         2.24 o
 -12   2  11         47.01         55.50         4.22 o
 -11   2  11          2.15          1.34         1.77 o
 -10   2  11         11.86         12.47         4.11 o
  -9   2  11         68.78         65.93        15.81 o
  -8   2  11         92.71         84.96         7.39 o
  -7   2  11          0.33         -1.77         3.49 o
  -6   2  11         10.99         13.82         4.20 o
  -5   2  11         41.66         32.14         5.52 o
  -4   2  11          0.01          0.00         3.51 o
  -3   2  11        200.54        224.52        36.81 o
  -2   2  11          0.37          3.82         3.38 o
  -1   2  11        101.41        105.32         8.57 o
   0   2  11         98.78         93.70         6.46 o
   1   2  11         66.28         73.90         5.14 o
   2   2  11         84.83        101.28         5.77 o
   3   2  11        134.63        143.70        12.04 o
 -12   3  11         27.61         31.28        10.53 o
 -11   3  11          3.48          2.24         1.61 o
 -10   3  11          4.49          8.00         2.38 o
  -9   3  11          8.96         11.72         3.91 o
  -8   3  11         14.14         11.70         4.43 o
  -7   3  11         69.39         57.69         6.42 o
  -6   3  11         13.97         20.05         4.04 o
  -5   3  11         28.60         33.76         5.96 o
  -4   3  11        187.76        214.08        20.94 o
  -3   3  11        145.83        150.43        19.54 o
  -2   3  11         74.41         72.74         7.28 o
  -1   3  11          4.21          4.23         3.77 o
   0   3  11          6.80          4.95         3.62 o
   1   3  11         55.90         47.90         5.03 o
   2   3  11         10.94          8.77         2.88 o
 -11   4  11          7.14          3.69         2.59 o
 -10   4  11         85.01         74.40         5.65 o
  -9   4  11          1.29          1.90         2.85 o
  -8   4  11         14.36         13.45         6.73 o
  -7   4  11         69.05         66.84        10.47 o
  -6   4  11          4.34          7.91         5.78 o
  -5   4  11         21.83         13.56         4.19 o
  -4   4  11          1.69         -0.77         3.27 o
  -3   4  11         34.06         33.79         7.69 o
  -2   4  11          0.16          0.38         3.72 o
  -1   4  11         42.74         45.65         6.85 o
   0   4  11        200.70        212.76        14.14 o
   1   4  11        244.84        259.51        15.19 o
   2   4  11         45.65         35.54         8.73 o
 -10   5  11          0.07          1.17         2.77 o
  -9   5  11          6.55          2.34         2.76 o
  -8   5  11          9.31          6.50         3.10 o
  -7   5  11         12.04         15.81         6.01 o
  -6   5  11          0.35         -1.22         5.07 o
  -5   5  11          4.18          7.85         5.52 o
  -4   5  11          6.78          7.30         9.00 o
  -3   5  11          0.17          2.92         7.74 o
  -2   5  11         24.62         24.81        10.13 o
  -1   5  11         87.86         86.29        15.45 o
   0   5  11        108.40        122.07         9.46 o
   1   5  11         79.94         92.93        13.56 o
  -9   6  11         58.93          6.63         3.04 o
  -8   6  11         81.25         35.29         5.17 o
  -7   6  11          0.90          0.38         2.28 o
  -6   6  11          1.88          0.03         2.24 o
  -5   6  11         11.55          9.02         6.63 o
  -4   6  11         10.43          4.32         6.15 o
  -3   6  11         15.64         13.35         7.24 o
  -2   6  11          1.83         -4.30         6.24 o
  -1   6  11          6.24          4.00         6.15 o
   0   6  11          1.45         -0.87         4.96 o
 -12   0  12         23.51         13.79         3.01 o
 -11   0  12         46.22         51.61         6.74 o
 -10   0  12          0.91          0.89         3.29 o
  -9   0  12          0.39          0.90         3.76 o
  -8   0  12        308.20        333.64        19.41 o
  -7   0  12         93.45         86.09         9.95 o
  -6   0  12         14.45         19.46         6.22 o
  -5   0  12        240.89        292.49        24.34 o
  -4   0  12        180.87        349.24       140.97 o
  -3   0  12         11.49          2.76         5.22 o
  -2   0  12         98.72         93.06        12.46 o
  -1   0  12        223.87        231.86        19.33 o
   0   0  12        310.31        307.20        21.82 o
 -11   1  12         24.31         30.77         3.61 o
 -10   1  12         41.86         55.12         4.90 o
  -9   1  12          5.65          3.92         2.71 o
  -8   1  12         37.47         33.37         4.39 o
  -7   1  12        187.47        229.28        13.76 o
  -6   1  12        106.24        141.73         8.88 o
  -5   1  12        117.77        132.15         8.65 o
  -4   1  12         32.04         38.07         5.85 o
  -3   1  12         53.61         70.18         6.99 o
  -2   1  12        108.04        109.12         9.44 o
  -1   1  12         10.77         11.71         4.58 o
   0   1  12         14.85         14.91         5.09 o
 -11   2  12         39.86         38.17         4.86 o
 -10   2  12          0.13         -0.63         1.30 o
  -9   2  12          3.08          5.07         2.83 o
  -8   2  12         14.12         16.28         4.02 o
  -7   2  12          5.72          5.01         2.57 o
  -6   2  12          0.01          3.71         3.68 o
  -5   2  12          3.53          1.23         3.66 o
  -4   2  12          0.03         -1.01         3.26 o
  -3   2  12          8.38         10.08         3.72 o
  -2   2  12          0.16         -0.30         2.72 o
  -1   2  12         97.74         92.24        11.25 o
   0   2  12         30.47         40.34         7.10 o
 -10   3  12          6.66          1.61         1.93 o
  -9   3  12         22.71         15.72         2.76 o
  -8   3  12          1.19         -2.75         4.21 o
  -7   3  12          5.81          8.00         5.50 o
  -6   3  12          0.81          0.31         3.00 o
  -5   3  12         13.47         14.06         3.87 o
  -4   3  12         12.06         12.77         4.05 o
  -3   3  12          4.90          7.88         3.90 o
  -2   3  12         32.10         40.59         6.11 o
  -1   3  12         64.70         62.74         7.08 o
  -9   4  12          0.06          0.29         1.88 o
  -8   4  12         86.77         57.66        34.03 o
  -7   4  12         53.64         75.46        12.12 o
  -6   4  12          0.01          1.11         6.98 o
  -5   4  12         31.82         52.63        12.21 o
  -4   4  12         51.83         79.85        13.99 o
  -3   4  12         54.81         63.43        12.17 o
  -2   4  12         97.06        111.89        14.91 o
  -1   4  12          0.96         -2.62         4.97 o
  -6   5  12         45.89          8.83         2.58 o
  -5   5  12         81.86        100.88        13.09 o
  -4   5  12         40.67         43.27         8.90 o
  -3   5  12          2.61         -3.25         4.62 o
  -7   1  13          2.81          0.48         3.04 o
  -6   1  13         19.83         10.31         4.29 o
                                                
