# Supplementary material for: Crystal structures of rac-2,3-diphenyl-2,3,5,6-tetra­hydro-4H-1,3-thia­zine-1,1,4-trione and N-[(2S,5R)-1,1,4-trioxo-2,3-diphenyl-1,3-thia­zinan-5-yl]acet­amide
Source: Acta Crystallogr E Crystallogr Commun. 2023 Jan 31;79(Pt 2):120–3. doi: 10.1107/S2056989023000695 (PMC9912464; doi:10.1107/S2056989023000695)
Supplement: Supplementary file 4 [file e-79-00120-2sup3.hkl]

#
# h,k,l, Fc-squared, Fo-squared, sigma(Fo-squared), status flag
#
data_2
_shelx_title ' ljs55s in P212121 #  19'
_shelx_refln_list_code          4
_shelx_F_calc_maximum      157.21
_exptl_crystal_F_000       752.00
_reflns_d_resolution_high  0.7499

loop_
 _space_group_symop_operation_xyz
 'x, y, z'
 '-x+1/2, -y, z+1/2'
 'x+1/2, -y+1/2, -z'
 '-x, y+1/2, -z+1/2'

_cell_length_a     5.5230
_cell_length_b    10.6857
_cell_length_c    28.4296
_cell_angle_alpha  90.000
_cell_angle_beta   90.000
_cell_angle_gamma  90.000

_shelx_F_squared_multiplier     1.000

loop_
 _refln_index_h
 _refln_index_k
 _refln_index_l
 _refln_F_squared_calc
 _refln_F_squared_meas
 _refln_F_squared_sigma
 _refln_observed_status
   2   0   0         14.63         13.23         1.62 o
   4   0   0        112.98        130.58         9.30 o
   6   0   0         19.60         20.30         5.99 o
   1   1   0      24715.91      26324.04       349.96 o
   2   1   0       4207.84       4755.94        64.18 o
   3   1   0        417.79        486.47        10.05 o
   4   1   0        925.66        929.73        18.61 o
   5   1   0        114.85        114.27         7.88 o
   6   1   0         14.30          4.85         3.27 o
   7   1   0          9.11          7.10         3.81 o
   0   2   0         51.02         47.63         3.97 o
   1   2   0          4.22          0.16         2.11 o
   2   2   0       1153.82       1263.89        19.06 o
   3   2   0        109.08        147.58         8.65 o
   4   2   0          0.03         -0.88         1.10 o
   5   2   0        724.73        672.62        20.97 o
   6   2   0          0.14          3.53         2.74 o
   7   2   0          7.70         12.32         7.51 o
   1   3   0        492.46        512.84         7.54 o
   2   3   0        197.25        227.38         6.01 o
   3   3   0         28.40         25.56         2.76 o
   4   3   0        249.43        228.44         9.88 o
   5   3   0         40.30         47.98         5.86 o
   6   3   0         80.36         77.13         7.75 o
   7   3   0          1.79         -2.78         4.98 o
   0   4   0       6325.71       6704.03       103.63 o
   1   4   0        397.30        371.96         8.09 o
   2   4   0        370.53        384.20         6.48 o
   3   4   0        245.40        205.52         5.92 o
   4   4   0         19.82         24.03         3.20 o
   5   4   0         17.24         11.95         3.56 o
   6   4   0         20.58         24.09         4.69 o
   7   4   0          0.71          1.03         5.09 o
   1   5   0       1792.82       1884.82        24.73 o
   2   5   0        454.79        456.26         9.31 o
   3   5   0        387.17        392.67        10.44 o
   4   5   0        260.87        258.64         8.99 o
   5   5   0         39.68         45.84         4.73 o
   6   5   0         23.88         27.35         5.23 o
   0   6   0       1018.53       1060.06        19.51 o
   1   6   0        788.79        894.64        13.48 o
   2   6   0        119.55        117.72         5.17 o
   3   6   0        592.33        606.23        14.70 o
   4   6   0         37.51         32.93         3.93 o
   5   6   0          9.70          9.50         3.69 o
   6   6   0         13.88          6.06         3.65 o
   1   7   0          7.65          9.70         1.42 o
   2   7   0        441.74        439.18        11.35 o
   3   7   0          3.82          8.39         2.52 o
   4   7   0        280.39        262.70        31.64 o
   5   7   0         47.51         64.28        10.52 o
   6   7   0          1.60          5.19         4.43 o
   0   8   0        139.06        114.60         6.35 o
   1   8   0        282.70        288.55         7.75 o
   2   8   0        329.52        338.72        13.62 o
   3   8   0          1.60          2.70         3.97 o
   4   8   0         88.59         87.11         8.42 o
   5   8   0         23.72         23.16         5.51 o
   1   9   0        208.44        186.42        11.81 o
   2   9   0        375.02        373.37        14.76 o
   3   9   0         24.29         24.72         5.19 o
   4   9   0          4.19          0.27         3.55 o
   5   9   0          0.02          5.76         4.24 o
   0  10   0        846.76        767.99        46.19 o
   1  10   0         92.93         86.55         5.84 o
   2  10   0         13.86          7.15         4.80 o
   3  10   0        133.70        147.43        10.92 o
   4  10   0          7.97          3.90         4.45 o
   5  10   0         70.33         99.92        17.25 o
   1  11   0         53.05         46.86         6.33 o
   2  11   0         53.15         54.78        15.40 o
   3  11   0         11.38          5.75         4.21 o
   4  11   0        153.75        173.88        13.57 o
   0  12   0        125.06        112.80        12.56 o
   1  12   0         14.54         13.44         4.30 o
   2  12   0         47.33         50.67         6.72 o
   3  12   0          2.75          1.41         4.14 o
   1  13   0        135.68        153.26        17.01 o
   2  13   0         30.10         37.96         6.68 o
   1  14   0          2.20         -1.01         4.69 o
   1   0   1        619.82        648.59        10.09 o
   2   0   1       1717.62       2081.46        49.41 o
   3   0   1        359.43        391.77         9.41 o
   4   0   1        392.85        352.26        11.83 o
   5   0   1          1.38          0.28         2.85 o
   6   0   1         52.30         58.33         6.93 o
   7   0   1         13.29         13.81         4.50 o
  -7   1   1         34.78         41.40         6.62 o
  -6   1   1         41.47         40.68         5.99 o
  -5   1   1        479.79        438.68        15.64 o
  -4   1   1        121.83        132.47         5.23 o
  -3   1   1        294.11        316.97        13.56 o
  -2   1   1       1929.41       2055.41        30.87 o
  -1   1   1        216.37        203.08         4.29 o
   0   1   1       2489.78       2630.88        35.18 o
   1   1   1        209.63        197.61         2.88 o
   2   1   1       1891.58       2041.23        28.88 o
   3   1   1        292.08        332.05         6.39 o
   4   1   1        119.18        115.27         4.75 o
   5   1   1        481.98        462.21        16.14 o
   6   1   1         41.03         41.44         8.27 o
   7   1   1         34.64         37.00         6.34 o
  -7   2   1          6.67          7.46         5.55 o
  -6   2   1         66.61         59.62         6.86 o
  -5   2   1         26.14         19.14         4.00 o
  -4   2   1         41.37         39.90         3.61 o
  -2   2   1        567.04        605.41        12.11 o
  -1   2   1       7048.59       7818.14        92.47 o
   0   2   1       1607.08       1662.15        20.46 o
   1   2   1       7107.16       7847.26        93.74 o
   2   2   1        576.03        589.35        10.15 o
   4   2   1         40.24         33.59         2.78 o
   5   2   1         26.51         19.19         4.31 o
   6   2   1         66.78         68.17        10.48 o
   7   2   1          6.49          6.29         4.26 o
  -7   3   1          3.19          2.60         4.88 o
  -6   3   1          0.22          1.49         2.71 o
  -5   3   1         63.51         64.09         6.53 o
  -4   3   1        137.15        134.84         7.30 o
  -3   3   1        189.74        179.03         5.17 o
  -2   3   1        107.88        116.70         3.30 o
  -1   3   1         29.30         29.32         1.60 o
   0   3   1       6963.68       6681.12        79.15 o
   1   3   1         31.48         36.39         2.67 o
   2   3   1         97.00        109.43         3.55 o
   3   3   1        185.08        179.20         4.41 o
   4   3   1        136.76        109.65        17.76 o
   5   3   1         65.36         76.87         7.03 o
   6   3   1          0.19          0.79         6.45 o
   7   3   1          3.15         13.62         5.99 o
  -7   4   1         12.22         14.10         6.86 o
  -6   4   1         61.93         72.63        10.49 o
  -5   4   1         54.20         51.03         8.68 o
  -4   4   1        185.59        175.06         9.44 o
  -3   4   1        330.10        321.44         9.01 o
  -2   4   1         86.39         92.90         5.30 o
  -1   4   1       1201.94       1389.53        18.28 o
   0   4   1        136.08        146.20         7.17 o
   1   4   1       1200.75       1373.64        18.34 o
   2   4   1         80.56         91.93         4.15 o
   3   4   1        334.66        313.63         6.74 o
   4   4   1        180.57        181.28        12.17 o
   5   4   1         53.06         48.27         5.90 o
   6   4   1         64.98         72.83         8.02 o
   7   4   1         12.38         19.56         5.00 o
  -6   5   1         28.90         24.09         5.70 o
  -5   5   1         31.79         32.41         4.16 o
  -4   5   1         43.36         39.15         4.02 o
  -3   5   1        229.93        239.80         7.88 o
  -2   5   1        134.74        119.00         3.78 o
  -1   5   1       1045.23       1178.18        16.35 o
   0   5   1       2919.29       3578.61        40.35 o
   1   5   1       1032.58       1173.04        20.26 o
   2   5   1        136.69        127.18         3.43 o
   3   5   1        239.97        256.76        12.00 o
   4   5   1         41.57         32.54         4.59 o
   5   5   1         34.07         43.95         4.80 o
   6   5   1         28.42         27.05         5.46 o
  -6   6   1          6.98         13.65         6.31 o
  -5   6   1         84.43         97.47        10.48 o
  -4   6   1        133.58        123.75         8.10 o
  -3   6   1        833.12        839.10        18.35 o
  -2   6   1        879.06        904.78        13.66 o
  -1   6   1        859.00        872.72        13.06 o
   0   6   1        567.14        665.66         9.50 o
   1   6   1        837.92        851.78        13.11 o
   2   6   1        888.55        916.64        13.90 o
   3   6   1        825.84        851.99        20.38 o
   4   6   1        135.90        138.55         6.75 o
   5   6   1         82.90         77.74         7.34 o
   6   6   1          7.31         10.02         3.40 o
  -5   7   1         13.38          6.76         4.48 o
  -4   7   1        287.91        248.32        12.49 o
  -3   7   1        368.39        390.40        15.36 o
  -2   7   1        257.40        250.32        25.87 o
  -1   7   1         39.06         35.46         2.62 o
   0   7   1       3311.90       3676.63        42.33 o
   1   7   1         36.78         35.33         2.34 o
   2   7   1        242.96        230.75         7.82 o
   3   7   1        366.08        345.88        16.63 o
   4   7   1        288.53        280.76        10.09 o
   5   7   1         12.56         22.66        19.38 o
   6   7   1          8.83         14.81         6.25 o
  -5   8   1         18.72         18.46         5.19 o
  -4   8   1         37.20         48.79        17.75 o
  -3   8   1         86.83         76.79         7.33 o
  -2   8   1         83.67         81.03         7.15 o
  -1   8   1         54.92         51.53         3.56 o
   0   8   1          1.09          3.84         1.47 o
   1   8   1         53.37         51.04         3.50 o
   2   8   1         80.21         93.32        17.93 o
   3   8   1         87.35         87.88         8.08 o
   4   8   1         38.38         33.34         5.77 o
   5   8   1         18.19         23.14         5.46 o
  -5   9   1        148.82        170.71        12.31 o
  -4   9   1         34.38         33.01        13.65 o
  -3   9   1         13.68         10.04         4.06 o
  -2   9   1         30.07         32.66         5.99 o
  -1   9   1         66.90         68.70         7.74 o
   0   9   1          2.93          3.18         1.68 o
   1   9   1         66.44         71.70         4.29 o
   2   9   1         31.36         43.00         6.17 o
   3   9   1         12.95         12.22         4.41 o
   4   9   1         34.80         30.90         6.08 o
   5   9   1        148.81        148.00        12.28 o
  -5  10   1          3.51          4.90         9.27 o
  -4  10   1         30.01         27.65         8.39 o
  -3  10   1         90.39         71.53         7.99 o
  -2  10   1          2.75          2.29         3.07 o
  -1  10   1         60.95         63.22         5.35 o
   0  10   1          3.34          2.16         1.87 o
   1  10   1         59.51         50.82         4.83 o
   2  10   1          3.18          3.10         3.11 o
   3  10   1         93.53         96.32         9.50 o
   4  10   1         30.13         20.31         8.55 o
   5  10   1          3.72         -8.51         9.38 o
  -4  11   1         12.75          7.05         5.22 o
  -3  11   1         20.12         18.96         4.98 o
  -2  11   1         23.46         32.80         5.43 o
  -1  11   1         15.60         13.38         4.04 o
   0  11   1         87.60         88.54         6.15 o
   1  11   1         16.21         10.34         6.27 o
   2  11   1         25.28         18.08         4.27 o
   3  11   1         20.72         14.05         4.92 o
   4  11   1         13.40         17.52         6.76 o
  -3  12   1          3.58         -2.29         3.67 o
  -2  12   1         13.15          8.46         3.78 o
  -1  12   1         45.96         58.27         7.09 o
   0  12   1          7.27          4.57         3.24 o
   1  12   1         46.73         58.45        10.84 o
   2  12   1         14.22         11.85         4.03 o
   3  12   1          4.18          0.75         3.92 o
  -2  13   1          4.18          2.12         3.66 o
  -1  13   1          7.97         14.65         5.75 o
   0  13   1         29.61         35.24         5.67 o
   1  13   1          8.38          0.61         4.21 o
   2  13   1          4.00          3.35         8.53 o
  -1  14   1         45.57         57.95        10.97 o
   1  14   1         45.40         53.10        10.71 o
   0   0   2       4039.50       4614.05        87.30 o
   1   0   2      14945.27      15106.44       839.04 o
   2   0   2        854.01        875.88        13.31 o
   3   0   2         30.99         28.49         1.86 o
   4   0   2        232.44        217.03         9.04 o
   5   0   2         29.66         23.25         3.36 o
   6   0   2         11.04          9.72         4.61 o
   7   0   2          2.88          2.14         3.50 o
  -7   1   2          6.28          5.49         5.46 o
  -6   1   2          3.49          3.19         3.04 o
  -5   1   2         79.82         75.37         6.37 o
  -4   1   2         93.34         86.94         4.40 o
  -3   1   2        140.22        115.81         4.33 o
  -2   1   2         72.41         65.05         2.83 o
  -1   1   2       1185.68       1292.07        31.69 o
   0   1   2       4947.51       4987.53        65.98 o
   1   1   2       1225.00       1239.68        19.82 o
   2   1   2         69.20         64.27         1.76 o
   3   1   2        142.74        126.21         2.82 o
   4   1   2         97.29         98.14         4.93 o
   5   1   2         77.23         79.13         7.02 o
   6   1   2          3.58          6.88         2.96 o
   7   1   2          6.69          0.16         6.13 o
  -7   2   2         29.61         43.15         6.90 o
  -6   2   2         14.42         18.89         4.66 o
  -5   2   2         78.53         72.34         6.54 o
  -4   2   2        210.45        223.77         7.30 o
  -2   2   2        207.17        191.86         6.97 o
  -1   2   2       3660.71       3967.45        47.76 o
   0   2   2       1661.73       1684.92        23.33 o
   1   2   2       3679.72       3882.99        45.19 o
   2   2   2        209.90        201.12         5.36 o
   3   2   2        283.63        279.79         9.99 o
   4   2   2        205.43        224.59         7.71 o
   5   2   2         80.70         73.31         7.01 o
   6   2   2         15.47         14.04         4.11 o
   7   2   2         29.17         31.77         8.66 o
  -7   3   2         14.06         15.47         6.36 o
  -6   3   2         29.81         21.39        10.97 o
  -5   3   2          1.79          2.95         2.49 o
  -4   3   2        429.49        422.65        15.01 o
  -3   3   2        813.84        805.62        16.83 o
  -2   3   2        219.63        227.09         5.00 o
  -1   3   2       2578.12       2708.05       100.26 o
   0   3   2         12.96         16.58         4.82 o
   1   3   2       2620.41       2512.93       244.12 o
   2   3   2        227.89        229.47         4.42 o
   3   3   2        810.91        843.13        12.85 o
   4   3   2        422.57        388.74        13.65 o
   5   3   2          2.29          2.92         2.64 o
   6   3   2         29.27         27.51         5.15 o
   7   3   2         14.11         23.13         8.16 o
  -7   4   2          7.75          9.65         5.75 o
  -6   4   2          6.49         13.28         3.74 o
  -5   4   2         76.21         74.24         6.98 o
  -4   4   2        139.55        136.31         6.81 o
  -3   4   2        562.96        580.58        14.91 o
  -2   4   2       1154.72       1194.87        16.11 o
  -1   4   2         91.30         85.14         5.72 o
   0   4   2       5069.27       5287.55        63.50 o
   1   4   2         99.12         85.82         4.11 o
   2   4   2       1164.78       1210.55        16.59 o
   3   4   2        566.29        603.00        11.59 o
   4   4   2        135.95        130.02         6.07 o
   5   4   2         74.77         70.45         5.73 o
   6   4   2          6.46          8.56         3.51 o
   7   4   2          7.59          4.93         4.22 o
  -6   5   2         45.46         62.55         7.37 o
  -5   5   2         83.79         89.34         7.53 o
  -4   5   2         59.43         63.99         4.84 o
  -3   5   2        569.61        551.51        13.31 o
  -2   5   2        362.17        397.60         6.86 o
  -1   5   2       2811.13       3034.37        60.75 o
   0   5   2        355.75        341.58         9.08 o
   1   5   2       2788.02       2902.87       108.40 o
   2   5   2        362.98        385.95         7.01 o
   3   5   2        562.97        592.77        11.55 o
   4   5   2         58.64         59.27         4.89 o
   5   5   2         83.89         81.90         6.22 o
   6   5   2         46.47         41.79         5.84 o
  -6   6   2          2.37          2.54         3.58 o
  -5   6   2         90.21        106.07         8.40 o
  -4   6   2        227.66        225.53        10.81 o
  -3   6   2        122.39        140.48         6.03 o
  -2   6   2       1119.54       1231.55        36.94 o
  -1   6   2        168.85        177.83         4.86 o
   0   6   2        422.51        433.36         7.39 o
   1   6   2        172.77        181.97         8.85 o
   2   6   2       1114.74       1179.69        17.21 o
   3   6   2        115.58        129.84         6.25 o
   4   6   2        230.76        216.52         8.47 o
   5   6   2         90.73         93.05         6.87 o
   6   6   2          2.72          3.85         6.23 o
  -6   7   2          0.84          8.66         4.37 o
  -5   7   2         54.00         43.03         6.52 o
  -4   7   2         91.91         77.38         7.34 o
  -3   7   2       1020.41        984.77        27.19 o
  -2   7   2        112.05        107.62         8.94 o
  -1   7   2        341.74        329.25         7.79 o
   0   7   2        553.37        606.15        10.83 o
   1   7   2        345.17        342.59        13.65 o
   2   7   2        112.78        108.65         5.25 o
   3   7   2       1027.89       1015.50        21.81 o
   4   7   2         94.69         83.57         6.97 o
   5   7   2         53.91         73.47        22.64 o
   6   7   2          0.68         -0.56         3.71 o
  -5   8   2         20.96         16.28         5.19 o
  -4   8   2         20.06         26.72         8.96 o
  -3   8   2        290.65        255.04        12.16 o
  -2   8   2        817.59        841.81        24.27 o
  -1   8   2        406.33        385.47         9.04 o
   0   8   2        323.20        297.56        10.40 o
   1   8   2        402.79        390.14        10.90 o
   2   8   2        824.74        810.99        23.30 o
   3   8   2        293.76        305.16        39.85 o
   4   8   2         20.86         15.17         4.73 o
   5   8   2         21.65         16.42         5.21 o
  -5   9   2          0.13          0.27         3.28 o
  -4   9   2          6.65          8.86         4.37 o
  -3   9   2        119.59        101.18         9.07 o
  -2   9   2        424.83        406.62        15.64 o
  -1   9   2        208.77        204.36         7.95 o
   0   9   2         22.16         20.69         2.58 o
   1   9   2        207.80        205.58         8.42 o
   2   9   2        423.92        405.38        15.44 o
   3   9   2        117.36         95.78        10.25 o
   4   9   2          7.23          4.81         4.34 o
   5   9   2          0.09          5.86         3.95 o
  -5  10   2         14.86         21.01        11.50 o
  -4  10   2         17.23         26.66         6.25 o
  -3  10   2         63.11         67.44         7.66 o
  -2  10   2        137.52        132.67        10.03 o
  -1  10   2        138.33        134.99         7.12 o
   0  10   2        282.28        273.59         8.38 o
   1  10   2        136.23        133.51         7.19 o
   2  10   2        133.00        124.11         9.98 o
   3  10   2         63.47         74.06         8.32 o
   4  10   2         17.48         10.02         5.10 o
   5  10   2         15.11         -3.82         9.04 o
  -4  11   2         45.85         49.96         8.00 o
  -3  11   2         75.76         78.84         9.11 o
  -2  11   2         11.47         12.47         3.98 o
  -1  11   2         17.48         14.57         4.49 o
   0  11   2        113.14         94.69         6.52 o
   1  11   2         18.06          9.96         3.89 o
   2  11   2         10.49         18.23        10.48 o
   3  11   2         76.96         89.42         9.14 o
   4  11   2         44.67         68.29         9.68 o
  -3  12   2          4.34          8.06         4.41 o
  -2  12   2         56.14         56.11         7.58 o
  -1  12   2         28.11         31.82         5.68 o
   0  12   2         34.75         29.56         5.49 o
   1  12   2         29.04         20.88         7.10 o
   2  12   2         55.61         51.68         6.79 o
   3  12   2          4.14          3.50         4.21 o
  -2  13   2         31.75         34.16         6.41 o
  -1  13   2         70.97         78.55         8.40 o
   0  13   2         76.49         84.75         8.76 o
   1  13   2         70.44         78.83        12.51 o
   2  13   2         32.74         36.94         9.65 o
  -1  14   2         12.03         21.01         7.50 o
   1  14   2         11.77         19.82         7.53 o
   1   0   3       4928.67       4907.60        89.77 o
   2   0   3       2462.85       2749.11        34.10 o
   3   0   3        461.66        464.78         7.85 o
   4   0   3         81.27         92.36         4.83 o
   5   0   3         23.82         26.63         4.48 o
   6   0   3          9.07          6.33         4.64 o
   7   0   3         45.81         58.08         7.64 o
  -7   1   3         14.17          8.17         4.38 o
  -6   1   3         36.45         32.37         5.35 o
  -5   1   3        100.68         96.62         5.92 o
  -4   1   3        116.94        115.77         4.86 o
  -3   1   3       1127.04       1226.63        17.85 o
  -2   1   3       3583.90       3868.93       200.34 o
  -1   1   3        393.47        356.58        11.70 o
   0   1   3       1547.39       1639.42        20.20 o
   1   1   3        402.69        376.56         7.41 o
   2   1   3       3557.66       3952.35        61.23 o
   3   1   3       1132.64       1218.75        15.14 o
   4   1   3        114.85        111.81         4.34 o
   5   1   3        104.29        106.08         7.99 o
   6   1   3         36.55         38.68         5.88 o
   7   1   3         13.74         10.66         4.36 o
  -7   2   3         10.18          8.58         4.50 o
  -6   2   3         42.78         41.10         7.41 o
  -5   2   3        167.47        165.90         9.05 o
  -4   2   3        163.92        157.03         6.09 o
  -2   2   3       1056.12       1099.87        40.38 o
  -1   2   3       2523.91       2694.92        42.16 o
   0   2   3       4403.11       4684.74        62.51 o
   1   2   3       2512.02       2638.34        29.02 o
   2   2   3       1079.23       1142.87        23.62 o
   3   2   3       1784.85       1433.65        43.80 o
   4   2   3        162.58        170.57         6.66 o
   5   2   3        169.36        172.58         9.59 o
   6   2   3         42.97         42.60         6.45 o
   7   2   3         10.15         10.65         6.41 o
  -6   3   3         26.38         25.07         4.14 o
  -5   3   3         61.32         64.42         8.66 o
  -4   3   3         93.89         97.60         5.34 o
  -3   3   3        343.12        380.92         9.84 o
  -2   3   3        513.96        565.64        11.72 o
  -1   3   3       1952.70       1993.95        22.12 o
   0   3   3       2668.25       2763.53        50.69 o
   1   3   3       2000.64       2070.50        25.05 o
   2   3   3        502.57        554.86         8.72 o
   3   3   3        347.97        377.80         7.19 o
   4   3   3         93.41        106.07         5.47 o
   5   3   3         63.69         71.74         7.08 o
   6   3   3         26.84         23.64         4.68 o
   7   3   3         23.31         21.41         7.92 o
  -7   4   3         33.90         41.26         9.12 o
  -6   4   3         25.86         32.32         5.42 o
  -5   4   3         35.17         35.67         5.15 o
  -4   4   3        155.07        157.46         7.67 o
  -3   4   3        122.21        127.52         5.55 o
  -2   4   3        134.74        138.87         3.18 o
  -1   4   3        800.41        862.97        12.00 o
   0   4   3        354.85        319.36         7.14 o
   1   4   3        798.39        851.87        13.77 o
   2   4   3        137.68        147.17         3.65 o
   3   4   3        122.73        117.50         4.25 o
   4   4   3        157.53        153.09        14.95 o
   5   4   3         34.97         38.78         4.63 o
   6   4   3         26.10         26.76         5.09 o
   7   4   3         34.74         35.56         9.25 o
  -6   5   3         13.97         15.89         6.16 o
  -5   5   3         83.01         87.11         6.19 o
  -4   5   3         56.00         53.49         4.46 o
  -3   5   3         96.70        104.14         5.07 o
  -2   5   3         65.96         61.61         2.17 o
  -1   5   3          4.50          8.59         1.45 o
   0   5   3        317.71        344.96         9.85 o
   1   5   3          3.52          5.39         1.31 o
   2   5   3         67.55         60.87         2.53 o
   3   5   3         94.45        105.71         4.68 o
   4   5   3         56.16         47.87         6.16 o
   5   5   3         84.59         88.53         6.45 o
   6   5   3         15.35         15.98         5.41 o
  -6   6   3          3.44          7.39         3.90 o
  -5   6   3          2.11          2.15         3.76 o
  -4   6   3        294.39        280.06         9.71 o
  -3   6   3         60.89         64.77         4.27 o
  -2   6   3        349.88        359.34         7.84 o
  -1   6   3       1347.34       1453.93        19.95 o
   0   6   3        297.22        293.13         6.72 o
   1   6   3       1352.72       1431.43        26.36 o
   2   6   3        349.09        362.29         7.23 o
   3   6   3         57.25         60.53        13.67 o
   4   6   3        296.12        278.97         9.72 o
   5   6   3          2.20          3.92         2.62 o
   6   6   3          3.28         -0.08         3.44 o
  -6   7   3          6.44          8.48         5.01 o
  -5   7   3         11.34         15.23         4.23 o
  -4   7   3         44.43         43.02         6.56 o
  -3   7   3        235.74        221.75        10.58 o
  -2   7   3         97.93        107.05        11.10 o
  -1   7   3        177.02        193.00         5.66 o
   0   7   3        745.36        816.39        14.53 o
   1   7   3        170.51        179.25         5.44 o
   2   7   3         98.73        101.20         4.37 o
   3   7   3        236.44        228.04        10.96 o
   4   7   3         44.24         46.37         5.58 o
   5   7   3         11.61         19.88        11.97 o
  -5   8   3         48.03         56.96         9.67 o
  -4   8   3         57.09         51.28         6.75 o
  -3   8   3         43.34         46.43        12.04 o
  -2   8   3         39.16         52.78         6.15 o
  -1   8   3         15.10         22.20         4.72 o
   0   8   3        105.77        106.25         4.10 o
   1   8   3         15.86         15.51         2.46 o
   2   8   3         39.73         37.98         3.92 o
   3   8   3         46.59         51.84         6.41 o
   4   8   3         57.00         48.81         7.02 o
   5   8   3         46.95         52.97         7.70 o
  -5   9   3          6.33         12.89         4.32 o
  -4   9   3        102.03        106.59        14.19 o
  -3   9   3        130.43        121.08        13.39 o
  -2   9   3         51.85         50.42         6.59 o
  -1   9   3         64.55         58.45         4.97 o
   0   9   3         38.53         30.65         3.68 o
   1   9   3         63.88         58.64         6.51 o
   2   9   3         53.46         55.03         6.65 o
   3   9   3        127.58        124.36        15.55 o
   4   9   3        102.38        118.78        10.55 o
   5   9   3          6.35         -0.33         4.31 o
  -5  10   3          1.60         -3.13         8.08 o
  -4  10   3          4.05         -1.95         4.04 o
  -3  10   3        110.98        102.53         9.64 o
  -2  10   3        102.78         98.10         8.46 o
  -1  10   3        130.54        126.54         6.93 o
   0  10   3         13.39         14.43         4.59 o
   1  10   3        131.76        142.01         7.03 o
   2  10   3        101.11         99.79         8.60 o
   3  10   3        111.75        117.99        10.21 o
   4  10   3          3.60          0.97         4.55 o
   5  10   3          1.51         -7.00         7.00 o
  -4  11   3          1.65          4.91         5.01 o
  -3  11   3         53.30         56.46         7.56 o
  -2  11   3        249.81        269.96        14.55 o
  -1  11   3         33.00         30.27         5.27 o
   0  11   3         51.20         54.89         5.30 o
   1  11   3         32.75         24.74         4.47 o
   2  11   3        248.89        238.67        12.45 o
   3  11   3         54.08         65.55        19.82 o
   4  11   3          1.76         -4.23         4.23 o
  -3  12   3         44.33         37.70         7.05 o
  -2  12   3         41.56         38.10         6.28 o
  -1  12   3         91.25         88.56         8.77 o
   0  12   3        103.82        126.32        10.02 o
   1  12   3         92.20         98.31        13.43 o
   2  12   3         41.94         39.93         6.75 o
   3  12   3         45.70         48.40         7.85 o
  -2  13   3         32.85         34.56         6.45 o
  -1  13   3         15.66         12.04         4.73 o
   0  13   3         15.90          8.37         3.86 o
   1  13   3         15.36         13.88         6.23 o
   2  13   3         34.17         31.00         9.30 o
  -1  14   3          3.27          7.18         5.46 o
   1  14   3          3.08         13.59         7.00 o
   0   0   4       4043.12       4507.90        69.57 o
   1   0   4       8012.39       7997.75       106.47 o
   2   0   4        898.72        938.84        10.78 o
   3   0   4        809.65        865.05        11.38 o
   4   0   4        398.96        398.90        11.16 o
   5   0   4         96.18         94.87         7.41 o
   6   0   4          2.43          0.79         3.39 o
   7   0   4          4.45          0.62         3.57 o
  -7   1   4         16.43         22.39         5.21 o
  -6   1   4          0.38          5.96         5.17 o
  -5   1   4        123.98        120.32         6.30 o
  -4   1   4         43.68         39.71         2.97 o
  -3   1   4        618.62        656.52        16.10 o
  -2   1   4       1259.18       1454.83        44.09 o
  -1   1   4       3397.05       3717.28        56.93 o
   0   1   4        502.78        509.47         6.33 o
   1   1   4       3362.43       3728.85        55.84 o
   2   1   4       1289.49       1367.01        40.33 o
   3   1   4        634.81        664.42         8.32 o
   4   1   4         42.03         40.95         2.98 o
   5   1   4        125.96        135.81         8.44 o
   6   1   4          0.47          0.91         4.24 o
   7   1   4         15.92         17.28         7.26 o
  -7   2   4         10.74         12.24         4.55 o
  -6   2   4         27.57         34.96         5.74 o
  -5   2   4         75.65         77.13         7.05 o
  -4   2   4        513.69        466.91        11.57 o
  -2   2   4        263.28        270.58         9.83 o
  -1   2   4        232.93        229.93         6.89 o
   0   2   4        535.00        505.72         8.09 o
   1   2   4        228.85        230.18         3.72 o
   2   2   4        251.58        267.81         3.90 o
   3   2   4        659.50        576.48        17.04 o
   4   2   4        512.29        467.69        12.07 o
   5   2   4         76.61         75.61        12.82 o
   6   2   4         28.54         34.41         6.45 o
   7   2   4         10.41         12.80         6.49 o
  -7   3   4         35.81         52.76        10.18 o
  -6   3   4         16.92         13.19         3.01 o
  -5   3   4        227.90        212.14        10.28 o
  -4   3   4        185.42        185.75         8.29 o
  -3   3   4        539.10        572.01        15.89 o
  -2   3   4        386.54        429.09        26.97 o
  -1   3   4       1132.02       1203.26        14.30 o
   0   3   4         66.94         70.68         4.88 o
   1   3   4       1122.61       1192.77        16.09 o
   2   3   4        375.79        382.93         7.07 o
   3   3   4        533.04        568.28        11.30 o
   4   3   4        188.69        180.79         8.12 o
   5   3   4        227.31        207.10        10.70 o
   6   3   4         16.28         19.64         5.10 o
   7   3   4         35.77         48.92         7.08 o
  -7   4   4          1.41          3.18         5.17 o
  -6   4   4          4.61          4.30         2.71 o
  -5   4   4          4.62          4.75         2.77 o
  -4   4   4        216.65        204.29         7.55 o
  -3   4   4        477.51        522.27        15.41 o
  -2   4   4       1001.25       1102.38        49.01 o
  -1   4   4       1773.30       1717.68        18.12 o
   0   4   4        421.81        422.43         6.87 o
   1   4   4       1767.27       1722.53        20.13 o
   2   4   4        987.50       1055.34        17.99 o
   3   4   4        479.25        497.38        10.43 o
   4   4   4        217.01        203.23         7.78 o
   5   4   4          4.43          9.99         3.85 o
   6   4   4          4.53          2.32         3.02 o
   7   4   4          1.31         -2.31         4.77 o
  -6   5   4          4.71          5.94         3.03 o
  -5   5   4        130.79        132.02         6.95 o
  -4   5   4        183.16        177.69        13.73 o
  -3   5   4        110.77        103.12         7.00 o
  -2   5   4        172.46        181.07         5.87 o
  -1   5   4        300.49        324.46         6.60 o
   0   5   4       8006.75       7769.59       148.32 o
   1   5   4        295.22        313.30         6.17 o
   2   5   4        164.21        170.31         4.34 o
   3   5   4        113.11        113.54         4.48 o
   4   5   4        182.54        180.34         7.49 o
   5   5   4        130.10        122.82        17.07 o
   6   5   4          4.58          6.60         4.21 o
  -6   6   4         30.04         28.62         7.71 o
  -5   6   4         44.30         39.80         8.08 o
  -4   6   4        207.17        196.41        13.33 o
  -3   6   4        386.28        377.93        15.59 o
  -2   6   4        155.46        150.23         4.66 o
  -1   6   4        190.31        200.14         5.72 o
   0   6   4        315.98        315.10        13.78 o
   1   6   4        188.36        207.12         5.09 o
   2   6   4        162.52        161.65         4.40 o
   3   6   4        380.86        367.04        11.00 o
   4   6   4        202.85        197.10         8.34 o
   5   6   4         43.16         40.93         4.81 o
   6   6   4         32.25         53.08        20.07 o
  -6   7   4         33.26         33.47         8.37 o
  -5   7   4         21.71         33.42         7.06 o
  -4   7   4         30.32         21.64         4.77 o
  -3   7   4        220.92        223.70        11.19 o
  -2   7   4         30.65         33.35         5.60 o
  -1   7   4        107.50        107.02         3.65 o
   0   7   4        206.47        188.57         6.06 o
   1   7   4        107.69        111.44         3.94 o
   2   7   4         31.25         34.60         2.81 o
   3   7   4        221.16        235.18        15.15 o
   4   7   4         29.01         22.45         5.50 o
   5   7   4         23.09         26.34         5.13 o
   6   7   4         33.52         46.85        10.81 o
  -5   8   4         11.77          4.77         5.86 o
  -4   8   4         30.98         35.81        11.23 o
  -3   8   4        122.37        114.78         9.04 o
  -2   8   4        442.85        467.99        16.52 o
  -1   8   4        319.18        298.17        13.22 o
   0   8   4         93.32         94.35         4.71 o
   1   8   4        328.04        299.74        11.14 o
   2   8   4        444.19        462.44        11.93 o
   3   8   4        119.73        128.11         6.99 o
   4   8   4         32.69         38.81        10.18 o
   5   8   4         12.21         12.62         6.48 o
  -5   9   4          2.28          0.30         3.53 o
  -4   9   4          0.72          4.66         2.90 o
  -3   9   4        196.64        189.00        17.01 o
  -2   9   4         65.09         62.28         6.81 o
  -1   9   4        308.15        316.59        14.49 o
   0   9   4          1.51          0.77         1.38 o
   1   9   4        313.10        331.18         8.97 o
   2   9   4         62.44         46.31         5.68 o
   3   9   4        193.84        182.85        11.41 o
   4   9   4          1.04         -1.73         3.37 o
   5   9   4          2.50          1.29         7.14 o
  -5  10   4         10.58         13.99         9.78 o
  -4  10   4         34.61         32.42         6.57 o
  -3  10   4          4.02          7.53         4.03 o
  -2  10   4        187.98        210.18        11.43 o
  -1  10   4         50.30         46.40         6.04 o
   0  10   4          6.52         13.71         3.79 o
   1  10   4         46.95         45.63         3.90 o
   2  10   4        190.44        208.84        16.61 o
   3  10   4          4.55          4.98         3.72 o
   4  10   4         35.42         32.38         7.31 o
   5  10   4         11.05         12.82         9.01 o
  -4  11   4          4.80          9.42         5.87 o
  -3  11   4         69.87         65.33        10.53 o
  -2  11   4         31.90         35.11         5.93 o
  -1  11   4         10.81         10.82         5.41 o
   0  11   4         61.70         63.31         5.62 o
   1  11   4         11.32         12.81         3.99 o
   2  11   4         32.30         29.48         5.56 o
   3  11   4         72.27         83.95        16.19 o
   4  11   4          4.52          8.37         5.82 o
  -3  12   4         22.46         15.47         7.55 o
  -2  12   4          3.99          1.45         3.56 o
  -1  12   4        133.53        138.72        10.77 o
   0  12   4          8.27          6.14         3.57 o
   1  12   4        132.44        144.92        15.98 o
   2  12   4          3.54          4.00         3.72 o
   3  12   4         22.72         23.01         6.24 o
  -2  13   4         72.74         74.88         8.76 o
  -1  13   4          7.32          4.84         4.07 o
   0  13   4        117.99         97.96        15.58 o
   1  13   4          7.19         18.81         6.78 o
   2  13   4         72.13         70.56        10.84 o
  -1  14   4         23.41         40.86         8.93 o
   1  14   4         23.85         28.83         7.98 o
   1   0   5       4275.52       4282.41       112.64 o
   2   0   5        115.27        112.70         2.66 o
   3   0   5        356.59        378.10         7.83 o
   4   0   5          0.01         -1.25         1.25 o
   5   0   5         71.19         72.38         6.86 o
   6   0   5         26.28         22.26         6.81 o
   7   0   5         33.02         36.32         6.81 o
  -7   1   5          0.83         -0.07         3.38 o
  -6   1   5         60.14         61.08        10.86 o
  -5   1   5         28.90         28.00         4.58 o
  -4   1   5        983.48       1087.43        18.90 o
  -3   1   5        742.52        821.30        14.24 o
  -2   1   5        225.39        197.33         9.75 o
  -1   1   5       1027.57       1067.55        22.99 o
   0   1   5        282.12        233.73         3.46 o
   1   1   5        991.46       1060.40        18.68 o
   2   1   5        222.04        217.66         6.02 o
   3   1   5        739.08        805.56        10.16 o
   4   1   5        994.23       1072.92        42.17 o
   5   1   5         29.57         27.61         4.66 o
   6   1   5         59.42         77.49         8.20 o
   7   1   5          0.78          8.98         6.04 o
  -7   2   5          2.56          6.83         4.23 o
  -6   2   5         34.20         29.26         5.35 o
  -5   2   5        175.25        151.37         6.84 o
  -4   2   5        367.69        369.47        10.57 o
  -3   2   5          3.78          0.87         1.09 o
  -2   2   5       1539.57       1661.94        34.54 o
  -1   2   5        150.41        148.56         4.26 o
   0   2   5       3077.66       2970.32        36.12 o
   1   2   5        152.32        164.15         3.04 o
   2   2   5       1495.37       1604.06        17.62 o
   3   2   5          3.96          3.85         0.82 o
   4   2   5        368.66        370.17        18.55 o
   5   2   5        175.67        177.34        10.07 o
   6   2   5         34.33         30.68         5.39 o
   7   2   5          2.64         10.25         7.53 o
  -7   3   5         17.98         26.50         7.95 o
  -6   3   5         50.20         48.18         6.68 o
  -5   3   5         10.21         13.33         2.99 o
  -4   3   5        274.82        250.85        14.23 o
  -3   3   5         33.76         35.88         4.11 o
  -2   3   5        810.88        786.05        30.35 o
  -1   3   5       2199.95       2292.48        28.66 o
   0   3   5        903.78        957.61        13.14 o
   1   3   5       2145.26       2234.03        28.43 o
   2   3   5        814.51        791.75        10.42 o
   3   3   5         31.22         22.96         2.79 o
   4   3   5        283.16        270.49         8.69 o
   5   3   5         10.12         13.88         3.74 o
   6   3   5         49.20         55.57         6.91 o
   7   3   5         17.84         15.10         6.17 o
  -6   4   5         18.07         22.23         3.79 o
  -5   4   5        359.98        349.20        20.72 o
  -4   4   5         76.70         87.30         5.29 o
  -3   4   5         64.04         52.80         9.82 o
  -2   4   5          0.83          0.46         1.08 o
  -1   4   5        636.68        658.29         8.69 o
   0   4   5       2539.01       2550.43        32.23 o
   1   4   5        631.44        656.72        10.18 o
   2   4   5          1.03          2.04         0.79 o
   3   4   5         70.79         57.85         3.42 o
   4   4   5         75.94         84.77         4.49 o
   5   4   5        363.19        351.91        11.41 o
   6   4   5         17.87         16.82         3.97 o
   7   4   5         29.15         32.62         8.29 o
  -6   5   5         17.29         19.61         3.79 o
  -5   5   5          6.60          5.65         2.38 o
  -4   5   5        627.50        641.23        15.67 o
  -3   5   5         26.47         28.47         3.06 o
  -2   5   5         92.02         93.99         4.26 o
  -1   5   5        134.86        150.92         3.19 o
   0   5   5        783.41       1023.44        14.33 o
   1   5   5        143.11        157.81         5.35 o
   2   5   5         87.20         92.13         3.63 o
   3   5   5         24.57         25.12         2.54 o
   4   5   5        631.11        611.35        39.27 o
   5   5   5          6.76          6.22         3.60 o
   6   5   5         17.40         26.44         5.05 o
  -6   6   5          1.74          2.85         3.29 o
  -5   6   5        148.33        123.80        12.90 o
  -4   6   5         29.17         22.86         4.42 o
  -3   6   5         88.14         79.70         6.83 o
  -2   6   5        336.85        308.08         8.54 o
  -1   6   5        531.31        529.24         9.13 o
   0   6   5       3451.22       3380.62        42.94 o
   1   6   5        532.20        549.77         9.56 o
   2   6   5        334.09        289.81         6.38 o
   3   6   5         85.86         97.18         4.87 o
   4   6   5         29.35         25.07         3.83 o
   5   6   5        149.10        133.21         8.00 o
   6   6   5          1.76          1.19         4.08 o
  -6   7   5         14.19         21.09         5.39 o
  -5   7   5          5.46          8.90         3.45 o
  -4   7   5         26.42         28.41         5.09 o
  -3   7   5         72.60         71.26         7.09 o
  -2   7   5        418.55        431.73        23.16 o
  -1   7   5        844.02        835.72        16.35 o
   0   7   5          0.75          2.44         1.07 o
   1   7   5        858.06        875.20        13.94 o
   2   7   5        423.62        451.20         8.97 o
   3   7   5         71.62         66.96         5.32 o
   4   7   5         25.94         19.54         3.40 o
   5   7   5          5.84          4.91         2.78 o
   6   7   5         14.67         18.95         4.46 o
  -5   8   5         99.29        102.73         9.90 o
  -4   8   5         42.88         41.47         7.53 o
  -3   8   5        200.79        180.14        10.56 o
  -2   8   5        227.65        222.15        12.76 o
  -1   8   5        204.63        218.53         6.68 o
   0   8   5        415.33        394.92        13.87 o
   1   8   5        208.64        209.48         6.74 o
   2   8   5        231.11        221.86         7.95 o
   3   8   5        202.16        188.44         8.12 o
   4   8   5         42.20         37.85         4.94 o
   5   8   5        100.20         99.24        12.96 o
  -5   9   5         12.61         15.17         5.07 o
  -4   9   5        117.12        131.56        10.89 o
  -3   9   5         30.00         33.71         6.40 o
  -2   9   5         76.46         71.53         7.30 o
  -1   9   5        282.41        244.32         8.96 o
   0   9   5         51.74         46.26         3.72 o
   1   9   5        284.95        267.18        11.63 o
   2   9   5         78.16         73.14         7.98 o
   3   9   5         29.44         31.38         5.98 o
   4   9   5        114.25        120.06        14.26 o
   5   9   5         12.68         11.61         5.39 o
  -5  10   5          2.51          0.66         7.26 o
  -4  10   5          5.56          6.24         4.08 o
  -3  10   5          0.16         -4.20         6.08 o
  -2  10   5         94.16         85.09         8.53 o
  -1  10   5         15.31         17.03         3.97 o
   0  10   5        587.60        531.89        14.67 o
   1  10   5         14.88         15.42         3.15 o
   2  10   5         95.92         92.02         8.25 o
   3  10   5          0.12         -2.83         5.56 o
   4  10   5          5.97          5.34         4.86 o
   5  10   5          2.24         -5.33         7.31 o
  -4  11   5         39.77         35.60         7.02 o
  -3  11   5         28.91         27.77         6.52 o
  -2  11   5         22.05         25.17         6.08 o
  -1  11   5        208.14        180.98        10.18 o
   0  11   5          4.84          3.66         2.46 o
   1  11   5        206.17        199.68         8.61 o
   2  11   5         22.01         24.41         4.97 o
   3  11   5         29.26         47.89        32.86 o
   4  11   5         39.61         54.30        12.23 o
  -3  12   5         23.27         18.60         5.57 o
  -2  12   5         15.89          8.98         7.72 o
  -1  12   5          1.34          4.24         4.36 o
   0  12   5        187.22        203.76        25.38 o
   1  12   5          1.25         10.44         5.94 o
   2  12   5         15.48         14.13         4.51 o
   3  12   5         24.01         23.15         5.78 o
  -2  13   5          7.03         21.81        11.08 o
  -1  13   5         22.79         28.95         5.71 o
   0  13   5          1.32          1.21         3.27 o
   1  13   5         22.75         20.59         6.73 o
   2  13   5          7.67         19.94         5.46 o
   0  14   5         18.13         21.73         7.63 o
   0   0   6       1521.09       1619.05        26.19 o
   1   0   6       8590.79       8986.27       147.46 o
   2   0   6        778.57        901.32        12.71 o
   3   0   6       1751.04       1897.79        25.19 o
   4   0   6          6.42          5.01         1.37 o
   5   0   6          0.00          1.59         2.46 o
   6   0   6          2.90          1.66         6.45 o
   7   0   6          5.13          4.72         5.43 o
  -7   1   6          2.41         -3.14         3.14 o
  -6   1   6          2.96          3.84         4.72 o
  -5   1   6        467.80        478.51        30.79 o
  -4   1   6        299.65        290.98         7.75 o
  -3   1   6         63.60         75.82         4.61 o
  -2   1   6        319.35        366.81        14.65 o
  -1   1   6       8643.02       8874.68        99.71 o
   0   1   6      14754.97      15607.33       167.85 o
   1   1   6       8674.91       8903.67       115.12 o
   2   1   6        305.95        340.55         6.14 o
   3   1   6         64.58         75.32         2.37 o
   4   1   6        300.45        307.46         9.09 o
   5   1   6        472.86        467.71        27.98 o
   6   1   6          2.92          7.87         3.39 o
   7   1   6          2.01          1.54         4.88 o
  -7   2   6          4.39         12.64         5.64 o
  -6   2   6         36.45         37.88         6.08 o
  -5   2   6         22.32         20.49         3.20 o
  -4   2   6       1178.06       1198.02        20.41 o
  -3   2   6        257.10        253.51        11.41 o
  -2   2   6        942.33        990.58        18.33 o
  -1   2   6       1043.58       1128.21        20.15 o
   0   2   6       5439.47       5579.58        59.67 o
   1   2   6       1035.46       1206.77        14.47 o
   2   2   6        961.40        999.03        11.58 o
   3   2   6        256.53        242.01         5.93 o
   4   2   6       1193.27       1124.01        35.88 o
   5   2   6         22.93         22.51         4.67 o
   6   2   6         33.78         37.39         6.14 o
  -7   3   6         16.88         19.77         7.63 o
  -6   3   6         10.46          9.21         3.82 o
  -5   3   6        352.31        332.90        11.06 o
  -4   3   6        187.14        156.60        10.92 o
  -3   3   6       1057.47       1155.09        27.26 o
  -2   3   6        573.62        608.76        16.36 o
  -1   3   6       1360.25       1435.60        19.68 o
   0   3   6        945.80        941.49        13.09 o
   1   3   6       1356.74       1427.28        16.96 o
   2   3   6        588.71        641.76         8.91 o
   3   3   6       1069.53       1131.13        16.49 o
   4   3   6        189.89        189.86         7.96 o
   5   3   6        351.44        362.54        14.68 o
   6   3   6         10.62          6.94         4.27 o
   7   3   6         16.31         22.73         7.76 o
  -6   4   6         20.00         17.07         3.43 o
  -5   4   6         19.33         23.27         3.53 o
  -4   4   6        150.01        153.30         9.24 o
  -3   4   6        337.35        347.41        12.20 o
  -2   4   6        175.12        186.44         8.59 o
  -1   4   6       1901.52       1970.37        22.89 o
   0   4   6         10.95         11.96         1.26 o
   1   4   6       1879.66       1976.87        26.04 o
   2   4   6        171.94        183.75         5.08 o
   3   4   6        347.12        345.10        11.66 o
   4   4   6        151.19        158.71        12.68 o
   5   4   6         20.21         21.18         5.31 o
   6   4   6         19.80         29.17         7.50 o
  -6   5   6          7.30          6.63         4.98 o
  -5   5   6         15.97         14.62         3.09 o
  -4   5   6         22.13         20.02         3.23 o
  -3   5   6         71.57         73.75         4.34 o
  -2   5   6         34.00         28.56         2.56 o
  -1   5   6         12.67         10.03         0.85 o
   0   5   6       3219.21       3281.40        41.32 o
   1   5   6         13.72         11.96         1.29 o
   2   5   6         39.86         33.64         2.25 o
   3   5   6         71.88         69.11         3.95 o
   4   5   6         21.90         17.92         3.21 o
   5   5   6         14.76         10.50         3.07 o
   6   5   6          7.30          7.23         3.83 o
  -6   6   6         34.34         39.85        13.91 o
  -5   6   6          3.49          8.99         3.40 o
  -4   6   6        230.72        223.46        24.68 o
  -3   6   6         58.59         55.73         7.78 o
  -2   6   6         34.99         36.13         4.66 o
  -1   6   6        122.11        115.92         3.59 o
   0   6   6        581.28        588.36        10.01 o
   1   6   6        124.43        119.85         3.83 o
   2   6   6         37.97         42.01         3.09 o
   3   6   6         57.19         54.92         4.22 o
   4   6   6        222.60        217.17         8.80 o
   5   6   6          3.21         -1.71         2.68 o
   6   6   6         33.73         32.35        11.06 o
  -6   7   6         14.13         12.96        10.85 o
  -5   7   6         96.88        103.22        12.86 o
  -4   7   6         28.78         25.46         4.89 o
  -3   7   6        162.88        148.39         8.91 o
  -2   7   6        334.84        330.28        12.90 o
  -1   7   6        407.68        412.91        10.58 o
   0   7   6          2.75          3.14         1.22 o
   1   7   6        413.47        413.43         8.33 o
   2   7   6        339.12        318.66        11.96 o
   3   7   6        156.36        150.87         7.09 o
   4   7   6         29.59         27.16         4.03 o
   5   7   6         96.35        106.98         7.77 o
   6   7   6         14.37         11.41         5.66 o
  -5   8   6          0.07          1.22         2.75 o
  -4   8   6        120.91        136.05        10.32 o
  -3   8   6         31.83         27.21         5.13 o
  -2   8   6         67.49         58.93         6.43 o
  -1   8   6       1393.40       1394.14        30.03 o
   0   8   6         81.25         75.70         3.54 o
   1   8   6       1416.74       1452.99        27.01 o
   2   8   6         69.55         53.91         9.00 o
   3   8   6         33.25         38.56         4.54 o
   4   8   6        120.29        125.14         8.10 o
   5   8   6          0.11          3.15         3.22 o
  -5   9   6         23.86         17.95         5.20 o
  -4   9   6          1.38          4.45         6.57 o
  -3   9   6         67.52         64.21         7.46 o
  -2   9   6          9.75          6.14         3.69 o
  -1   9   6         61.80         59.91         8.64 o
   0   9   6       1233.16       1269.00        19.63 o
   1   9   6         60.55         67.15         4.46 o
   2   9   6         10.57         16.06         4.24 o
   3   9   6         68.29         64.74         7.66 o
   4   9   6          1.27         -2.20         4.17 o
   5   9   6         24.46         20.22         6.60 o
  -5  10   6         12.45         10.39         9.88 o
  -4  10   6         37.62         47.88         7.80 o
  -3  10   6         11.45          9.66         4.27 o
  -2  10   6          2.67          5.33         3.10 o
  -1  10   6         89.70        109.43         7.87 o
   0  10   6          5.43          4.40         2.49 o
   1  10   6         90.38        108.90         5.86 o
   2  10   6          2.95          3.71         3.25 o
   3  10   6         11.10         12.22         4.72 o
   4  10   6         39.13         48.69         8.33 o
  -4  11   6         22.28         23.82         6.39 o
  -3  11   6          1.19          0.77         4.88 o
  -2  11   6          3.75          5.87         3.58 o
  -1  11   6         41.13         38.71         6.14 o
   0  11   6          6.48          8.11         2.77 o
   1  11   6         40.36         37.79         4.48 o
   2  11   6          3.84          4.19         4.82 o
   3  11   6          0.92         -2.86         6.32 o
   4  11   6         22.67         16.22         6.10 o
  -3  12   6          8.05          4.51         5.02 o
  -2  12   6         23.49         23.96         5.81 o
  -1  12   6        136.73        129.09        19.89 o
   0  12   6         12.01         12.51         3.59 o
   1  12   6        135.66        141.55        15.79 o
   2  12   6         24.07         29.07         5.81 o
   3  12   6          7.67         10.67         4.77 o
  -2  13   6        111.74        129.86        11.63 o
  -1  13   6         47.93         51.83         7.38 o
   0  13   6         90.29         92.49         9.17 o
   1  13   6         47.49         41.36         8.69 o
   2  13   6        109.98        112.35        15.45 o
   0  14   6         21.15         28.72         7.90 o
   1   0   7        770.79        852.93        10.62 o
   2   0   7        419.28        404.76         6.82 o
   3   0   7         28.19         33.42         2.38 o
   4   0   7          2.03          0.76         1.51 o
   5   0   7        359.87        320.18        22.87 o
   6   0   7          0.50          1.97         2.97 o
  -7   1   7         15.08         14.55         7.02 o
  -6   1   7         39.23         44.30         9.12 o
  -5   1   7          4.31          1.73         2.62 o
  -4   1   7        338.21        341.99         8.25 o
  -3   1   7         53.68         45.58         2.68 o
  -2   1   7        102.13        104.19         3.68 o
  -1   1   7       3326.49       3145.29       259.43 o
   0   1   7       8786.53       9487.41       102.66 o
   1   1   7       3340.42       3452.86       126.42 o
   2   1   7        103.71        101.18         2.52 o
   3   1   7         57.29         42.42         2.72 o
   4   1   7        342.73        359.67         8.90 o
   5   1   7          4.99          2.64         2.62 o
   6   1   7         39.91         46.71         9.27 o
  -7   2   7          0.01          5.25         4.88 o
  -5   2   7         39.85         46.34         4.89 o
  -4   2   7        331.06        326.46         9.53 o
  -3   2   7        250.43        253.75         9.20 o
  -2   2   7        331.52        367.64         8.50 o
  -1   2   7       4843.77       4885.01       140.17 o
   0   2   7      16986.33      17416.05       205.97 o
   1   2   7       4800.62       5174.99       124.50 o
   2   2   7        311.26        352.67         6.85 o
   3   2   7        252.59        257.96         7.37 o
   4   2   7        334.66        319.46        17.22 o
   5   2   7         40.10         44.20         5.91 o
   6   2   7         14.40         17.70         4.35 o
  -7   3   7         23.34         33.07         8.11 o
  -6   3   7         47.75         46.37         6.44 o
  -5   3   7          1.23          5.43         2.81 o
  -4   3   7        198.95        209.15         8.65 o
  -3   3   7        661.20        674.52        15.02 o
  -2   3   7        718.21        804.96        32.77 o
  -1   3   7          7.17          5.94         0.74 o
   0   3   7       3877.95       4466.09        54.53 o
   1   3   7          4.84          4.54         0.93 o
   2   3   7        717.58        822.24        10.99 o
   3   3   7        657.31        651.74        10.83 o
   4   3   7        198.12        204.16        10.49 o
   5   3   7          1.53         -1.14         2.54 o
   6   3   7         46.77         58.01         7.33 o
   7   3   7         23.38         30.90         8.82 o
  -6   4   7          5.55         10.15         2.97 o
  -5   4   7         51.46         60.35         5.26 o
  -4   4   7        134.35        122.62         5.15 o
  -3   4   7         85.77         88.14         6.28 o
  -2   4   7        442.40        425.05        13.03 o
  -1   4   7        181.73        226.64         4.89 o
   0   4   7          1.64          0.84         0.75 o
   1   4   7        184.64        214.31         4.79 o
   2   4   7        437.30        418.12        10.39 o
   3   4   7         85.01         78.26         3.50 o
   4   4   7        136.67        124.92         6.42 o
   5   4   7         51.12         55.59         8.94 o
   6   4   7          5.19          1.26         2.64 o
  -6   5   7         14.35         16.98         4.62 o
  -5   5   7         11.09         11.71         2.48 o
  -4   5   7        126.61        127.15         6.29 o
  -3   5   7         46.67         45.67         3.73 o
  -2   5   7        131.27        135.06         3.95 o
  -1   5   7        360.79        344.37         7.35 o
   0   5   7        445.00        485.77         8.37 o
   1   5   7        367.65        366.34         7.06 o
   2   5   7        135.55        146.21         3.43 o
   3   5   7         48.85         49.20         4.31 o
   4   5   7        125.82        128.64         7.95 o
   5   5   7         10.12          8.31         2.72 o
   6   5   7         14.06         26.02         5.18 o
  -6   6   7          8.67         12.39         6.21 o
  -5   6   7         52.58         45.31         5.22 o
  -4   6   7         87.81         92.90        12.67 o
  -3   6   7        598.06        605.65        19.23 o
  -2   6   7        553.57        517.41        12.27 o
  -1   6   7        612.21        616.95         9.04 o
   0   6   7        126.75        112.05         3.25 o
   1   6   7        600.27        588.47         9.24 o
   2   6   7        547.63        535.43         8.56 o
   3   6   7        606.02        602.14        12.74 o
   4   6   7         89.20         91.81         7.78 o
   5   6   7         52.71         40.60         6.69 o
   6   6   7          8.50         12.66         6.53 o
  -6   7   7         20.07         21.74         5.81 o
  -5   7   7          2.29          0.89         2.35 o
  -4   7   7         12.28          8.98         4.23 o
  -3   7   7        203.85        209.21        10.59 o
  -2   7   7        273.32        255.11        11.08 o
  -1   7   7        178.24        177.65         5.78 o
   0   7   7        284.01        303.44         6.75 o
   1   7   7        181.13        186.54         5.18 o
   2   7   7        279.00        268.21         6.53 o
   3   7   7        207.98        210.76        10.38 o
   4   7   7         11.99          7.28         3.09 o
   5   7   7          2.15          3.71         2.67 o
   6   7   7         19.69         23.50         5.51 o
  -5   8   7         53.04         46.80         7.31 o
  -4   8   7         32.20         32.75         5.73 o
  -3   8   7         17.97         13.03         6.20 o
  -2   8   7        223.04        217.60        11.03 o
  -1   8   7        446.81        430.04        10.25 o
   0   8   7        654.65        630.31        12.43 o
   1   8   7        453.12        444.42         9.73 o
   2   8   7        226.82        221.72         8.34 o
   3   8   7         17.54         23.72         3.82 o
   4   8   7         33.47         25.01         5.52 o
   5   8   7         53.38         53.69         6.06 o
  -5   9   7         43.02         52.61         7.90 o
  -4   9   7        155.79        182.01        12.89 o
  -3   9   7         10.10          7.22         3.83 o
  -2   9   7         16.63         19.49         4.73 o
  -1   9   7         49.24         48.64         3.93 o
   0   9   7        458.84        436.91        10.58 o
   1   9   7         49.44         51.03         3.45 o
   2   9   7         16.83         19.59         3.39 o
   3   9   7          9.69         12.90         4.02 o
   4   9   7        154.67        193.93        14.48 o
   5   9   7         42.87         44.52        11.20 o
  -4  10   7         58.17         62.98        12.31 o
  -3  10   7         10.76         17.23         5.35 o
  -2  10   7         31.75         29.61         5.42 o
  -1  10   7        141.45        140.49         7.50 o
   0  10   7        134.61        122.71         7.18 o
   1  10   7        141.94        129.00         5.80 o
   2  10   7         34.70         29.40         5.28 o
   3  10   7         10.13         14.73         9.05 o
   4  10   7         57.52         79.53         9.69 o
  -4  11   7          9.80          4.05         5.87 o
  -3  11   7         25.41         26.53        10.86 o
  -2  11   7         26.25         16.34         4.49 o
  -1  11   7         30.39         32.24         5.67 o
   0  11   7         10.78         13.44         3.18 o
   1  11   7         31.82         23.28         5.02 o
   2  11   7         26.24         21.22         7.13 o
   3  11   7         26.21         23.76         5.61 o
   4  11   7         10.00         14.59         6.54 o
  -3  12   7         28.69         24.52         6.23 o
  -2  12   7         14.14         17.28         5.04 o
  -1  12   7         10.45         12.74         8.78 o
   0  12   7          4.19          8.87         3.24 o
   1  12   7          9.92         -3.92         3.92 o
   2  12   7         15.39         12.40         4.20 o
   3  12   7         28.06         28.93        11.34 o
  -2  13   7         23.47         43.78         7.49 o
  -1  13   7          1.68          1.31         4.97 o
   0  13   7          1.04          1.36         3.91 o
   1  13   7          1.62          1.51         4.69 o
   2  13   7         22.75         26.63         7.87 o
   0   0   8       8788.98       9757.79       149.57 o
   1   0   8        128.38        154.85         2.98 o
   2   0   8        409.29        387.30         7.63 o
   3   0   8        644.68        658.66         9.85 o
   4   0   8         92.27        103.95         5.16 o
   5   0   8         36.66         36.73         5.44 o
   6   0   8          0.60          1.66         3.01 o
  -6   1   8          2.02         -3.84         3.84 o
  -5   1   8         78.36         74.75         6.96 o
  -4   1   8        508.61        490.82        10.69 o
  -3   1   8        205.74        218.51        15.57 o
  -2   1   8        206.84        204.55         5.24 o
  -1   1   8       3441.67       3521.66        39.42 o
   0   1   8       1256.83       1448.92        17.13 o
   1   1   8       3490.51       3527.42        48.22 o
   2   1   8        203.90        198.52         3.80 o
   3   1   8        197.83        217.86         4.44 o
   4   1   8        512.27        505.11        25.46 o
   5   1   8         79.78         86.64         7.55 o
   6   1   8          2.09          2.38         2.86 o
  -7   2   8         12.93         17.49         6.76 o
  -6   2   8          3.10         -1.48         4.74 o
  -5   2   8         54.28         54.65         4.66 o
  -4   2   8        191.49        199.76         6.40 o
  -3   2   8        667.22        724.29        15.36 o
  -2   2   8         80.86         81.11         3.58 o
  -1   2   8       4506.83       4616.03        55.66 o
   0   2   8        936.07        957.18        11.90 o
   1   2   8       4506.38       4759.01        56.96 o
   2   2   8         85.51         86.29         2.15 o
   3   2   8        668.98        730.36        11.85 o
   4   2   8        186.81        197.49         9.03 o
   5   2   8         56.16         60.48         6.54 o
   6   2   8          3.08          5.87         3.40 o
   7   2   8         12.48          1.85         5.70 o
  -6   3   8         11.82          7.82         3.75 o
  -5   3   8         56.99         57.42         5.93 o
  -4   3   8        444.64        406.74        12.95 o
  -3   3   8         85.18         69.99         4.90 o
  -2   3   8       2283.46       2492.14        42.01 o
  -1   3   8        165.25        171.64         5.31 o
   0   3   8        135.25        122.98         2.66 o
   1   3   8        158.15        177.44         4.23 o
   2   3   8       2310.89       2550.98        29.78 o
   3   3   8         86.49         82.10         3.19 o
   4   3   8        450.76        468.80        10.90 o
   5   3   8         53.88         56.65         8.10 o
   6   3   8         10.79          7.22         3.53 o
   7   3   8         24.14         34.37         9.86 o
  -6   4   8         10.19         11.47         4.01 o
  -5   4   8         17.45         17.52         3.32 o
  -4   4   8         19.89         16.31         3.02 o
  -3   4   8        127.77        124.03         5.60 o
  -2   4   8        508.25        487.80        11.46 o
  -1   4   8        314.58        285.34         8.39 o
   0   4   8         89.01         97.65         2.97 o
   1   4   8        326.73        305.88         6.25 o
   2   4   8        511.25        502.92         7.89 o
   3   4   8        129.38        113.80         3.96 o
   4   4   8         21.50         24.48         2.84 o
   5   4   8         17.00         14.69         3.13 o
   6   4   8          9.95          9.19         5.03 o
  -6   5   8         16.88         16.36         4.39 o
  -5   5   8         55.66         54.28         5.32 o
  -4   5   8         83.09         82.67         5.93 o
  -3   5   8        194.56        183.30         6.77 o
  -2   5   8        531.92        553.58        13.78 o
  -1   5   8          1.57          1.52         0.70 o
   0   5   8        118.80        107.42         3.32 o
   1   5   8          1.38         -0.26         0.86 o
   2   5   8        520.06        559.09         8.52 o
   3   5   8        195.83        189.54         6.10 o
   4   5   8         81.67         70.81         9.13 o
   5   5   8         57.10         54.03         7.22 o
   6   5   8         16.53         14.19         4.31 o
  -6   6   8         56.25         60.02         7.96 o
  -5   6   8         26.53         25.99         6.09 o
  -4   6   8          7.56         10.71         2.78 o
  -3   6   8        320.28        307.09        15.22 o
  -2   6   8        146.12        132.37        11.95 o
  -1   6   8        333.70        317.84         6.51 o
   0   6   8        346.47        354.96        10.67 o
   1   6   8        328.94        325.64         6.49 o
   2   6   8        146.34        146.76         7.38 o
   3   6   8        316.26        311.06        12.26 o
   4   6   8          8.96          6.28         3.31 o
   5   6   8         24.72         22.60         3.94 o
   6   6   8         55.41         54.78         7.42 o
  -6   7   8          3.40          7.21         3.47 o
  -5   7   8         54.55         63.68         6.23 o
  -4   7   8        193.51        199.45        11.08 o
  -3   7   8         55.07         47.38         6.00 o
  -2   7   8        580.96        530.90        34.73 o
  -1   7   8        350.99        348.88         8.57 o
   0   7   8          9.85         15.52         1.81 o
   1   7   8        355.58        344.85         7.58 o
   2   7   8        580.24        549.99        10.55 o
   3   7   8         57.53         52.50         4.00 o
   4   7   8        191.66        185.22         8.69 o
   5   7   8         54.05         45.95         6.17 o
   6   7   8          3.29          1.25         4.93 o
  -5   8   8          4.93         10.40         4.74 o
  -4   8   8         22.11         25.89         9.51 o
  -3   8   8        571.17        549.12        19.44 o
  -2   8   8        868.72        898.03        31.94 o
  -1   8   8        345.16        339.03        10.42 o
   0   8   8        572.82        584.63        21.50 o
   1   8   8        341.61        332.68         7.74 o
   2   8   8        874.06        856.17        16.90 o
   3   8   8        575.26        552.67        28.17 o
   4   8   8         20.99         26.60         4.43 o
   5   8   8          4.66          2.48         2.60 o
  -5   9   8          5.37          7.15         4.48 o
  -4   9   8         89.63         75.81        10.06 o
  -3   9   8         20.23         16.43         4.75 o
  -2   9   8        137.73        147.44         9.71 o
  -1   9   8        330.25        319.99         8.79 o
   0   9   8        248.24        263.83         7.98 o
   1   9   8        329.35        327.83         8.36 o
   2   9   8        137.83        148.44         6.33 o
   3   9   8         21.83         21.13         5.04 o
   4   9   8         91.08        103.69        11.45 o
   5   9   8          5.26          0.23         6.56 o
  -4  10   8          0.06          2.71         3.98 o
  -3  10   8        112.15        103.02        11.74 o
  -2  10   8         13.73          9.96         4.26 o
  -1  10   8         23.54         28.41         3.97 o
   0  10   8        102.47        109.45         9.16 o
   1  10   8         25.17         30.15         4.01 o
   2  10   8         14.26         15.77         4.34 o
   3  10   8        113.02        116.34        24.64 o
   4  10   8          0.01          2.18         4.44 o
  -4  11   8         43.51         58.69        13.45 o
  -3  11   8         87.84        101.16        10.06 o
  -2  11   8         27.42         20.19         5.35 o
  -1  11   8         30.08         21.86         5.05 o
   0  11   8          0.33          1.85         2.37 o
   1  11   8         29.73         31.89         4.35 o
   2  11   8         28.00         23.91         5.18 o
   3  11   8         85.27        107.41        10.49 o
   4  11   8         43.46         54.59         9.49 o
  -3  12   8         17.23         22.94         7.84 o
  -2  12   8         49.80         52.01         9.25 o
  -1  12   8         47.81         41.81         9.51 o
   0  12   8        141.02        156.49         8.99 o
   1  12   8         49.67         59.86        11.63 o
   2  12   8         49.49         50.87         7.18 o
   3  12   8         17.54         18.76         5.34 o
  -2  13   8         15.86         24.14         8.77 o
  -1  13   8         60.14         68.32         8.42 o
   0  13   8          0.45          0.44         3.25 o
   1  13   8         59.54         70.75        12.14 o
   2  13   8         15.90         25.57         8.59 o
   1   0   9          8.06          8.16         0.91 o
   2   0   9        473.40        519.75        18.79 o
   3   0   9        291.13        301.64         5.75 o
   4   0   9        284.76        272.93        11.26 o
   5   0   9         16.50          5.13         4.52 o
   6   0   9         74.76         71.01         7.94 o
  -6   1   9         42.57         39.94         6.47 o
  -5   1   9        226.98        202.50        13.82 o
  -4   1   9          4.12          3.93         1.65 o
  -3   1   9        546.73        610.14        11.37 o
  -2   1   9       1418.59       1479.64        20.67 o
  -1   1   9        524.52        541.81         9.47 o
   0   1   9          0.44          0.42         0.56 o
   1   1   9        520.95        548.03         9.27 o
   2   1   9       1408.71       1496.61        18.32 o
   3   1   9        555.28        606.59         9.09 o
   4   1   9          3.62         -2.50         3.10 o
   5   1   9        231.48        203.50        16.32 o
   6   1   9         43.73         30.80         5.12 o
  -7   2   9          0.50         -5.38         5.38 o
  -6   2   9         16.05         23.69         7.74 o
  -5   2   9        149.52        126.84         8.46 o
  -4   2   9        137.37        145.73         4.64 o
  -3   2   9        380.98        405.54         8.65 o
  -2   2   9       2123.23       2336.31        46.24 o
  -1   2   9        359.06        293.24        11.46 o
   0   2   9         26.17         21.67         1.71 o
   1   2   9        356.69        304.04         4.97 o
   2   2   9       2136.72       2335.62        35.28 o
   3   2   9        378.99        397.24         6.81 o
   4   2   9        140.95        128.42        11.50 o
   5   2   9        151.61        135.84         8.81 o
   6   2   9         16.25         20.61         4.82 o
   7   2   9          0.45         -4.37         4.37 o
  -6   3   9         36.41         35.33         5.99 o
  -5   3   9         18.82         13.36         2.94 o
  -4   3   9        170.04        169.41         6.89 o
  -3   3   9        181.65        175.89         6.40 o
  -2   3   9       1006.41       1118.63        25.99 o
  -1   3   9       1147.17       1198.97        16.28 o
   0   3   9        110.23        133.93         3.30 o
   1   3   9       1165.05       1268.52        18.01 o
   2   3   9       1027.16       1136.10        15.13 o
   3   3   9        181.56        176.13         4.99 o
   4   3   9        170.21        169.14         5.29 o
   5   3   9         17.81         14.62         3.86 o
   6   3   9         36.42         34.12         5.77 o
  -6   4   9         25.94         41.47         7.64 o
  -5   4   9         65.74         67.05         5.55 o
  -4   4   9        254.71        274.96        16.86 o
  -3   4   9        371.02        379.84        10.43 o
  -2   4   9        134.82        129.60         5.07 o
  -1   4   9       1430.24       1554.55        20.77 o
   0   4   9        342.47        362.34         6.82 o
   1   4   9       1437.50       1658.20        22.63 o
   2   4   9        141.22        129.33         3.47 o
   3   4   9        366.66        371.12         8.99 o
   4   4   9        251.80        254.94         7.84 o
   5   4   9         67.07         64.58         5.69 o
   6   4   9         25.55         29.08         5.26 o
  -6   5   9         10.69         22.15         4.88 o
  -5   5   9         29.00         34.16         4.51 o
  -4   5   9         60.59         70.27         5.37 o
  -3   5   9        163.25        164.22        10.91 o
  -2   5   9        240.94        242.05         7.44 o
  -1   5   9       1220.05       1285.32        23.53 o
   0   5   9         58.68         58.92         2.65 o
   1   5   9       1218.72       1349.61        39.83 o
   2   5   9        237.33        237.62         6.24 o
   3   5   9        165.43        150.06         4.81 o
   4   5   9         59.72         55.60         5.87 o
   5   5   9         29.98         23.16         3.79 o
   6   5   9         10.63         16.23         4.28 o
  -6   6   9          0.08          8.13         4.48 o
  -5   6   9          1.96          1.62         2.67 o
  -4   6   9         45.57         49.08         4.94 o
  -3   6   9        404.71        384.67        11.33 o
  -2   6   9        257.98        264.50         6.51 o
  -1   6   9        618.31        595.44        11.74 o
   0   6   9        413.78        404.92         7.85 o
   1   6   9        605.36        596.58        10.64 o
   2   6   9        258.33        269.74         5.30 o
   3   6   9        403.87        379.85         9.68 o
   4   6   9         47.67         37.24         5.60 o
   5   6   9          2.17          2.71         2.30 o
   6   6   9          0.12         -0.48         3.10 o
  -6   7   9          3.32          2.12         4.16 o
  -5   7   9          3.55         -0.32         2.73 o
  -4   7   9        144.25        146.43        10.07 o
  -3   7   9        106.02         93.32         8.09 o
  -2   7   9        155.81        142.28        14.85 o
  -1   7   9         53.43         56.54         3.51 o
   0   7   9         65.89         62.07         2.93 o
   1   7   9         54.01         58.14         3.83 o
   2   7   9        162.46        146.54         4.91 o
   3   7   9        108.84        115.93         7.02 o
   4   7   9        145.92        156.71         8.41 o
   5   7   9          3.39          1.00         2.52 o
   6   7   9          3.26          0.79         3.42 o
  -5   8   9          0.86         -0.06         3.39 o
  -4   8   9         33.36         28.66         5.23 o
  -3   8   9        355.40        361.43        19.24 o
  -2   8   9         47.32         49.86         6.27 o
  -1   8   9        536.44        570.31        12.56 o
   0   8   9         59.24         53.35         3.58 o
   1   8   9        546.27        576.40        11.64 o
   2   8   9         49.65         46.58         4.03 o
   3   8   9        359.78        363.06        16.62 o
   4   8   9         35.14         39.41         5.27 o
   5   8   9          0.69          2.94         2.53 o
  -5   9   9         25.19         21.57         5.77 o
  -4   9   9         21.77         19.35         4.81 o
  -3   9   9        154.67        161.07        11.18 o
  -2   9   9        473.59        490.14        18.20 o
  -1   9   9         45.84         42.25         3.72 o
   0   9   9         20.62         17.65         2.60 o
   1   9   9         47.52         48.67         3.47 o
   2   9   9        468.66        502.64        17.29 o
   3   9   9        151.50        158.61         8.41 o
   4   9   9         21.74         17.70        11.63 o
   5   9   9         24.53         20.00         5.77 o
  -4  10   9         67.95         83.35        17.86 o
  -3  10   9        111.88        118.29        10.33 o
  -2  10   9        160.06        155.79        10.37 o
  -1  10   9         48.00         43.62         3.99 o
   0  10   9          5.18         -0.13         2.40 o
   1  10   9         49.83         45.85         4.22 o
   2  10   9        158.30        172.50        11.36 o
   3  10   9        109.13        121.57        10.72 o
   4  10   9         67.20         74.62        16.53 o
  -3  11   9         49.57         53.41        13.41 o
  -2  11   9         61.60         55.91         7.19 o
  -1  11   9         50.07         46.50         6.64 o
   0  11   9         32.82         36.75         4.80 o
   1  11   9         50.59         51.95         5.49 o
   2  11   9         62.22         63.22         7.32 o
   3  11   9         49.14         56.24         9.66 o
   4  11   9          1.56         -4.90         6.49 o
  -3  12   9         32.92         44.22         7.74 o
  -2  12   9         22.86         26.64         6.01 o
  -1  12   9         34.66         27.05         8.35 o
   0  12   9          2.62          3.30         3.04 o
   1  12   9         35.41         43.06         9.86 o
   2  12   9         23.60         20.79         5.16 o
   3  12   9         33.72         41.83         7.26 o
  -2  13   9         29.04         29.09        10.20 o
  -1  13   9          1.69          3.84         3.80 o
   0  13   9          0.02         -1.76         4.93 o
   1  13   9          1.81          9.70         5.51 o
   0   0  10       6482.50       6792.40       105.28 o
   1   0  10       1819.42       2148.14        25.02 o
   2   0  10        506.79        524.11        18.54 o
   3   0  10        333.78        319.89         6.13 o
   4   0  10        407.47        410.23        11.94 o
   5   0  10         30.79         32.48         7.70 o
   6   0  10          4.38          6.10         3.62 o
  -6   1  10         22.98         14.89         3.94 o
  -5   1  10         37.39         33.40         5.48 o
  -4   1  10        209.41        210.05         7.24 o
  -3   1  10        376.14        380.73         8.35 o
  -2   1  10        475.71        424.72         7.60 o
  -1   1  10         78.75         64.24         2.30 o
   0   1  10       1584.80       1648.27        21.50 o
   1   1  10         76.78         64.19         2.48 o
   2   1  10        485.41        447.91         7.40 o
   3   1  10        380.65        399.07         7.78 o
   4   1  10        206.53        204.67        11.38 o
   5   1  10         36.55         43.16         6.27 o
   6   1  10         23.37         20.88         8.51 o
  -7   2  10         29.61         50.21        10.73 o
  -6   2  10          2.89          5.01         5.75 o
  -5   2  10        213.53        191.04        10.09 o
  -4   2  10        213.77        221.21         6.86 o
  -3   2  10        209.75        193.34         6.42 o
  -2   2  10        139.72        150.51         4.35 o
  -1   2  10          1.69          1.08         0.73 o
   0   2  10         23.57         22.78         1.36 o
   1   2  10          2.27          1.51         0.76 o
   2   2  10        138.18        149.80         3.11 o
   3   2  10        206.14        178.87         4.23 o
   4   2  10        213.12        208.73         8.02 o
   5   2  10        210.40        189.74        20.93 o
   6   2  10          2.94          1.50         3.93 o
   7   2  10         28.95         42.26         9.57 o
  -6   3  10         68.39         68.47        11.87 o
  -5   3  10         39.94         35.77         4.34 o
  -4   3  10        562.72        561.13        14.21 o
  -3   3  10         78.11         77.78         5.67 o
  -2   3  10        404.33        401.89        12.36 o
  -1   3  10       2133.18       2316.11        38.67 o
   0   3  10          4.12          3.81         0.98 o
   1   3  10       2172.04       2444.94        31.33 o
   2   3  10        393.47        413.48         6.95 o
   3   3  10         82.23         78.56         3.35 o
   4   3  10        557.29        570.94        11.01 o
   5   3  10         40.73         36.76         5.44 o
   6   3  10         66.41         78.70        11.53 o
  -6   4  10          0.86          7.39         5.99 o
  -5   4  10         65.67         67.48         6.90 o
  -4   4  10        145.13        144.11         6.84 o
  -3   4  10         32.91         32.51         4.74 o
  -2   4  10         57.42         53.57         3.54 o
  -1   4  10        268.02        247.91         4.83 o
   0   4  10       4317.05       4644.29        51.47 o
   1   4  10        268.70        253.13         5.61 o
   2   4  10         59.60         59.41         2.48 o
   3   4  10         31.71         34.97         3.08 o
   4   4  10        149.25        140.42         5.05 o
   5   4  10         64.49         51.40         5.36 o
   6   4  10          0.88          1.67         2.71 o
  -6   5  10          8.15          6.24         3.60 o
  -5   5  10          2.04          6.05         2.70 o
  -4   5  10        181.90        195.30         8.16 o
  -3   5  10         55.09         49.31         5.82 o
  -2   5  10         28.48         25.66         2.83 o
  -1   5  10        313.77        286.30         5.05 o
   0   5  10        117.74        102.37         3.39 o
   1   5  10        317.97        312.23         7.48 o
   2   5  10         30.43         27.98         2.04 o
   3   5  10         55.92         50.19         3.28 o
   4   5  10        182.92        186.46         6.92 o
   5   5  10          2.27          6.12         3.30 o
   6   5  10          8.37          9.22         3.77 o
  -6   6  10         16.77         25.37         4.95 o
  -5   6  10        111.73        110.49         9.03 o
  -4   6  10          7.79          8.45         3.29 o
  -3   6  10          2.14          0.55         2.35 o
  -2   6  10         96.16         85.60        10.41 o
  -1   6  10         77.95         84.09         3.98 o
   0   6  10          9.37          7.92         1.79 o
   1   6  10         80.09         82.39         3.62 o
   2   6  10         95.30         85.89         3.18 o
   3   6  10          1.73          2.86         1.92 o
   4   6  10          8.25          9.28         2.73 o
   5   6  10        110.60        102.78        16.96 o
   6   6  10         16.83         22.42         8.29 o
  -6   7  10         53.04         68.81        11.42 o
  -5   7  10          5.37          9.97         3.73 o
  -4   7  10         70.79         71.09         7.42 o
  -3   7  10         20.55         25.66         4.72 o
  -2   7  10        184.41        173.87         9.05 o
  -1   7  10         75.03         76.15         3.59 o
   0   7  10        146.77        144.60         4.08 o
   1   7  10         78.96         82.51         3.54 o
   2   7  10        190.98        182.46         5.08 o
   3   7  10         20.27         24.86         3.06 o
   4   7  10         68.27         62.98        11.02 o
   5   7  10          5.45          4.13         3.32 o
   6   7  10         53.44         58.77        11.10 o
  -5   8  10         31.53         25.02         5.48 o
  -4   8  10         31.60         29.27         5.50 o
  -3   8  10         19.58         25.59         5.01 o
  -2   8  10        401.56        386.29        15.15 o
  -1   8  10        272.74        254.76         7.63 o
   0   8  10          0.06          0.79         1.52 o
   1   8  10        275.69        283.72         7.22 o
   2   8  10        403.65        391.86        10.63 o
   3   8  10         20.68         23.52         4.15 o
   4   8  10         32.85         32.98         4.87 o
   5   8  10         31.25         27.95         7.54 o
  -5   9  10         16.93         16.69         4.62 o
  -4   9  10         11.57         12.04         4.28 o
  -3   9  10         35.89         34.59         5.64 o
  -2   9  10         76.54         77.77         7.88 o
  -1   9  10          5.36         12.66         2.39 o
   0   9  10        498.36        455.40        18.07 o
   1   9  10          3.88          6.21         1.82 o
   2   9  10         76.25         80.79         5.23 o
   3   9  10         36.74         28.57         4.55 o
   4   9  10         12.13         13.75         3.96 o
   5   9  10         17.01         18.19         7.07 o
  -4  10  10         23.46         27.81         5.96 o
  -3  10  10        124.10        124.16        13.38 o
  -2  10  10         41.94         27.82         5.05 o
  -1  10  10         25.38         27.87         3.40 o
   0  10  10          3.42          9.08         2.32 o
   1  10  10         24.51         21.76         2.97 o
   2  10  10         43.87         39.27         6.03 o
   3  10  10        124.92        120.21        10.40 o
   4  10  10         22.96         27.02        10.57 o
  -3  11  10         14.51          8.46         4.57 o
  -2  11  10         46.84         48.03         8.86 o
  -1  11  10          8.16          9.36         3.95 o
   0  11  10         23.30         24.15         4.40 o
   1  11  10          7.90         10.31         3.22 o
   2  11  10         46.62         50.57         6.76 o
   3  11  10         14.25         12.55         4.80 o
   4  11  10         37.41         25.89        10.02 o
  -3  12  10         15.95         19.42         7.82 o
  -2  12  10         77.26         84.98         9.58 o
  -1  12  10         19.79         23.13         8.20 o
   0  12  10         37.93         37.23         5.31 o
   1  12  10         20.26         29.76         8.27 o
   2  12  10         76.05         72.13        12.45 o
   3  12  10         15.27         25.70         9.35 o
  -1  13  10         37.07         44.46         7.48 o
   0  13  10         12.41         14.89         4.29 o
   1  13  10         37.22         49.92        10.44 o
   1   0  11        847.45        892.90        11.74 o
   2   0  11          6.23          5.73         0.97 o
   3   0  11        264.42        267.71         5.57 o
   4   0  11        434.00        456.84        12.20 o
   5   0  11          3.26          4.52         5.21 o
   6   0  11         70.32         85.58         8.43 o
  -6   1  11          1.40          0.45         4.93 o
  -5   1  11         73.41         93.27         7.88 o
  -4   1  11        136.24        127.74         5.06 o
  -3   1  11        381.19        412.05        10.18 o
  -2   1  11        562.27        590.53         9.72 o
  -1   1  11        833.57        771.36        14.58 o
   0   1  11        329.70        304.69         5.69 o
   1   1  11        829.70        770.50        16.31 o
   2   1  11        551.65        591.92         9.43 o
   3   1  11        387.81        412.21         8.00 o
   4   1  11        139.66        128.67        11.75 o
   5   1  11         73.05         80.80        11.00 o
   6   1  11          1.38          2.66         3.28 o
   7   1  11         17.30         33.33         8.59 o
  -6   2  11         20.69         35.14         9.01 o
  -5   2  11         16.91         17.61         4.09 o
  -4   2  11         41.67         40.17         3.33 o
  -3   2  11         24.74         24.80         2.75 o
  -2   2  11         28.42         22.48         2.38 o
  -1   2  11       4868.69       5091.65        72.82 o
   0   2  11        446.73        470.94         7.08 o
   1   2  11       4839.66       5158.06        62.20 o
   2   2  11         28.95         23.72         1.55 o
   3   2  11         27.26         26.15         2.01 o
   4   2  11         41.44         33.01         3.90 o
   5   2  11         17.49         13.03         3.79 o
   6   2  11         20.61         23.20         4.69 o
  -6   3  11         24.40         25.97         7.95 o
  -5   3  11        319.56        328.45        17.79 o
  -4   3  11         42.78         48.01         3.70 o
  -3   3  11         82.21         81.44         4.47 o
  -2   3  11         57.95         47.39         3.39 o
  -1   3  11        187.22        204.10         4.67 o
   0   3  11       6915.50       7348.18        74.96 o
   1   3  11        190.97        204.75         3.89 o
   2   3  11         61.06         51.51         2.35 o
   3   3  11         85.78         79.30         3.44 o
   4   3  11         42.17         44.21         3.84 o
   5   3  11        320.19        311.17        13.70 o
   6   3  11         24.15         10.52         5.25 o
  -6   4  11         73.33         85.83        12.96 o
  -5   4  11         18.21         22.25         3.70 o
  -4   4  11        585.42        607.82        15.40 o
  -3   4  11         87.08         81.60         4.88 o
  -2   4  11         76.33         76.97         3.96 o
  -1   4  11        907.61        915.68        13.32 o
   0   4  11        149.18        142.48         2.97 o
   1   4  11        907.07        921.30        12.79 o
   2   4  11         80.80         86.71         3.00 o
   3   4  11         88.67         81.38         5.58 o
   4   4  11        583.60        619.59        14.51 o
   5   4  11         17.74         23.44         4.91 o
   6   4  11         74.21         68.41         7.86 o
  -6   5  11          9.14          6.09         6.12 o
  -5   5  11        371.23        369.41        14.39 o
  -4   5  11         36.13         26.73         3.73 o
  -3   5  11         63.15         71.17         6.46 o
  -2   5  11         99.91         95.44         4.68 o
  -1   5  11        221.95        208.91         5.25 o
   0   5  11        218.00        194.17         4.93 o
   1   5  11        218.77        218.04         4.95 o
   2   5  11         98.70         99.33         3.23 o
   3   5  11         60.19         62.32         5.21 o
   4   5  11         36.83         33.67         3.72 o
   5   5  11        373.19        362.49        15.80 o
   6   5  11          9.02          9.75         4.93 o
  -6   6  11          3.84          6.81         3.62 o
  -5   6  11          0.10          2.09         3.97 o
  -4   6  11        130.25        130.52         7.24 o
  -3   6  11        196.41        196.75         7.67 o
  -2   6  11         40.09         35.87         4.64 o
  -1   6  11        707.98        639.69        12.77 o
   0   6  11         94.42         95.04         3.48 o
   1   6  11        720.80        685.58        10.66 o
   2   6  11         40.31         35.90         2.43 o
   3   6  11        187.87        188.77         5.94 o
   4   6  11        132.12        131.90         6.88 o
   5   6  11          0.16         -1.63         1.63 o
   6   6  11          3.84          3.39         3.37 o
  -6   7  11          7.26          9.78         5.99 o
  -5   7  11          5.97         10.41         4.18 o
  -4   7  11        101.81         97.43         8.75 o
  -3   7  11        195.11        190.09        10.13 o
  -2   7  11         48.97         49.84         8.52 o
  -1   7  11          8.69          8.63         1.94 o
   0   7  11       1017.44        977.48        15.72 o
   1   7  11          8.38          7.63         1.46 o
   2   7  11         44.73         52.18         3.21 o
   3   7  11        194.18        192.36         8.32 o
   4   7  11        102.85        113.96         9.50 o
   5   7  11          6.27          6.07         2.62 o
   6   7  11          7.15         -4.80         4.80 o
  -5   8  11         11.78          7.18        13.17 o
  -4   8  11         94.16        112.60         9.94 o
  -3   8  11         20.55         19.93         4.72 o
  -2   8  11        599.70        601.34        20.31 o
  -1   8  11         22.99         23.37         3.28 o
   0   8  11         82.74         86.50         4.22 o
   1   8  11         20.88         21.50         2.50 o
   2   8  11        605.21        624.86        14.41 o
   3   8  11         21.85         16.49         3.10 o
   4   8  11         91.44         89.80        12.35 o
   5   8  11         11.39          6.77         3.25 o
  -5   9  11         25.38         32.52         6.59 o
  -4   9  11        106.51         99.61        18.11 o
  -3   9  11        164.53        177.49        11.28 o
  -2   9  11         52.79         48.60         9.49 o
  -1   9  11        285.04        295.36         8.76 o
   0   9  11         47.28         57.18         4.34 o
   1   9  11        283.74        274.06         7.51 o
   2   9  11         52.73         53.38         4.99 o
   3   9  11        164.06        170.43        13.33 o
   4   9  11        106.14         97.67         7.86 o
   5   9  11         24.99         14.44         6.81 o
  -4  10  11         45.77         45.93         9.21 o
  -3  10  11        175.97        176.73        11.90 o
  -2  10  11         24.78         20.84         5.24 o
  -1  10  11        112.35        120.65         6.21 o
   0  10  11         11.91         12.44         2.82 o
   1  10  11        115.22        115.31         5.90 o
   2  10  11         23.80         23.38         4.02 o
   3  10  11        175.98        179.48        18.73 o
   4  10  11         46.38         38.92         7.31 o
  -3  11  11         35.64         38.91         7.71 o
  -2  11  11         62.87         48.82         8.94 o
  -1  11  11         10.00         15.86         4.39 o
   0  11  11         47.50         55.21         5.87 o
   1  11  11         10.28         12.14         3.48 o
   2  11  11         60.79         62.04         8.29 o
   3  11  11         35.83         42.02         7.19 o
   4  11  11         15.25         22.18         9.75 o
  -2  12  11         35.11         36.40         6.85 o
  -1  12  11          3.93          2.09         3.95 o
   0  12  11         14.55         19.99         4.60 o
   1  12  11          3.57         13.49         5.64 o
   2  12  11         35.07         47.80        10.68 o
   3  12  11          0.98          7.10         6.62 o
  -1  13  11         15.55         37.89         9.46 o
   0  13  11          2.05          9.20         3.33 o
   1  13  11         15.39         29.23         8.69 o
   0   0  12        263.90        225.02         6.08 o
   1   0  12        155.29        134.67         6.77 o
   2   0  12        128.39        143.22         3.78 o
   3   0  12       1114.40       1079.39        35.98 o
   4   0  12        527.10        580.45        35.06 o
   5   0  12         49.34         46.01         6.11 o
   6   0  12         23.88         25.05        11.21 o
  -6   1  12         11.52          8.52         4.62 o
  -5   1  12         12.46         14.07         4.02 o
  -4   1  12        149.04        153.29         6.18 o
  -3   1  12        131.55        126.06        10.78 o
  -2   1  12        236.20        227.96         5.11 o
  -1   1  12        760.96        825.98        15.64 o
   0   1  12         12.80         16.52         1.47 o
   1   1  12        733.84        801.00        16.46 o
   2   1  12        243.48        235.62         5.59 o
   3   1  12        138.79        145.72         4.37 o
   4   1  12        151.14        138.35         9.01 o
   5   1  12         12.30          7.11         3.19 o
   6   1  12         11.59         16.40         4.67 o
  -6   2  12          4.28          6.60         6.04 o
  -5   2  12        235.35        231.67        11.50 o
  -4   2  12         69.24         73.71         4.25 o
  -3   2  12         41.55         38.57         2.89 o
  -2   2  12         14.28         12.18         1.49 o
  -1   2  12       1007.51       1017.70        13.59 o
   0   2  12          5.45          7.20         1.00 o
   1   2  12       1017.69       1040.63        13.25 o
   2   2  12         13.02         12.39         1.18 o
   3   2  12         46.18         40.27         2.54 o
   4   2  12         66.30         72.18        11.79 o
   5   2  12        237.67        254.27        12.36 o
   6   2  12          4.01          4.49         2.73 o
  -6   3  12         44.68         40.46         8.98 o
  -5   3  12         10.56          6.58         2.61 o
  -4   3  12        381.09        387.86         9.62 o
  -3   3  12        137.70        116.44         4.42 o
  -2   3  12         51.68         51.15         5.08 o
  -1   3  12        495.69        555.19         9.20 o
   0   3  12        257.93        253.52         4.50 o
   1   3  12        482.20        548.60        11.02 o
   2   3  12         48.16         49.86         2.45 o
   3   3  12        135.98        117.59         4.10 o
   4   3  12        387.75        384.47        11.76 o
   5   3  12          9.91          8.61         2.78 o
   6   3  12         44.26         48.92         7.07 o
  -6   4  12         16.40         19.63         7.63 o
  -5   4  12         39.75         43.24         5.79 o
  -4   4  12        154.70        162.46         6.25 o
  -3   4  12         31.65         28.12         3.20 o
  -2   4  12        305.92        303.24         8.31 o
  -1   4  12        304.43        343.83         5.78 o
   0   4  12       1609.95       1603.63        18.10 o
   1   4  12        299.59        329.26         6.28 o
   2   4  12        300.45        307.98         6.07 o
   3   4  12         33.21         30.45         3.63 o
   4   4  12        150.50        153.56         6.20 o
   5   4  12         39.67         37.39         4.62 o
   6   4  12         16.24         10.39         6.47 o
  -6   5  12          6.91          9.78         7.07 o
  -5   5  12         53.14         53.24         5.30 o
  -4   5  12         13.28         15.54         3.11 o
  -3   5  12        135.39        140.00         7.83 o
  -2   5  12         29.59         26.15         2.80 o
  -1   5  12        232.49        226.83         7.27 o
   0   5  12        108.96        103.79         3.20 o
   1   5  12        229.67        231.83         5.27 o
   2   5  12         29.67         28.88         2.16 o
   3   5  12        129.82        134.39         5.56 o
   4   5  12         13.28         16.12         2.40 o
   5   5  12         52.42         51.05         7.55 o
   6   5  12          7.01          4.93         3.83 o
  -6   6  12         14.50         18.41         4.84 o
  -5   6  12        102.19        115.30         7.57 o
  -4   6  12         25.22         26.41         3.78 o
  -3   6  12         91.26         83.10         7.71 o
  -2   6  12          7.79          7.63         2.96 o
  -1   6  12         53.14         51.63         4.13 o
   0   6  12        447.34        437.27         8.65 o
   1   6  12         54.66         59.86         3.50 o
   2   6  12          6.76          3.50         1.28 o
   3   6  12         85.63         78.12         4.30 o
   4   6  12         23.95         20.71         3.05 o
   5   6  12        103.94        109.28         9.62 o
   6   6  12         14.73         17.64         4.67 o
  -5   7  12          3.22          2.71         5.92 o
  -4   7  12        120.04        130.61        10.03 o
  -3   7  12         36.17         33.87         5.42 o
  -2   7  12        120.49        102.99         7.34 o
  -1   7  12        419.49        434.54        23.55 o
   0   7  12         20.04         25.40         2.43 o
   1   7  12        427.71        442.35         8.34 o
   2   7  12        125.03        122.19         4.49 o
   3   7  12         35.64         39.99         3.81 o
   4   7  12        118.39        114.19        16.77 o
   5   7  12          3.00          1.91         4.33 o
  -5   8  12         50.44         54.84         7.81 o
  -4   8  12         23.56         27.93         5.38 o
  -3   8  12        132.72        129.97         9.79 o
  -2   8  12        114.83        112.15        11.47 o
  -1   8  12          5.08          4.89         1.58 o
   0   8  12         48.82         41.56         3.22 o
   1   8  12          5.98          4.26         1.48 o
   2   8  12        117.32        116.73         5.99 o
   3   8  12        135.43        137.40         9.43 o
   4   8  12         24.91         30.11         7.59 o
   5   8  12         50.57         51.56        12.11 o
  -5   9  12         19.99          3.15         7.60 o
  -4   9  12         27.30         32.73         5.95 o
  -3   9  12         42.48         40.73         7.39 o
  -2   9  12          5.78         10.23         3.94 o
  -1   9  12         57.01         52.86         4.90 o
   0   9  12         53.63         57.86         4.47 o
   1   9  12         58.24         59.31         3.98 o
   2   9  12          6.38         10.36         2.70 o
   3   9  12         39.86         38.43         5.11 o
   4   9  12         26.82         30.95         5.28 o
   5   9  12         20.53         22.51        14.44 o
  -4  10  12         57.45         53.09         7.93 o
  -3  10  12         10.76         13.80         5.08 o
  -2  10  12        124.40        112.81        21.69 o
  -1  10  12          0.28         -2.04         2.13 o
   0  10  12         36.92         39.64         4.12 o
   1  10  12          0.42          3.45         2.31 o
   2  10  12        120.23        121.00         6.50 o
   3  10  12         10.38         11.33         5.40 o
   4  10  12         58.36         53.26        15.02 o
  -3  11  12         39.86         37.51         7.20 o
  -2  11  12         31.81         21.02         5.40 o
  -1  11  12         31.99         33.94         6.04 o
   0  11  12         61.08         61.72         6.21 o
   1  11  12         31.82         39.06         5.03 o
   2  11  12         30.94         29.27         5.96 o
   3  11  12         40.14         37.72         7.07 o
  -2  12  12         64.94         67.88         8.92 o
  -1  12  12         24.40         30.76         6.13 o
   0  12  12         58.45         63.03         6.50 o
   1  12  12         23.78         29.63         6.49 o
   2  12  12         65.09         82.30        13.88 o
   3  12  12         16.79         18.42         8.32 o
  -1  13  12         33.88         39.21        10.61 o
   0  13  12         14.09          9.96         4.70 o
   1  13  12         34.69         67.89        12.06 o
   1   0  13          0.02         -0.12         0.89 o
   2   0  13         50.30         43.28         2.65 o
   3   0  13         50.40         45.13         3.78 o
   4   0  13        138.40        143.52         6.59 o
   5   0  13         30.82         34.61         5.69 o
   6   0  13         21.43         31.21         6.25 o
  -6   1  13          1.35          1.38         3.09 o
  -5   1  13         94.17        103.87        12.27 o
  -4   1  13         12.30         11.01         2.42 o
  -3   1  13         56.16         51.62         5.05 o
  -2   1  13         54.59         50.67         2.64 o
  -1   1  13        845.71        889.96        19.43 o
   1   1  13        831.23        882.09        23.96 o
   2   1  13         59.62         57.45         2.82 o
   3   1  13         58.39         60.35         3.19 o
   4   1  13         13.05          8.70         2.47 o
   5   1  13         92.54        100.62         8.08 o
   6   1  13          1.67         -1.58         2.81 o
  -6   2  13          6.85          3.55         3.55 o
  -5   2  13         27.52         31.76        10.94 o
  -4   2  13         56.63         46.48         6.69 o
  -3   2  13        215.55        204.14        10.59 o
  -2   2  13        797.02        795.13        12.62 o
  -1   2  13        343.62        333.17         6.06 o
   0   2  13        543.87        641.77        12.95 o
   1   2  13        354.29        352.25         5.82 o
   2   2  13        780.16        792.10        14.48 o
   3   2  13        215.64        210.26         5.37 o
   4   2  13         58.87         55.67         4.91 o
   5   2  13         26.53         30.00         5.42 o
   6   2  13          6.72          2.12         3.92 o
  -6   3  13         60.97         71.49        12.03 o
  -5   3  13         17.90         16.29         3.92 o
  -4   3  13        255.19        262.45         7.90 o
  -3   3  13        150.40        147.87         6.01 o
  -2   3  13         63.59         58.71         4.88 o
  -1   3  13         36.47         36.08         2.29 o
   0   3  13         19.41         13.72         1.25 o
   1   3  13         41.32         42.86         2.36 o
   2   3  13         57.71         52.39         2.84 o
   3   3  13        151.35        159.26         8.41 o
   4   3  13        255.24        237.57         9.05 o
   5   3  13         18.81         17.67         3.64 o
   6   3  13         60.35         67.65         7.92 o
  -6   4  13         29.34         29.76         8.45 o
  -5   4  13         57.75         56.15         5.35 o
  -4   4  13        110.69        107.39         5.51 o
  -3   4  13        216.69        198.81         6.23 o
  -2   4  13        145.64        133.89        11.70 o
  -1   4  13        272.24        261.49         6.38 o
   0   4  13         42.42         51.13         2.10 o
   1   4  13        268.46        259.09         5.45 o
   2   4  13        145.40        150.42         6.04 o
   3   4  13        213.85        201.16         5.69 o
   4   4  13        107.08         93.94         5.45 o
   5   4  13         57.21         53.69         5.27 o
   6   4  13         29.70         33.04         5.97 o
  -5   5  13         94.22         96.84         6.65 o
  -4   5  13         94.98         93.19         6.37 o
  -3   5  13        236.76        236.44        12.82 o
  -2   5  13        675.13        648.15        16.31 o
  -1   5  13         28.96         28.54         3.05 o
   0   5  13          2.68          3.58         1.00 o
   1   5  13         30.54         28.56         2.12 o
   2   5  13        671.43        653.51        17.75 o
   3   5  13        231.29        238.65         7.66 o
   4   5  13         96.24         78.75         6.43 o
   5   5  13         94.34         95.94        12.48 o
   6   5  13          2.75          2.15         3.26 o
  -6   6  13          2.65          0.13         4.16 o
  -5   6  13          2.17         -0.26         6.69 o
  -4   6  13        116.28        121.98         9.34 o
  -3   6  13         19.71         19.06         4.03 o
  -2   6  13        269.30        253.22        14.02 o
  -1   6  13        457.81        447.57        12.14 o
   0   6  13        635.52        607.85         9.92 o
   1   6  13        469.91        483.31         8.71 o
   2   6  13        270.62        265.76         6.03 o
   3   6  13         17.60         16.25         3.89 o
   4   6  13        115.29        116.36        11.40 o
   5   6  13          2.34         -0.81         2.26 o
   6   6  13          2.69          7.92         5.33 o
  -5   7  13          3.42          3.85         3.71 o
  -4   7  13         31.46         36.70         5.82 o
  -3   7  13        378.08        371.43        29.17 o
  -2   7  13         71.54         56.95         6.11 o
  -1   7  13         39.11         36.75         3.97 o
   0   7  13        185.61        161.89         5.87 o
   1   7  13         38.32         35.73         2.90 o
   2   7  13         66.32         70.08         4.18 o
   3   7  13        379.80        400.09        13.61 o
   4   7  13         31.92         25.90         4.25 o
   5   7  13          3.69         -0.73         2.61 o
  -5   8  13          5.85          7.07         3.99 o
  -4   8  13         70.96         87.80        11.06 o
  -3   8  13         63.45         58.18         6.97 o
  -2   8  13        117.62        107.06         8.77 o
  -1   8  13        274.24        276.73         8.49 o
   0   8  13          0.03          1.62         1.79 o
   1   8  13        270.36        282.37         6.16 o
   2   8  13        120.85        127.80         5.60 o
   3   8  13         62.48         67.55         5.23 o
   4   8  13         71.67         73.82        13.25 o
   5   8  13          5.11          3.79         3.68 o
  -5   9  13         52.60         70.75        14.47 o
  -4   9  13         71.14         76.91        10.08 o
  -3   9  13         28.60         25.26         5.46 o
  -2   9  13        193.84        164.96        10.20 o
  -1   9  13         77.41         67.90         4.82 o
   0   9  13          2.35          4.78         2.06 o
   1   9  13         76.10         69.38         3.88 o
   2   9  13        196.70        188.05         7.53 o
   3   9  13         30.16         32.57         5.15 o
   4   9  13         69.71         77.74        14.32 o
   5   9  13         53.30         36.98         6.38 o
  -4  10  13         90.77         84.28         9.43 o
  -3  10  13         62.59         79.79         9.05 o
  -2  10  13         57.74         51.53         6.83 o
  -1  10  13        108.42        108.56         6.90 o
   0  10  13         20.21         23.52         3.47 o
   1  10  13        108.88        122.86         6.46 o
   2  10  13         58.07         55.28         4.95 o
   3  10  13         63.06         64.69         8.83 o
   4  10  13         91.85         83.33        10.54 o
  -3  11  13         55.34         55.61        12.15 o
  -2  11  13         53.08         66.65         8.29 o
  -1  11  13         43.55         43.77         6.76 o
   0  11  13         82.01         87.58         7.12 o
   1  11  13         41.82         49.84         5.90 o
   2  11  13         51.92         53.21        10.15 o
   3  11  13         54.83         64.20         8.77 o
  -2  12  13         68.46         85.59         9.54 o
  -1  12  13          4.16          8.48         4.67 o
   0  12  13          4.58          2.72         3.03 o
   1  12  13          3.70          3.04         3.86 o
   2  12  13         67.63         85.00        13.78 o
  -1  13  13         32.70         37.93         7.63 o
   0  13  13          0.00         -2.75         4.06 o
   1  13  13         32.27         95.84        15.10 o
   0   0  14        110.47        149.71         5.13 o
   1   0  14        572.43        562.00        10.20 o
   2   0  14        531.39        576.17        11.34 o
   3   0  14        556.25        587.69        11.37 o
   4   0  14        502.75        519.53        42.82 o
   5   0  14          0.65          0.79         2.90 o
   6   0  14          6.34          6.25         3.78 o
  -6   1  14         23.00         21.47         7.94 o
  -5   1  14         59.15         58.38         9.26 o
  -4   1  14        145.28        155.43         6.96 o
  -3   1  14         71.64         84.32        10.59 o
  -2   1  14        246.86        257.70         5.75 o
  -1   1  14        899.74        942.00        12.77 o
   0   1  14          2.09          3.21         1.08 o
   1   1  14        883.39        921.47        16.17 o
   2   1  14        255.95        246.60         6.38 o
   3   1  14         73.34         72.72         3.92 o
   4   1  14        144.74        150.58         7.25 o
   5   1  14         61.04         62.67         7.21 o
   6   1  14         23.85         20.46         5.35 o
  -6   2  14         14.48         24.18         6.11 o
  -5   2  14          2.02          9.32         3.79 o
  -4   2  14        198.98        191.35         7.26 o
  -3   2  14        113.04        113.09         7.61 o
  -2   2  14        336.14        325.09         6.77 o
  -1   2  14         73.77         66.45         3.27 o
   0   2  14        137.74        146.23         4.03 o
   1   2  14         73.89         78.57         2.52 o
   2   2  14        345.28        311.05         7.75 o
   3   2  14        114.29        121.16         4.64 o
   4   2  14        201.90        176.82         7.85 o
   5   2  14          2.27          7.98         3.43 o
   6   2  14         16.11         11.34         4.01 o
  -6   3  14         14.92         13.35         6.86 o
  -5   3  14         11.48         12.13         3.72 o
  -4   3  14          0.82         -0.86         1.62 o
  -3   3  14        102.23         93.28         4.48 o
  -2   3  14        260.81        239.03         6.57 o
  -1   3  14        254.84        264.47         5.37 o
   0   3  14         97.81        103.02         2.99 o
   1   3  14        261.41        270.25         5.27 o
   2   3  14        254.38        229.98         5.60 o
   3   3  14        102.63         89.73         4.46 o
   4   3  14          0.83         -0.78         1.88 o
   5   3  14         12.42         12.70         3.18 o
   6   3  14         15.66         23.98         5.13 o
  -6   4  14          2.55          1.19         6.09 o
  -5   4  14          1.37          4.94         2.48 o
  -4   4  14         10.56         17.82         2.74 o
  -3   4  14        329.72        342.10        12.02 o
  -2   4  14        138.54        120.41         3.99 o
  -1   4  14        860.89        861.97        21.80 o
   0   4  14        137.21        153.02         3.60 o
   1   4  14        845.24        847.59        13.57 o
   2   4  14        135.13        125.58         5.21 o
   3   4  14        330.59        343.99         7.99 o
   4   4  14          9.65         11.49         2.29 o
   5   4  14          1.32          4.29         1.99 o
   6   4  14          2.54          4.59         3.69 o
  -6   5  14         11.30         12.80         7.21 o
  -5   5  14         56.86         56.37         5.40 o
  -4   5  14          4.48         -0.15         1.77 o
  -3   5  14        170.84        166.55         5.94 o
  -2   5  14        833.72        816.16        13.31 o
  -1   5  14        245.83        239.04         6.70 o
   0   5  14        435.00        387.49         7.91 o
   1   5  14        238.80        242.84         5.61 o
   2   5  14        836.53        818.96        19.11 o
   3   5  14        167.45        177.65         6.64 o
   4   5  14          4.07         -0.18         1.58 o
   5   5  14         56.90         37.60         5.75 o
   6   5  14         11.03         11.39         4.46 o
  -5   6  14         20.39         19.15         3.63 o
  -4   6  14         41.77         47.76        11.16 o
  -3   6  14        107.34        102.87         8.21 o
  -2   6  14        195.73        175.53         7.21 o
  -1   6  14        508.90        462.84        12.39 o
   0   6  14         68.15         48.94         3.04 o
   1   6  14        506.55        482.37         8.84 o
   2   6  14        189.65        177.07         4.90 o
   3   6  14        109.22        111.68         5.86 o
   4   6  14         39.41         39.23         3.67 o
   5   6  14         20.99         20.29         9.42 o
  -5   7  14         32.21         35.67         5.99 o
  -4   7  14         82.28         80.30        15.32 o
  -3   7  14        179.16        176.86        14.85 o
  -2   7  14         19.62         23.33         4.33 o
  -1   7  14        240.22        236.03         8.68 o
   0   7  14        146.31        142.37         4.98 o
   1   7  14        235.65        242.16         6.08 o
   2   7  14         18.83         22.46         2.62 o
   3   7  14        177.27        176.50         6.30 o
   4   7  14         82.57         70.79         6.52 o
   5   7  14         31.54         24.34         4.45 o
  -5   8  14         17.36         17.92         5.62 o
  -4   8  14         39.37         38.71         6.28 o
  -3   8  14         36.29         43.98         6.19 o
  -2   8  14         90.72         88.28        11.18 o
  -1   8  14        239.08        226.83         8.88 o
   0   8  14        325.53        326.01         9.28 o
   1   8  14        240.05        237.71         6.80 o
   2   8  14         88.15         91.62         4.39 o
   3   8  14         36.39         36.08         4.22 o
   4   8  14         40.15         33.15         5.05 o
   5   8  14         17.36         24.54         4.83 o
  -5   9  14          9.29         20.48         9.51 o
  -4   9  14          4.09          1.33         3.78 o
  -3   9  14         65.87         62.83         7.84 o
  -2   9  14         82.65         83.67         8.29 o
  -1   9  14        156.02        171.59         6.79 o
   0   9  14         69.85         74.63         4.38 o
   1   9  14        156.43        159.10         5.17 o
   2   9  14         78.73         82.07         5.79 o
   3   9  14         65.61         73.80         6.90 o
   4   9  14          4.58          6.93         3.33 o
   5   9  14          9.42         13.91         6.62 o
  -4  10  14         35.56         53.97         8.19 o
  -3  10  14         28.72         33.08         6.51 o
  -2  10  14         44.17         36.41         6.47 o
  -1  10  14          8.16          6.52         2.92 o
   0  10  14          0.01          0.28         2.00 o
   1  10  14          8.54          8.03         2.69 o
   2  10  14         44.71         50.63         5.45 o
   3  10  14         27.33         33.64         5.46 o
   4  10  14         36.64         42.66         7.54 o
  -3  11  14         71.89         84.61        10.03 o
  -2  11  14         11.03         13.23         4.31 o
  -1  11  14         43.17         37.35         5.07 o
   0  11  14         20.14         24.13         4.37 o
   1  11  14         42.90         45.42         5.68 o
   2  11  14         10.86         15.02         7.15 o
   3  11  14         72.02         78.53         9.58 o
  -2  12  14         73.38         76.32         9.45 o
  -1  12  14         77.46         73.93         9.54 o
   0  12  14          6.04          6.13         3.60 o
   1  12  14         77.67         71.83         8.26 o
   2  12  14         74.74         69.74        13.41 o
   0  13  14          7.21          9.31         9.47 o
   1  13  14         20.28         32.75         8.80 o
   1   0  15         70.86         69.86         2.53 o
   2   0  15       1291.34       1400.15        20.01 o
   3   0  15        251.73        288.89         9.41 o
   4   0  15        244.97        253.34         9.69 o
   5   0  15         83.59         80.05         8.08 o
   6   0  15          2.38          1.20         3.27 o
  -6   1  15         16.83         20.09         5.09 o
  -5   1  15          0.85          4.39         3.44 o
  -4   1  15        144.58        143.64        10.92 o
  -3   1  15        499.75        493.18         9.49 o
  -2   1  15        601.93        661.13        11.36 o
  -1   1  15       1327.15       1400.94        19.81 o
   0   1  15       2224.69       2472.94        32.32 o
   1   1  15       1309.58       1394.88        19.68 o
   2   1  15        607.35        674.48        11.10 o
   3   1  15        489.41        498.67         9.75 o
   4   1  15        145.69        145.11         7.21 o
   5   1  15          0.85          5.71         3.39 o
   6   1  15         17.25         18.13         4.99 o
  -6   2  15          1.95          2.94         3.83 o
  -5   2  15         22.62         13.09         4.88 o
  -4   2  15         56.31         53.25         4.50 o
  -3   2  15          8.72          8.34         1.72 o
  -2   2  15       1279.16       1320.36        31.22 o
  -1   2  15       1921.31       2120.95        28.50 o
   0   2  15       1192.28       1217.34        15.99 o
   1   2  15       1932.61       2123.92        25.58 o
   2   2  15       1279.35       1302.78        25.33 o
   3   2  15          8.24          5.91         1.37 o
   4   2  15         55.19         45.78         4.80 o
   5   2  15         22.88         19.06         4.76 o
   6   2  15          1.93          1.34         3.20 o
  -6   3  15         54.92         62.38        11.13 o
  -5   3  15          0.79          3.16         2.74 o
  -4   3  15         19.47         14.79         2.39 o
  -3   3  15        431.01        413.37         9.69 o
  -2   3  15        137.41        127.88         4.74 o
  -1   3  15        649.82        641.90         9.98 o
   0   3  15       1521.29       1695.33        21.16 o
   1   3  15        675.52        653.74        10.61 o
   2   3  15        140.61        130.52         4.12 o
   3   3  15        428.82        437.52        10.12 o
   4   3  15         19.37         14.35         3.00 o
   5   3  15          0.69         -1.60         2.50 o
   6   3  15         55.12         65.51         7.97 o
  -6   4  15          0.45         -2.62         6.15 o
  -5   4  15         69.60         69.04         7.28 o
  -4   4  15         34.21         32.37         3.43 o
  -3   4  15        227.72        223.91         7.94 o
  -2   4  15        351.55        378.52         8.66 o
  -1   4  15        149.26        150.74         7.31 o
   0   4  15        177.08        165.02         4.72 o
   1   4  15        145.63        133.70         4.29 o
   2   4  15        356.61        374.47         7.84 o
   3   4  15        218.74        198.32         6.52 o
   4   4  15         33.24         24.95         3.96 o
   5   4  15         71.47         75.25         5.58 o
   6   4  15          0.39         -0.01         3.60 o
  -6   5  15         16.46          9.12         7.71 o
  -5   5  15          4.73          4.45         2.90 o
  -4   5  15        302.99        291.15         8.75 o
  -3   5  15        269.30        266.55         7.70 o
  -2   5  15        359.23        323.55         8.54 o
  -1   5  15         65.66         55.31         4.25 o
   0   5  15        505.33        510.17         9.70 o
   1   5  15         68.79         59.35         3.24 o
   2   5  15        349.95        355.17         9.09 o
   3   5  15        264.66        279.57         8.55 o
   4   5  15        303.91        305.89         9.54 o
   5   5  15          4.50          1.22         3.56 o
   6   5  15         16.84         18.19         6.47 o
  -5   6  15         24.81         23.83         3.82 o
  -4   6  15         12.37         18.51         4.60 o
  -3   6  15         29.23         26.82         4.52 o
  -2   6  15        464.89        436.39        13.53 o
  -1   6  15        173.05        160.34         5.80 o
   0   6  15        255.40        226.05         9.48 o
   1   6  15        171.93        165.14         6.38 o
   2   6  15        454.17        438.45         9.65 o
   3   6  15         30.19         24.06         3.16 o
   4   6  15         11.29         10.40         2.31 o
   5   6  15         25.31         11.70         5.59 o
  -5   7  15          4.96          4.25         3.46 o
  -4   7  15         16.14         20.87         4.67 o
  -3   7  15          8.72         10.45         4.03 o
  -2   7  15        102.31        112.48         6.68 o
  -1   7  15        312.00        298.30         9.83 o
   0   7  15         31.18         32.78         2.88 o
   1   7  15        301.67        302.07         7.03 o
   2   7  15        101.98        114.90         5.05 o
   3   7  15          9.25          9.74         2.33 o
   4   7  15         16.05         13.48         2.97 o
   5   7  15          5.17          5.88         3.36 o
  -5   8  15         31.41         29.53         5.99 o
  -4   8  15          4.56          4.68         3.69 o
  -3   8  15         84.31         82.94         8.27 o
  -2   8  15         27.83         33.46         5.31 o
  -1   8  15         51.83         48.02         4.87 o
   0   8  15         94.27        106.28         5.09 o
   1   8  15         51.65         51.69         3.35 o
   2   8  15         27.83         31.74         3.01 o
   3   8  15         87.31         84.59         6.00 o
   4   8  15          4.94          6.03         3.21 o
   5   8  15         31.66         14.64         4.02 o
  -4   9  15         82.04        102.75         9.87 o
  -3   9  15          1.99         -2.39         3.09 o
  -2   9  15          9.44         10.29         3.83 o
  -1   9  15         13.17         15.63         3.96 o
   0   9  15        110.21        120.35         5.01 o
   1   9  15         13.15         10.55         2.25 o
   2   9  15          9.27          8.79         2.82 o
   3   9  15          1.84          0.38         2.66 o
   4   9  15         83.11        109.22        15.25 o
  -4  10  15          2.53          6.13         4.16 o
  -3  10  15         30.55         32.59         6.42 o
  -2  10  15         55.94         50.14         6.91 o
  -1  10  15        132.57        139.75         7.87 o
   0  10  15        150.72        167.72         7.28 o
   1  10  15        131.21        125.67        10.97 o
   2  10  15         54.37         50.08         5.70 o
   3  10  15         30.77         36.98         5.45 o
   4  10  15          2.53          7.76         8.48 o
  -3  11  15         42.80         38.65         7.49 o
  -2  11  15         51.77         60.01         8.30 o
  -1  11  15         54.75         63.10         9.39 o
   0  11  15         24.53         28.86         4.00 o
   1  11  15         54.94         53.27        23.13 o
   2  11  15         52.30         55.67        10.39 o
   3  11  15         40.84         35.98         6.79 o
  -2  12  15          9.68         19.32         5.91 o
  -1  12  15          2.13          1.51         6.97 o
   0  12  15          0.42          0.91         3.05 o
   1  12  15          2.26          1.55         3.94 o
   2  12  15          9.41         17.25         7.34 o
   0  13  15          0.29          4.13         5.55 o
   0   0  16       2900.92       3191.05        52.78 o
   1   0  16        235.37        210.21         4.63 o
   2   0  16         21.97         24.48         2.12 o
   3   0  16       1089.35       1241.91        30.84 o
   4   0  16        131.93        135.02         6.23 o
   5   0  16        125.55        119.02         9.70 o
   6   0  16         29.93         24.98         5.30 o
  -6   1  16         34.24         33.35         6.09 o
  -5   1  16         63.92         57.05         7.22 o
  -4   1  16        243.92        248.90        10.90 o
  -3   1  16        160.31        163.24         5.05 o
  -2   1  16        159.31        163.94         4.69 o
  -1   1  16        357.92        407.26         7.12 o
   0   1  16        635.30        579.60         9.02 o
   1   1  16        357.36        386.31         6.81 o
   2   1  16        165.18        174.95         4.70 o
   3   1  16        159.70        170.02         5.33 o
   4   1  16        243.94        258.82         9.86 o
   5   1  16         65.37         78.14         8.26 o
   6   1  16         34.41         43.71         7.24 o
  -6   2  16         45.31         47.80         7.25 o
  -5   2  16          9.81          6.06         3.60 o
  -4   2  16        222.18        199.37        16.86 o
  -3   2  16        115.28        104.18         4.41 o
  -2   2  16         49.25         45.14         2.43 o
  -1   2  16        457.53        444.99        12.47 o
   0   2  16         36.04         33.79         2.04 o
   1   2  16        454.70        459.04         7.48 o
   2   2  16         52.14         54.45         3.61 o
   3   2  16        116.29        106.09         5.88 o
   4   2  16        217.90        201.95        11.57 o
   5   2  16          9.95         12.87         3.54 o
   6   2  16         47.23         41.35         8.72 o
  -6   3  16          1.17          2.25         6.09 o
  -5   3  16        166.86        169.33        10.51 o
  -4   3  16         16.90         11.39         2.08 o
  -3   3  16        145.41        135.23         5.16 o
  -2   3  16          2.43          3.57         1.37 o
  -1   3  16         56.70         57.44         2.77 o
   0   3  16        215.03        194.72         4.71 o
   1   3  16         54.69         53.09         2.26 o
   2   3  16          1.57          3.66         2.20 o
   3   3  16        144.12        128.33         5.18 o
   4   3  16         17.74         16.10         7.47 o
   5   3  16        166.08        167.38         8.41 o
   6   3  16          1.18          6.36         3.51 o
  -6   4  16          8.57         10.57         6.89 o
  -5   4  16          5.11          7.76         3.80 o
  -4   4  16         64.40         68.58         4.83 o
  -3   4  16        148.46        147.89         5.57 o
  -2   4  16        142.46        125.27         4.26 o
  -1   4  16        373.44        357.49         7.49 o
   0   4  16        713.74        728.10        13.84 o
   1   4  16        377.38        351.59         7.69 o
   2   4  16        141.64        125.84         4.32 o
   3   4  16        142.15        136.98         5.50 o
   4   4  16         64.16         58.07         5.45 o
   5   4  16          4.92          6.47         2.20 o
   6   4  16          8.59          1.96         3.54 o
  -6   5  16          2.68          4.48         6.62 o
  -5   5  16         35.82         38.82         4.72 o
  -4   5  16         51.76         45.97         4.82 o
  -3   5  16         58.45         53.16         6.37 o
  -2   5  16        205.26        206.73        10.65 o
  -1   5  16        368.02        356.06         9.18 o
   0   5  16        290.75        265.06         6.45 o
   1   5  16        365.48        371.81         8.02 o
   2   5  16        193.90        188.51         5.51 o
   3   5  16         57.27         43.15         3.99 o
   4   5  16         50.09         46.63         5.12 o
   5   5  16         37.19         38.30         4.30 o
  -5   6  16          0.70          2.97         3.21 o
  -4   6  16         53.40         58.10         5.42 o
  -3   6  16         31.78         21.85         4.23 o
  -2   6  16         99.98         96.82         5.29 o
  -1   6  16          1.94          1.78         1.55 o
   0   6  16        952.31        978.34        15.97 o
   1   6  16          2.44          1.88         1.43 o
   2   6  16         98.16         95.55         3.98 o
   3   6  16         31.13         23.77         3.25 o
   4   6  16         56.80         56.75         4.30 o
   5   6  16          0.71         -0.36         6.60 o
  -5   7  16         61.68         56.96         7.63 o
  -4   7  16         22.16         19.88         3.62 o
  -3   7  16         33.75         31.11         5.36 o
  -2   7  16         59.02         56.64         4.29 o
  -1   7  16        220.76        200.60        10.66 o
   0   7  16        125.07        125.58         6.62 o
   1   7  16        219.96        208.66         6.06 o
   2   7  16         56.76         54.20         3.93 o
   3   7  16         35.98         36.04         4.05 o
   4   7  16         22.09         20.73         3.31 o
   5   7  16         62.11         52.80         9.98 o
  -5   8  16         30.41         37.56         6.73 o
  -4   8  16          8.05          8.13         3.94 o
  -3   8  16         19.72         15.85         4.35 o
  -2   8  16         16.95          9.19         3.92 o
  -1   8  16        467.55        476.48        12.34 o
   0   8  16        233.45        201.13         6.40 o
   1   8  16        463.80        457.85         9.41 o
   2   8  16         17.59         13.86         2.42 o
   3   8  16         17.88         21.07         2.96 o
   4   8  16          8.40          8.68         3.53 o
   5   8  16         30.86         31.17        11.67 o
  -4   9  16          2.43          6.75         5.15 o
  -3   9  16         30.63         21.02         5.08 o
  -2   9  16        184.70        168.73        10.58 o
  -1   9  16        126.15        120.26         9.83 o
   0   9  16        134.68        130.16         5.07 o
   1   9  16        125.27        130.56         5.25 o
   2   9  16        183.13        189.03        10.49 o
   3   9  16         31.07         34.53         4.51 o
   4   9  16          2.64          6.25         3.32 o
  -3  10  16         54.16         61.28         8.33 o
  -2  10  16         13.38         12.18         4.48 o
  -1  10  16         20.37         23.44         4.14 o
   0  10  16         10.45          6.35         2.29 o
   1  10  16         20.91         21.96         3.33 o
   2  10  16         14.39         17.27         3.47 o
   3  10  16         53.71         57.61         6.63 o
   4  10  16          1.18          2.54         4.33 o
  -2  11  16         11.29         13.42         5.96 o
  -1  11  16          4.02          1.71         2.66 o
   0  11  16          8.80          9.81         2.69 o
   1  11  16          4.16          2.39         2.83 o
   2  11  16         11.51         11.22         5.62 o
   3  11  16         38.15         51.75        11.50 o
  -1  12  16        120.69        157.17        13.20 o
   0  12  16          3.31          6.73         3.58 o
   1  12  16        124.86        179.04        26.31 o
   1   0  17          1.61          1.74         0.92 o
   2   0  17          2.56         -0.71         1.02 o
   3   0  17       1275.08       1298.71        32.40 o
   4   0  17         12.60         14.25         2.81 o
   5   0  17         80.31         86.22        12.26 o
   6   0  17          3.17          5.46         4.07 o
  -6   1  17         29.94         43.12         7.17 o
  -5   1  17          0.43         -0.90         3.78 o
  -4   1  17        352.75        348.07        13.22 o
  -3   1  17          3.71          2.47         1.30 o
  -2   1  17        301.44        278.70         6.57 o
  -1   1  17        719.58        759.19        11.41 o
   0   1  17        140.68        143.04         3.78 o
   1   1  17        737.69        760.96        11.17 o
   2   1  17        298.65        283.28         6.39 o
   3   1  17          4.59          6.50         1.70 o
   4   1  17        352.05        392.69        19.19 o
   5   1  17          0.39          0.17         2.68 o
   6   1  17         29.23         32.53         6.48 o
  -6   2  17         10.06         22.15         5.43 o
  -5   2  17         11.30         16.34         4.58 o
  -4   2  17         61.39         56.92         4.90 o
  -3   2  17        111.95        122.20         4.95 o
  -2   2  17        361.06        362.40         7.06 o
  -1   2  17        281.52        292.54         6.64 o
   0   2  17       1657.26       1646.78        20.98 o
   1   2  17        275.62        283.83         5.65 o
   2   2  17        369.68        361.71         8.62 o
   3   2  17        112.39        120.91         4.96 o
   4   2  17         63.46         65.11         5.75 o
   5   2  17         11.13         12.66         3.61 o
   6   2  17         10.01          8.79         7.05 o
  -6   3  17         12.45         12.98         8.61 o
  -5   3  17          8.92         13.34         3.48 o
  -4   3  17         32.00         29.80         3.24 o
  -3   3  17         42.92         44.82         3.61 o
  -2   3  17        364.25        352.76        12.74 o
  -1   3  17       1154.50       1180.23        16.40 o
   0   3  17          5.35          5.14         1.13 o
   1   3  17       1159.93       1211.13        15.02 o
   2   3  17        370.61        371.73        20.55 o
   3   3  17         44.08         39.57         3.58 o
   4   3  17         30.63         23.68         3.95 o
   5   3  17          8.34          6.52         2.86 o
   6   3  17         12.87          6.39         5.78 o
  -6   4  17          5.63          5.03         6.36 o
  -5   4  17        150.21        161.44        10.31 o
  -4   4  17         10.91         11.48         2.46 o
  -3   4  17          9.39          9.53         2.08 o
  -2   4  17         11.86          7.90         1.58 o
  -1   4  17         86.45         88.81         4.48 o
   0   4  17        386.41        339.59         8.47 o
   1   4  17         88.30         95.72         3.92 o
   2   4  17         12.69          7.75         1.86 o
   3   4  17          8.69          9.74         2.33 o
   4   4  17         10.63          6.85         2.79 o
   5   4  17        149.21        158.93         7.61 o
   6   4  17          5.68          6.81         6.07 o
  -5   5  17         38.43         35.46         5.73 o
  -4   5  17        306.92        308.10        11.21 o
  -3   5  17         49.65         39.66         4.47 o
  -2   5  17        113.00        113.53         5.27 o
  -1   5  17        354.64        348.45         9.19 o
   0   5  17          0.47          0.67         1.15 o
   1   5  17        357.03        356.21         7.95 o
   2   5  17        116.39        107.06         4.18 o
   3   5  17         47.45         41.89         4.59 o
   4   5  17        303.04        327.34        20.27 o
   5   5  17         39.14         39.94         5.10 o
  -5   6  17         29.23         27.41         4.42 o
  -4   6  17         22.25         25.78         5.22 o
  -3   6  17         83.04         77.11         6.00 o
  -2   6  17        126.81        119.31         5.54 o
  -1   6  17        647.48        606.49        13.32 o
   0   6  17       2512.32       2481.88        38.34 o
   1   6  17        644.73        628.40        11.85 o
   2   6  17        119.56        122.53         5.19 o
   3   6  17         84.02         75.34         5.21 o
   4   6  17         23.74         21.99         3.90 o
   5   6  17         29.17         25.63         6.62 o
  -5   7  17          2.46          6.59         7.80 o
  -4   7  17         74.75         72.85         6.75 o
  -3   7  17         70.09         68.74         6.64 o
  -2   7  17          6.02          3.52         1.85 o
  -1   7  17        342.49        345.75         9.57 o
   0   7  17        997.61        917.97        17.88 o
   1   7  17        342.01        338.16         7.70 o
   2   7  17          5.51          7.05         2.09 o
   3   7  17         68.52         72.87         5.45 o
   4   7  17         74.43         59.93         4.67 o
   5   7  17          2.23          9.23         4.72 o
  -5   8  17         32.48         28.33         6.85 o
  -4   8  17         31.53         38.94         6.42 o
  -3   8  17         56.77         51.36         5.53 o
  -2   8  17         35.28         35.87         5.01 o
  -1   8  17         91.95        100.10         5.69 o
   0   8  17        171.49        155.60         6.41 o
   1   8  17         91.70         88.53         4.42 o
   2   8  17         35.46         36.27         3.52 o
   3   8  17         56.11         50.07         5.17 o
   4   8  17         31.36         36.70         5.40 o
   5   8  17         33.23         38.18         7.05 o
  -4   9  17         16.95         16.56         8.69 o
  -3   9  17          4.34         10.02         4.17 o
  -2   9  17         53.58         55.78         6.98 o
  -1   9  17         37.32         29.72         3.25 o
   0   9  17         59.27         61.20         4.32 o
   1   9  17         38.15         37.24         3.62 o
   2   9  17         52.77         55.50         4.37 o
   3   9  17          4.34         10.57         3.18 o
   4   9  17         17.18         18.95         6.34 o
  -3  10  17          9.30         15.72         4.95 o
  -2  10  17        185.06        194.43        12.24 o
  -1  10  17          8.15          6.77         2.48 o
   0  10  17        132.74        140.91         6.44 o
   1  10  17          8.33         11.20         3.76 o
   2  10  17        184.93        180.92         9.47 o
   3  10  17          9.60         11.98         4.22 o
   4  10  17          2.13          2.84         5.86 o
  -2  11  17         10.87         16.70         5.08 o
  -1  11  17        120.64        115.56         8.40 o
   0  11  17         27.96         27.38         3.52 o
   1  11  17        120.49        136.93        11.75 o
   2  11  17         11.24         16.50         4.10 o
   3  11  17          7.77          7.79         8.74 o
  -1  12  17         10.29          9.29         5.17 o
   0  12  17         51.94         66.42         6.99 o
   1  12  17         10.33         10.77         6.72 o
   0   0  18          8.10          9.53         1.90 o
   1   0  18          6.76          1.29         0.96 o
   2   0  18        488.82        494.39        10.10 o
   3   0  18          0.09          2.52         1.74 o
   4   0  18        787.72        821.68        17.52 o
   5   0  18         14.16         23.27        11.25 o
   6   0  18          0.65          3.71         4.01 o
  -6   1  18         11.36         12.87         6.01 o
  -5   1  18        116.02        126.88        15.67 o
  -4   1  18          0.66          1.41         2.60 o
  -3   1  18        670.55        705.82        16.81 o
  -2   1  18        226.35        225.75         5.33 o
  -1   1  18        189.24        197.97         4.86 o
   0   1  18         17.98         12.12         1.40 o
   1   1  18        197.67        207.21         4.73 o
   2   1  18        219.28        223.93         6.56 o
   3   1  18        661.14        671.20        13.99 o
   4   1  18          0.82          2.18         2.38 o
   5   1  18        115.16        125.46        10.40 o
   6   1  18         11.75          8.12         4.32 o
  -6   2  18         60.52         72.73        14.24 o
  -5   2  18          0.91         -2.71         2.71 o
  -4   2  18         85.59         91.54         6.01 o
  -3   2  18         47.80         47.49         3.59 o
  -2   2  18         91.47         95.18         3.56 o
  -1   2  18        390.43        361.34         7.73 o
   0   2  18          0.00          1.50         1.00 o
   1   2  18        390.20        366.87         6.77 o
   2   2  18         88.65         86.91         4.66 o
   3   2  18         46.91         46.35         4.13 o
   4   2  18         88.60         94.51        12.23 o
   5   2  18          1.13         -0.11         2.54 o
   6   2  18         58.79         71.80         9.04 o
  -6   3  18          5.88          4.31         6.52 o
  -5   3  18         58.71         68.43         7.83 o
  -4   3  18         19.45         21.20         3.04 o
  -3   3  18         39.31         43.44         3.94 o
  -2   3  18        156.15        156.64         5.58 o
  -1   3  18          1.02          2.57         1.77 o
   0   3  18        165.58        166.75         4.29 o
   1   3  18          0.73          1.90         1.08 o
   2   3  18        151.50        143.44         6.10 o
   3   3  18         42.23         44.80         3.91 o
   4   3  18         18.56         20.90         3.82 o
   5   3  18         57.40         47.41         5.05 o
   6   3  18          5.48          2.46         3.74 o
  -6   4  18          0.23          2.36         6.70 o
  -5   4  18         33.19         37.63         7.96 o
  -4   4  18         32.22         28.28         3.49 o
  -3   4  18        127.34        126.19         6.65 o
  -2   4  18         58.08         50.10         3.21 o
  -1   4  18        554.92        537.14        11.88 o
   0   4  18        224.05        199.37         7.08 o
   1   4  18        542.61        538.54        10.44 o
   2   4  18         56.73         49.28         3.83 o
   3   4  18        127.06        123.48         5.39 o
   4   4  18         32.14         25.22         4.07 o
   5   4  18         32.40         36.76         5.13 o
  -5   5  18         23.54         31.77         8.82 o
  -4   5  18        235.04        232.10        12.76 o
  -3   5  18         11.40         11.83         3.07 o
  -2   5  18          1.19          2.72         1.68 o
  -1   5  18         29.99         27.10         3.37 o
   0   5  18        147.63        134.46         5.02 o
   1   5  18         30.56         24.61         2.58 o
   2   5  18          0.65          4.16         1.51 o
   3   5  18         10.57          5.25         2.64 o
   4   5  18        236.81        267.41        10.86 o
   5   5  18         23.63         29.45         4.09 o
  -5   6  18         21.36         21.42         4.18 o
  -4   6  18         22.26         24.73         5.10 o
  -3   6  18         24.99         26.56         4.20 o
  -2   6  18         50.72         47.88         4.12 o
  -1   6  18         17.37         14.68         2.90 o
   0   6  18         62.99         53.29         4.16 o
   1   6  18         18.31         17.03         2.60 o
   2   6  18         53.33         53.58         4.31 o
   3   6  18         26.91         25.68         4.07 o
   4   6  18         22.99         27.25         5.26 o
   5   6  18         22.04         24.09         7.15 o
  -5   7  18         26.70         26.16         4.46 o
  -4   7  18         22.47         29.08         5.73 o
  -3   7  18         28.91         43.03         4.84 o
  -2   7  18         73.02         63.45         4.73 o
  -1   7  18         29.73         27.62         3.36 o
   0   7  18          6.69          6.86         2.25 o
   1   7  18         29.21         33.76         4.68 o
   2   7  18         71.75         66.55         5.83 o
   3   7  18         29.20         36.51         4.11 o
   4   7  18         22.73         24.49         3.73 o
   5   7  18         27.44         34.52         6.63 o
  -4   8  18          3.72          1.47        11.37 o
  -3   8  18         45.78         41.90         5.06 o
  -2   8  18        162.60        150.45         7.43 o
  -1   8  18         49.32         46.13         4.33 o
   0   8  18        131.52        125.55         6.24 o
   1   8  18         52.42         48.91         3.90 o
   2   8  18        162.57        159.62         6.21 o
   3   8  18         43.85         58.65         8.97 o
   4   8  18          4.12          9.02         3.71 o
  -4   9  18         45.43         47.22         7.65 o
  -3   9  18         69.18         71.41         8.69 o
  -2   9  18         59.73         64.69         6.20 o
  -1   9  18         51.55         52.04         4.82 o
   0   9  18         39.96         40.50         4.24 o
   1   9  18         49.80         51.23         4.13 o
   2   9  18         60.30         65.82         4.70 o
   3   9  18         69.88         75.58         5.95 o
   4   9  18         45.84         52.86         9.71 o
  -3  10  18          6.42          9.22         6.24 o
  -2  10  18         41.62         53.91         7.30 o
  -1  10  18         19.49         20.60         3.40 o
   0  10  18         10.70         19.59         3.16 o
   1  10  18         20.09         21.69         3.61 o
   2  10  18         41.07         51.00         5.83 o
   3  10  18          6.63          6.41         3.66 o
  -2  11  18         53.64         60.21         8.25 o
  -1  11  18         39.00         44.23         5.47 o
   0  11  18         35.47         58.82         6.41 o
   1  11  18         38.22         46.93         4.85 o
   2  11  18         52.61         64.88         7.07 o
   3  11  18         18.12         16.16         9.78 o
  -1  12  18         14.47         15.65         5.70 o
   0  12  18          9.75         20.71         5.85 o
   1  12  18         14.52         22.64         6.11 o
   1   0  19         35.90         30.68         2.51 o
   2   0  19        441.92        428.00         9.87 o
   3   0  19         12.44         14.57         2.55 o
   4   0  19        113.59        115.77         8.05 o
   5   0  19        111.16        109.23        13.24 o
   6   0  19          0.24          3.77         4.44 o
  -6   1  19          5.45         10.94         5.95 o
  -5   1  19          6.32         11.16         4.53 o
  -4   1  19          0.97          1.95         2.58 o
  -3   1  19        454.73        422.21        10.41 o
  -2   1  19        126.46        115.25         3.84 o
  -1   1  19        133.44        139.02         4.49 o
   0   1  19        247.54        236.13         5.34 o
   1   1  19        137.13        132.81         3.87 o
   2   1  19        127.45        123.05         4.90 o
   3   1  19        460.03        456.18        13.28 o
   4   1  19          1.35          3.59         2.42 o
   5   1  19          5.53          0.86         3.75 o
   6   1  19          5.34         10.51         4.88 o
  -6   2  19          3.63          7.78         6.43 o
  -5   2  19          1.70          0.39         3.14 o
  -4   2  19         61.32         71.36         5.63 o
  -3   2  19        447.38        446.93         9.70 o
  -2   2  19         66.06         60.43         3.24 o
  -1   2  19        856.75        856.93        14.33 o
   0   2  19        285.75        278.84         5.93 o
   1   2  19        857.42        864.22        15.66 o
   2   2  19         70.56         66.22         4.02 o
   3   2  19        454.92        452.15        12.01 o
   4   2  19         60.87         64.70         6.00 o
   5   2  19          1.57          3.86         2.85 o
   6   2  19          3.53          7.46         4.78 o
  -6   3  19          0.51          3.14         3.93 o
  -5   3  19         23.09         23.34         7.50 o
  -4   3  19         38.70         37.74         3.74 o
  -3   3  19        140.21        152.62         5.74 o
  -2   3  19        317.32        302.09         7.50 o
  -1   3  19         74.58         74.05         3.35 o
   0   3  19        221.53        205.24         4.91 o
   1   3  19         72.00         67.58         3.37 o
   2   3  19        320.10        300.11         7.29 o
   3   3  19        139.78        136.44         5.84 o
   4   3  19         39.48         45.58         7.05 o
   5   3  19         23.04         24.94         4.44 o
  -6   4  19         17.33         25.09         8.88 o
  -5   4  19          0.37         -2.93         3.23 o
  -4   4  19         75.00         81.19         6.25 o
  -3   4  19         65.87         62.52         5.46 o
  -2   4  19        113.87         97.12         5.01 o
  -1   4  19        123.17        113.76         5.02 o
   0   4  19         40.25         37.26         2.56 o
   1   4  19        125.59        123.94         4.61 o
   2   4  19        111.19         85.97         6.45 o
   3   4  19         64.71         66.40         4.72 o
   4   4  19         72.37         74.35         6.55 o
   5   4  19          0.35          2.65         2.58 o
  -5   5  19         49.83         46.05         9.99 o
  -4   5  19         51.03         45.59         5.27 o
  -3   5  19        196.93        217.98        17.82 o
  -2   5  19        181.32        159.70         6.35 o
  -1   5  19        155.62        140.26         5.67 o
   0   5  19        359.19        371.24         8.39 o
   1   5  19        154.86        145.44         5.05 o
   2   5  19        180.19        170.46         6.29 o
   3   5  19        195.01        179.95        11.32 o
   4   5  19         48.96         41.17         5.17 o
   5   5  19         49.34         59.30         5.49 o
  -5   6  19         10.22         20.54         4.16 o
  -4   6  19         30.48         31.88         4.60 o
  -3   6  19         23.07         26.22         4.22 o
  -2   6  19        239.04        241.03         8.05 o
  -1   6  19        913.33        878.89        17.47 o
   0   6  19        105.06         90.33         5.22 o
   1   6  19        910.34        847.62        15.01 o
   2   6  19        242.43        245.48         9.25 o
   3   6  19         22.37         23.52         4.06 o
   4   6  19         31.22         31.89         4.76 o
   5   6  19          9.83         14.54         4.57 o
  -5   7  19          6.83          2.02         3.71 o
  -4   7  19         37.18         37.69         5.03 o
  -3   7  19         65.22         61.57         7.42 o
  -2   7  19         67.36         67.07         5.11 o
  -1   7  19         49.09         44.72         4.15 o
   0   7  19        449.37        407.85        10.81 o
   1   7  19         52.62         50.05         3.67 o
   2   7  19         68.85         73.34         4.99 o
   3   7  19         63.66         57.77         5.77 o
   4   7  19         36.88         28.33         4.07 o
   5   7  19          6.57          8.77         6.65 o
  -4   8  19         42.11         40.46         6.81 o
  -3   8  19         73.77         73.84         6.65 o
  -2   8  19        109.21        103.52         6.25 o
  -1   8  19         69.13         59.94         4.86 o
   0   8  19         34.47         36.64         3.93 o
   1   8  19         71.06         57.69         4.67 o
   2   8  19        107.73        113.96         7.63 o
   3   8  19         71.73         75.41         5.26 o
   4   8  19         43.16         49.79         6.04 o
  -4   9  19         10.06         15.46         5.46 o
  -3   9  19         29.06         22.83         5.41 o
  -2   9  19          0.68          4.75         2.66 o
  -1   9  19        154.91        158.99         8.06 o
   0   9  19          0.12         -0.78         2.17 o
   1   9  19        155.81        147.75         6.55 o
   2   9  19          0.69          2.84         2.99 o
   3   9  19         28.66         29.66         4.61 o
   4   9  19         10.41         13.90         4.58 o
  -3  10  19         71.21         80.25         9.40 o
  -2  10  19         45.06         56.75         7.88 o
  -1  10  19         98.39        105.87         6.76 o
   0  10  19        124.29        132.40         6.46 o
   1  10  19         99.62         97.53         5.67 o
   2  10  19         44.72         51.72         6.13 o
   3  10  19         71.64         84.40        10.27 o
  -2  11  19         88.41         81.94        12.82 o
  -1  11  19        110.52        134.49         8.89 o
   0  11  19         86.93         88.29         6.48 o
   1  11  19        109.18        126.55         7.55 o
   2  11  19         87.98         87.87         7.71 o
  -1  12  19         45.62         63.38        10.86 o
   0  12  19         67.56         84.87         8.25 o
   1  12  19         44.98         63.12        10.47 o
   0   0  20        494.30        456.16        11.53 o
   1   0  20        366.33        368.56         9.29 o
   2   0  20         13.52         16.47         2.08 o
   3   0  20        234.60        228.92         7.45 o
   4   0  20        148.30        132.58         7.16 o
   5   0  20         44.00         58.10        10.61 o
   6   0  20          0.33         -0.34         4.61 o
  -6   1  20         15.19         18.55         6.18 o
  -5   1  20         46.05         50.35        10.25 o
  -4   1  20        160.91        145.03         8.78 o
  -3   1  20          9.60         11.63         2.51 o
  -2   1  20          3.19          2.97         1.30 o
  -1   1  20        164.72        160.63         4.52 o
   0   1  20        562.96        553.50         9.37 o
   1   1  20        158.35        163.11         4.44 o
   2   1  20          3.17          2.61         1.69 o
   3   1  20          8.30          7.27         2.00 o
   4   1  20        157.74        150.29         9.57 o
   5   1  20         46.56         61.28        16.08 o
   6   1  20         14.52         20.67         8.51 o
  -6   2  20          7.63         15.05         7.96 o
  -5   2  20         64.87         61.60         7.92 o
  -4   2  20          1.27          2.49         2.30 o
  -3   2  20         35.97         32.48         3.03 o
  -2   2  20        100.88         90.50         4.34 o
  -1   2  20         18.19         15.34         2.16 o
   0   2  20         85.31         88.42         3.53 o
   1   2  20         18.83         19.55         1.86 o
   2   2  20         99.49         91.28         4.77 o
   3   2  20         37.56         34.50         3.22 o
   4   2  20          1.17          4.90         2.71 o
   5   2  20         64.02         56.90         6.32 o
  -6   3  20         24.19         36.92         7.26 o
  -5   3  20         12.21         11.84         6.41 o
  -4   3  20         54.92         53.00         5.17 o
  -3   3  20         30.57         22.26         2.71 o
  -2   3  20        211.16        197.50         6.00 o
  -1   3  20        164.01        158.35         5.06 o
   0   3  20         47.43         39.11         2.50 o
   1   3  20        164.76        148.68         6.02 o
   2   3  20        206.24        190.26         5.88 o
   3   3  20         30.51         30.71         3.55 o
   4   3  20         55.63         56.15         5.95 o
   5   3  20         12.53         11.86         3.63 o
  -5   4  20         11.69         14.44         4.32 o
  -4   4  20         84.11         97.80         5.89 o
  -3   4  20        203.70        211.45        10.35 o
  -2   4  20        643.14        648.31        19.09 o
  -1   4  20        146.03        142.15         5.72 o
   0   4  20        787.97        792.32        12.46 o
   1   4  20        148.34        145.83         5.07 o
   2   4  20        641.17        659.38        23.20 o
   3   4  20        204.65        205.24         7.29 o
   4   4  20         85.99         89.88         7.01 o
   5   4  20         11.19          8.71         4.48 o
  -5   5  20         42.55         61.79        11.02 o
  -4   5  20         42.77         41.05         5.93 o
  -3   5  20        477.69        442.96        13.55 o
  -2   5  20         93.36         92.61         5.46 o
  -1   5  20        197.67        176.46         8.52 o
   0   5  20          6.71          4.46         1.53 o
   1   5  20        199.05        164.70         5.56 o
   2   5  20         95.90         86.28         7.19 o
   3   5  20        482.50        466.51        14.19 o
   4   5  20         44.31         43.82         5.62 o
   5   5  20         41.95         38.06         5.33 o
  -5   6  20          1.69          1.53         5.23 o
  -4   6  20         32.87         33.95         4.86 o
  -3   6  20         63.10         70.97         6.47 o
  -2   6  20        612.53        566.03        13.46 o
  -1   6  20         22.99         20.24         3.00 o
   0   6  20          3.59          1.76         1.67 o
   1   6  20         23.54         20.21         2.75 o
   2   6  20        615.84        557.34        13.18 o
   3   6  20         65.35         69.78         6.24 o
   4   6  20         32.98         29.06         4.60 o
   5   6  20          1.28          4.76         3.82 o
  -5   7  20          0.31          2.04         3.18 o
  -4   7  20          5.21          2.96         3.90 o
  -3   7  20        129.85        112.24        11.18 o
  -2   7  20         23.73         25.19         3.52 o
  -1   7  20         97.16         83.95         5.52 o
   0   7  20          1.90          4.97         2.60 o
   1   7  20         94.18         89.08         4.70 o
   2   7  20         24.40         25.68         3.43 o
   3   7  20        127.89        122.77         7.83 o
   4   7  20          4.51          5.42         2.86 o
  -4   8  20          2.36         15.35        14.69 o
  -3   8  20         10.42         11.02         4.50 o
  -2   8  20        144.21        142.57         7.22 o
  -1   8  20          5.25         -0.97         1.84 o
   0   8  20         60.09         59.75         4.85 o
   1   8  20          5.21         -0.39         2.26 o
   2   8  20        142.31        132.48        12.46 o
   3   8  20          9.86          5.34         6.68 o
   4   8  20          2.48          5.74         4.00 o
  -3   9  20         52.36         52.37         8.94 o
  -2   9  20         16.04         23.10         4.13 o
  -1   9  20         73.17         76.76         5.87 o
   0   9  20         33.51         37.31         4.17 o
   1   9  20         75.23         80.58         5.61 o
   2   9  20         16.05         14.90         3.75 o
   3   9  20         53.16         54.80         5.38 o
   4   9  20         12.11         10.63         5.47 o
  -3  10  20          3.60          5.31         4.77 o
  -2  10  20         17.81         17.17         4.89 o
  -1  10  20         19.09         17.30         3.55 o
   0  10  20         10.32         11.91         2.84 o
   1  10  20         19.50         23.23         3.60 o
   2  10  20         18.63         21.89         3.74 o
   3  10  20          3.29          4.76         3.55 o
  -1  11  20          8.92         11.17         4.69 o
   0  11  20         36.69         44.71         6.07 o
   1  11  20          8.69         15.15         4.01 o
   2  11  20          1.91          6.41         4.33 o
   0  12  20         12.26          7.08         7.32 o
   1   0  21          1.40          0.23         1.52 o
   2   0  21        112.10        106.39         4.51 o
   3   0  21          5.47          6.56         2.18 o
   4   0  21        148.87        156.02         7.20 o
   5   0  21          1.53          5.10         4.35 o
   6   0  21         51.35         88.05        15.87 o
  -6   1  21         12.03         29.07        10.02 o
  -5   1  21         76.96         68.07        10.92 o
  -4   1  21         25.99         26.22         4.95 o
  -3   1  21         12.47         11.81         2.49 o
  -2   1  21        303.90        305.69         6.83 o
  -1   1  21         92.15        101.26         3.87 o
   0   1  21        491.93        491.47         9.47 o
   1   1  21         94.05        104.36         3.72 o
   2   1  21        309.71        308.13         8.48 o
   3   1  21         10.92          7.38         2.24 o
   4   1  21         26.83         23.41         4.99 o
   5   1  21         77.17         78.38        24.96 o
  -6   2  21          0.80          6.86         4.82 o
  -5   2  21         14.96         17.24         5.74 o
  -4   2  21         31.97         40.06         4.71 o
  -3   2  21        128.75        132.55         5.07 o
  -2   2  21         19.39         18.85         2.14 o
  -1   2  21       1753.32       1843.16        34.39 o
   0   2  21        167.11        187.43         8.36 o
   1   2  21       1766.24       1784.98        28.55 o
   2   2  21         19.70         20.92         2.75 o
   3   2  21        130.99        139.99         7.85 o
   4   2  21         31.50         34.67         4.87 o
   5   2  21         15.02         18.50         4.37 o
  -5   3  21         23.08         27.29         8.19 o
  -4   3  21         44.92         44.43         6.17 o
  -3   3  21        151.66        154.10         6.13 o
  -2   3  21        618.18        607.99        12.03 o
  -1   3  21         66.27         60.00         3.32 o
   0   3  21        913.95        969.84        16.09 o
   1   3  21         67.44         60.93         4.20 o
   2   3  21        623.05        596.00        11.88 o
   3   3  21        150.75        151.26         6.43 o
   4   3  21         44.54         58.94         6.24 o
   5   3  21         24.05         38.30        18.27 o
  -5   4  21         36.39         33.65         8.35 o
  -4   4  21         56.10         49.70         5.47 o
  -3   4  21         43.06         45.46         4.86 o
  -2   4  21        215.33        196.23         7.09 o
  -1   4  21        257.18        232.79         9.98 o
   0   4  21         22.02         28.50         2.44 o
   1   4  21        255.96        242.59         8.70 o
   2   4  21        221.48        213.42         6.31 o
   3   4  21         43.70         43.28         4.16 o
   4   4  21         52.80         51.12         5.55 o
   5   4  21         36.11         38.71         5.78 o
  -5   5  21         41.44         52.44        10.31 o
  -4   5  21         51.05         52.05         5.56 o
  -3   5  21        125.72        126.99         7.75 o
  -2   5  21         53.92         51.79         4.34 o
  -1   5  21         50.46         43.91         3.95 o
   0   5  21        167.97        148.36         6.58 o
   1   5  21         52.00         52.98         3.69 o
   2   5  21         52.84         51.87         3.92 o
   3   5  21        122.32        117.26         7.55 o
   4   5  21         52.08         58.19         6.20 o
   5   5  21         39.58         49.62         7.67 o
  -5   6  21          0.42         -5.49         6.01 o
  -4   6  21         10.88         12.09         4.77 o
  -3   6  21         59.60         54.43         5.61 o
  -2   6  21         28.94         35.07         3.91 o
  -1   6  21         69.03         69.69         4.89 o
   0   6  21        373.03        347.11         9.82 o
   1   6  21         72.36         72.26         4.37 o
   2   6  21         28.35         38.38         3.90 o
   3   6  21         61.52         66.22         6.11 o
   4   6  21         11.05         10.25         3.59 o
   5   6  21          0.50         -3.21         4.14 o
  -4   7  21          9.60         11.49         3.69 o
  -3   7  21         27.77         21.34         3.96 o
  -2   7  21         58.02         53.49         5.30 o
  -1   7  21         32.46         25.90         3.48 o
   0   7  21         60.75         63.20         4.87 o
   1   7  21         32.33         36.31         3.91 o
   2   7  21         59.47         52.15         4.58 o
   3   7  21         27.98         32.67         4.52 o
   4   7  21          9.74         11.93         6.31 o
  -4   8  21         23.70         34.49         5.49 o
  -3   8  21         12.37          7.56         3.26 o
  -2   8  21         37.13         28.15         3.87 o
  -1   8  21        116.38        114.87         6.60 o
   0   8  21          4.01          3.69         2.23 o
   1   8  21        114.50        106.83         6.19 o
   2   8  21         37.71         37.41         4.32 o
   3   8  21         12.45         21.26         4.42 o
   4   8  21         24.71         32.93         5.23 o
  -3   9  21         19.60         19.03         4.27 o
  -2   9  21         15.00         20.31         7.35 o
  -1   9  21         16.67         16.08         3.18 o
   0   9  21          0.52          0.60         2.20 o
   1   9  21         16.17         16.65         3.30 o
   2   9  21         15.30          9.80         4.29 o
   3   9  21         20.93         31.13         5.25 o
  -2  10  21         10.97         11.62         3.92 o
  -1  10  21        109.22        119.51         7.38 o
   0  10  21          4.71          9.33         3.00 o
   1  10  21        109.57        115.09         8.95 o
   2  10  21         11.38         15.84         8.04 o
   3  10  21         26.22         31.66         5.56 o
  -1  11  21         12.73         16.75         4.68 o
   0  11  21        102.24        112.68         7.34 o
   1  11  21         12.66         12.45         3.80 o
   2  11  21         49.78         50.86         7.56 o
   0   0  22       4847.19       4766.60       132.29 o
   1   0  22          9.15         14.14         1.82 o
   2   0  22        290.81        266.54         7.01 o
   3   0  22          3.02          3.99         2.21 o
   4   0  22          3.00          6.81         2.48 o
   5   0  22          0.37         -2.21         2.82 o
  -5   1  22          9.87          2.57         6.15 o
  -4   1  22         58.44         57.24         8.92 o
  -3   1  22         54.71         49.37         4.32 o
  -2   1  22        294.81        299.84         6.87 o
  -1   1  22       1115.33       1110.50        16.28 o
   0   1  22        139.55        154.11         5.19 o
   1   1  22       1120.87       1110.16        16.11 o
   2   1  22        299.24        303.83         8.65 o
   3   1  22         55.29         48.56         4.24 o
   4   1  22         57.36         61.54         7.53 o
   5   1  22          9.35          9.99         5.02 o
  -5   2  22         88.86        103.29        13.49 o
  -4   2  22         18.46         19.84         3.33 o
  -3   2  22          1.39          2.12         1.66 o
  -2   2  22        126.98        131.69         4.59 o
  -1   2  22         93.95         90.82         4.43 o
   0   2  22        286.24        270.19         6.16 o
   1   2  22         95.43         88.09         3.63 o
   2   2  22        129.23        132.32         5.73 o
   3   2  22          1.34         -0.16         1.82 o
   4   2  22         18.23         18.60         4.15 o
   5   2  22         90.42        103.94        13.49 o
  -5   3  22          9.48          3.90         5.96 o
  -4   3  22          9.32         10.05         3.19 o
  -3   3  22         49.15         51.52         6.00 o
  -2   3  22         19.55         18.40         2.67 o
  -1   3  22        333.87        340.51         7.45 o
   0   3  22        484.72        472.60         9.94 o
   1   3  22        339.40        341.88         9.40 o
   2   3  22         17.98         18.51         2.50 o
   3   3  22         46.81         44.23         4.27 o
   4   3  22          8.92         13.24         3.74 o
   5   3  22          9.63         11.66         3.76 o
  -5   4  22         15.05         16.14         5.62 o
  -4   4  22         82.84         83.27         8.53 o
  -3   4  22         93.32         81.07         6.34 o
  -2   4  22        365.31        343.12         9.85 o
  -1   4  22         78.81         73.07         5.82 o
   0   4  22        469.69        462.46         8.97 o
   1   4  22         78.76         73.87         4.82 o
   2   4  22        368.88        365.88         8.90 o
   3   4  22         94.33         78.45         5.32 o
   4   4  22         81.13         92.61         7.52 o
   5   4  22         15.12         19.90         4.90 o
  -5   5  22         14.31         31.35         7.37 o
  -4   5  22         31.29         33.98         4.78 o
  -3   5  22         73.71         69.44         6.09 o
  -2   5  22         81.98         71.49         5.10 o
  -1   5  22        116.85        116.62         6.08 o
   0   5  22          8.42          8.00         2.18 o
   1   5  22        115.83        112.67         5.06 o
   2   5  22         81.30         75.06         4.52 o
   3   5  22         72.86         67.45         6.27 o
   4   5  22         30.40         32.17         4.94 o
   5   5  22         14.06         12.98         4.17 o
  -5   6  22         12.05         19.45         7.02 o
  -4   6  22          0.75          0.27         2.83 o
  -3   6  22         65.67         70.13         6.42 o
  -2   6  22         82.87         74.85         5.39 o
  -1   6  22        153.10        141.40         9.49 o
   0   6  22         11.33          8.33         2.40 o
   1   6  22        152.68        131.99         5.51 o
   2   6  22         82.24         76.83         5.34 o
   3   6  22         64.91         66.98         6.36 o
   4   6  22          0.60         -0.31         2.91 o
   5   6  22         12.05         11.10         8.27 o
  -4   7  22         48.76         52.44         6.13 o
  -3   7  22          0.41         -2.28         2.28 o
  -2   7  22         35.11         29.85         3.92 o
  -1   7  22         23.83         26.08         3.52 o
   0   7  22         86.23         82.29         5.61 o
   1   7  22         24.21         21.03         3.24 o
   2   7  22         34.34         26.51         3.61 o
   3   7  22          0.44          0.03         2.66 o
   4   7  22         49.74         56.23         6.69 o
  -4   8  22          3.96          0.56         3.29 o
  -3   8  22         21.24         19.85         4.17 o
  -2   8  22         56.05         51.80         5.07 o
  -1   8  22         20.89         21.37         3.44 o
   0   8  22          0.38          3.47         2.20 o
   1   8  22         21.71         26.09         3.50 o
   2   8  22         54.50         59.23         6.07 o
   3   8  22         21.36         17.26         4.38 o
   4   8  22          4.41          5.09         3.87 o
  -3   9  22         12.74          6.09         3.81 o
  -2   9  22         15.43         20.87         3.68 o
  -1   9  22         98.33        110.40        10.88 o
   0   9  22          0.25          2.13         2.08 o
   1   9  22         98.08        104.68         6.59 o
   2   9  22         15.95         20.18         5.17 o
   3   9  22         11.77         21.76        10.41 o
  -2  10  22         21.40         25.80         5.13 o
  -1  10  22          5.71          8.01         2.87 o
   0  10  22         55.59         49.21         4.77 o
   1  10  22          5.95          6.60         2.75 o
   2  10  22         20.58         27.83         5.84 o
   3  10  22         14.20         17.14         5.43 o
  -1  11  22         11.21          4.30         3.62 o
   0  11  22         45.53         41.57         4.21 o
   1  11  22         11.39          9.55         4.05 o
   1   0  23          1.39          2.21         1.28 o
   2   0  23         23.39         21.04         2.56 o
   3   0  23          1.23          1.42         2.19 o
   4   0  23         34.05         33.78         4.76 o
   5   0  23         26.29         37.36         7.32 o
  -5   1  23         34.87         24.09         7.76 o
  -4   1  23         27.69         31.31         4.51 o
  -3   1  23         85.10         79.36         5.34 o
  -2   1  23        112.66        111.95         4.35 o
  -1   1  23         54.18         54.80         3.24 o
   0   1  23          6.42          9.63         1.69 o
   1   1  23         56.79         55.65         3.14 o
   2   1  23        110.10        108.02         7.71 o
   3   1  23         81.69         76.52         5.62 o
   4   1  23         28.30         35.20         4.62 o
   5   1  23         34.89         43.02         6.44 o
  -5   2  23          7.78          6.07         7.13 o
  -4   2  23         19.33         17.00         4.63 o
  -3   2  23        107.30        115.06         6.72 o
  -2   2  23        247.01        234.43         7.05 o
  -1   2  23        662.91        650.92        14.05 o
   0   2  23        144.01        143.62         4.45 o
   1   2  23        675.84        672.85        12.50 o
   2   2  23        253.35        220.95         7.45 o
   3   2  23        103.67        106.20         6.07 o
   4   2  23         19.06         19.98         4.31 o
   5   2  23          7.39          7.90         3.42 o
  -5   3  23          9.15          6.94         6.84 o
  -4   3  23         48.48         53.71         9.43 o
  -3   3  23         84.37         89.72         5.55 o
  -2   3  23        152.50        142.90         5.48 o
  -1   3  23         92.45         89.89         4.63 o
   0   3  23       1635.18       1571.35        23.84 o
   1   3  23         96.14         89.07         5.28 o
   2   3  23        148.16        141.41         6.84 o
   3   3  23         83.85         83.77         8.86 o
   4   3  23         48.01         53.29        10.26 o
   5   3  23          9.82         13.43         4.39 o
  -5   4  23         21.57         22.15         7.45 o
  -4   4  23         29.15         25.95         5.49 o
  -3   4  23         49.02         50.00         5.22 o
  -2   4  23         29.27         25.74         3.31 o
  -1   4  23        254.87        226.57         6.78 o
   0   4  23         70.05         62.22         3.53 o
   1   4  23        255.48        233.91         7.82 o
   2   4  23         31.01         30.59         3.51 o
   3   4  23         47.17         43.10         4.33 o
   4   4  23         27.29         26.09         4.57 o
   5   4  23         20.42         13.19         5.90 o
  -5   5  23         30.53         46.74        10.28 o
  -4   5  23        110.26        120.80        10.00 o
  -3   5  23         14.63         16.38         3.53 o
  -2   5  23         44.38         40.62         4.25 o
  -1   5  23          0.85          1.83         2.00 o
   0   5  23         69.84         62.36         4.72 o
   1   5  23          1.10          2.00         1.69 o
   2   5  23         44.86         49.24         3.95 o
   3   5  23         15.95         19.59         4.01 o
   4   5  23        108.57        113.07         8.44 o
   5   5  23         30.47         46.29        10.31 o
  -4   6  23         21.84         30.29         5.74 o
  -3   6  23         54.79         56.85         5.81 o
  -2   6  23         42.67         36.85         4.15 o
  -1   6  23        237.17        236.67         8.30 o
   0   6  23        214.16        209.32        12.61 o
   1   6  23        240.71        250.36         7.43 o
   2   6  23         43.47         35.70         4.03 o
   3   6  23         53.33         54.13         6.02 o
   4   6  23         22.51         24.21         4.57 o
  -4   7  23         25.59         29.93         5.12 o
  -3   7  23        111.45        122.11        10.81 o
  -2   7  23         93.33         95.11         6.32 o
  -1   7  23         21.02         16.53         3.13 o
   0   7  23        454.77        481.06        12.63 o
   1   7  23         20.50         17.67         3.11 o
   2   7  23         90.90         83.71         5.80 o
   3   7  23        111.50        104.81         8.00 o
   4   7  23         25.27         24.60         5.50 o
  -4   8  23         32.72         35.20         7.14 o
  -3   8  23         50.84         44.73         5.74 o
  -2   8  23          2.49          1.81         2.24 o
  -1   8  23        138.36        124.37         7.12 o
   0   8  23         39.92         37.11         4.22 o
   1   8  23        137.48        122.86         9.42 o
   2   8  23          2.18          4.37         2.48 o
   3   8  23         51.29         46.66         6.01 o
   4   8  23         33.04         42.67         7.51 o
  -3   9  23          9.88         -1.40         2.83 o
  -2   9  23         21.00         18.46         3.44 o
  -1   9  23          2.96          5.07         2.80 o
   0   9  23          6.19          7.67         2.71 o
   1   9  23          3.12          5.39         2.55 o
   2   9  23         21.74         22.60         5.34 o
   3   9  23         10.24          5.61         4.04 o
  -2  10  23         29.70         30.38         5.13 o
  -1  10  23         70.77         76.95         9.48 o
   0  10  23        107.43        108.91         7.27 o
   1  10  23         70.90         79.66         7.23 o
   2  10  23         29.86         31.43         6.60 o
  -1  11  23         38.67         54.16        10.55 o
   0  11  23         24.61         36.82         5.36 o
   1  11  23         37.61         35.30         6.59 o
   0   0  24         84.49         95.85         7.09 o
   1   0  24        191.63        184.69         5.29 o
   2   0  24        188.04        179.91         6.71 o
   3   0  24        212.30        194.09         8.71 o
   4   0  24          2.44          6.54         2.80 o
   5   0  24          0.17         -3.85         3.85 o
  -5   1  24         29.27         13.30         8.40 o
  -4   1  24          2.73         -0.05         2.91 o
  -3   1  24         25.80         30.29         3.78 o
  -2   1  24         87.79         77.27         4.44 o
  -1   1  24        416.46        424.33         8.63 o
   0   1  24        226.10        227.29         5.77 o
   1   1  24        413.54        423.20         8.50 o
   2   1  24         88.68         82.31         5.17 o
   3   1  24         27.98         28.61         3.62 o
   4   1  24          2.36         -0.27         2.49 o
   5   1  24         29.08         25.99         6.52 o
  -5   2  24          3.01          5.06         7.02 o
  -4   2  24          5.40         15.14         4.62 o
  -3   2  24          0.68          0.33         2.02 o
  -2   2  24         65.73         64.05         3.81 o
  -1   2  24         42.11         40.65         3.40 o
   0   2  24        278.43        264.27         6.37 o
   1   2  24         41.18         40.34         3.17 o
   2   2  24         68.75         73.39         5.32 o
   3   2  24          0.66         -1.51         1.79 o
   4   2  24          5.43         10.98         3.87 o
   5   2  24          2.58          3.46         3.51 o
  -5   3  24          6.22          1.78         5.38 o
  -4   3  24         25.92         32.80         4.71 o
  -3   3  24         72.61         63.88         5.48 o
  -2   3  24         86.11         85.38         5.18 o
  -1   3  24          3.60          4.13         1.92 o
   0   3  24         20.87         28.39         2.89 o
   1   3  24          4.08          5.77         2.43 o
   2   3  24         89.50         88.73         5.54 o
   3   3  24         69.37         65.22         5.26 o
   4   3  24         26.75         35.04         5.31 o
   5   3  24          6.20          6.15         5.40 o
  -5   4  24         11.83         14.36         6.70 o
  -4   4  24         42.06         51.01         6.94 o
  -3   4  24        125.86        120.52         7.77 o
  -2   4  24          5.71          5.84         2.25 o
  -1   4  24         86.33         88.38         4.84 o
   0   4  24        401.08        417.53        11.05 o
   1   4  24         88.81         83.73         4.79 o
   2   4  24          5.77          6.05         2.01 o
   3   4  24        128.99        134.20         7.74 o
   4   4  24         41.37         43.15         5.95 o
   5   4  24         11.76          6.73         6.15 o
  -5   5  24          7.74         13.51         6.49 o
  -4   5  24         23.78         15.97         6.93 o
  -3   5  24         23.35         31.09         4.65 o
  -2   5  24         30.94         28.80         3.67 o
  -1   5  24        200.75        189.64         7.32 o
   0   5  24         57.58         44.03         4.20 o
   1   5  24        197.59        182.50         6.38 o
   2   5  24         32.81         31.40         3.45 o
   3   5  24         22.24         27.02         4.55 o
   4   5  24         23.71         24.73         4.66 o
   5   5  24          7.81         10.81         6.81 o
  -4   6  24         16.21         21.77         4.22 o
  -3   6  24          0.73          8.44         3.03 o
  -2   6  24         58.09         55.45         5.00 o
  -1   6  24         25.02         31.02         3.95 o
   0   6  24          0.08          2.09         2.18 o
   1   6  24         26.15         32.13         3.96 o
   2   6  24         57.62         49.86         4.66 o
   3   6  24          0.97          0.54         2.59 o
   4   6  24         16.52         11.76         3.90 o
  -4   7  24         11.58         13.84         4.20 o
  -3   7  24         36.64         36.61        10.31 o
  -2   7  24         51.49         46.20         4.73 o
  -1   7  24         27.56         26.44         3.56 o
   0   7  24         29.53         23.73         3.44 o
   1   7  24         27.35         22.46         3.41 o
   2   7  24         51.09         44.45         4.68 o
   3   7  24         37.10         41.76         5.66 o
   4   7  24         11.26         11.86         4.10 o
  -3   8  24         12.10          3.88         8.77 o
  -2   8  24         42.02         43.01         4.89 o
  -1   8  24         47.47         46.37         4.67 o
   0   8  24         42.84         44.97         4.72 o
   1   8  24         46.35         45.30         5.69 o
   2   8  24         41.90         56.94         6.10 o
   3   8  24         12.34          9.88         5.39 o
  -2   9  24         31.30         29.56         4.49 o
  -1   9  24        100.50        110.48         7.10 o
   0   9  24         19.22         19.94         3.55 o
   1   9  24        101.82         97.91         7.47 o
   2   9  24         31.24         27.04         5.97 o
   3   9  24         54.61         62.74         7.09 o
  -1  10  24          7.98         10.56         3.44 o
   0  10  24        103.03        104.29         7.27 o
   1  10  24          7.63         14.34         3.86 o
   2  10  24         16.02         20.12         5.85 o
   1   0  25         27.79         34.64         2.70 o
   2   0  25         58.47         69.16         4.32 o
   3   0  25        179.52        164.60        10.85 o
   4   0  25         16.76         19.47         3.71 o
   5   0  25         17.90         27.19        10.18 o
  -5   1  25          5.01         -3.50         6.89 o
  -4   1  25         52.23         63.17         6.48 o
  -3   1  25        146.60        159.96         6.85 o
  -2   1  25        200.87        202.25         7.23 o
  -1   1  25         18.89         18.96         2.34 o
   0   1  25         75.19         73.28         3.65 o
   1   1  25         18.22         19.61         2.25 o
   2   1  25        199.74        195.64         7.28 o
   3   1  25        149.92        157.06         7.62 o
   4   1  25         51.08         49.46         5.20 o
   5   1  25          4.73          7.17         4.81 o
  -5   2  25         24.94         26.21         8.90 o
  -4   2  25         15.27         20.80         5.12 o
  -3   2  25         38.42         40.87         4.27 o
  -2   2  25        523.92        504.85        14.29 o
  -1   2  25        231.40        219.93         6.67 o
   0   2  25        319.08        308.46         7.10 o
   1   2  25        225.87        207.15         7.30 o
   2   2  25        527.52        480.66        12.08 o
   3   2  25         37.80         43.33         4.33 o
   4   2  25         15.41         10.80         4.61 o
   5   2  25         25.12         28.76         5.68 o
  -4   3  25         25.52         29.60         6.70 o
  -3   3  25         28.95         25.99         3.98 o
  -2   3  25        368.59        360.76         9.29 o
  -1   3  25        563.14        551.43        11.73 o
   0   3  25         69.34         68.79         4.28 o
   1   3  25        567.72        530.77        12.82 o
   2   3  25        363.76        354.57         9.20 o
   3   3  25         27.52         29.67         3.96 o
   4   3  25         26.82         26.86         5.08 o
   5   3  25          4.36         12.61         6.92 o
  -5   4  25          4.73          5.38         5.86 o
  -4   4  25         47.49         53.68         7.42 o
  -3   4  25         68.89         73.62         7.90 o
  -2   4  25          3.74          1.66         2.10 o
  -1   4  25         31.78         34.60         3.40 o
   0   4  25        352.05        319.20         9.59 o
   1   4  25         30.62         34.86         3.45 o
   2   4  25          3.43          5.41         2.76 o
   3   4  25         68.20         69.42         5.58 o
   4   4  25         48.50         58.72         6.44 o
   5   4  25          5.62          0.48         6.07 o
  -4   5  25         62.12         78.20        11.06 o
  -3   5  25         13.62         21.76         3.89 o
  -2   5  25         41.80         43.35         4.42 o
  -1   5  25         23.20         20.86         3.15 o
   0   5  25         39.73         39.72         4.10 o
   1   5  25         23.37         21.99         2.70 o
   2   5  25         40.44         39.54         3.73 o
   3   5  25         13.61         15.21         3.87 o
   4   5  25         61.19         71.28         7.16 o
  -4   6  25          2.42         16.76         6.86 o
  -3   6  25          8.33         12.22         3.26 o
  -2   6  25         65.43         67.43         5.55 o
  -1   6  25         40.67         39.38         4.18 o
   0   6  25        199.21        193.55         7.64 o
   1   6  25         42.20         42.25         4.29 o
   2   6  25         65.26         70.13         5.58 o
   3   6  25          7.70         14.11         3.87 o
   4   6  25          2.62          5.45         4.76 o
  -4   7  25         54.28         55.84         8.51 o
  -3   7  25         13.50         15.78         3.95 o
  -2   7  25         16.03         16.73         3.16 o
  -1   7  25         66.65         70.99        10.68 o
   0   7  25         10.95         16.72         3.36 o
   1   7  25         66.57         59.36         5.19 o
   2   7  25         15.60         15.21         3.32 o
   3   7  25         13.03          9.71         3.61 o
   4   7  25         53.90         49.89        10.40 o
  -3   8  25         34.68         33.47         5.16 o
  -2   8  25         19.30         12.15         6.03 o
  -1   8  25         38.44         44.74         5.53 o
   0   8  25         38.36         37.66         4.48 o
   1   8  25         38.40         31.10         4.12 o
   2   8  25         18.50         18.70         4.14 o
   3   8  25         34.78         36.98         5.63 o
  -2   9  25         19.91         15.71         3.39 o
  -1   9  25          1.56          3.46         2.58 o
   0   9  25          4.30          4.87         3.25 o
   1   9  25          1.72          1.05         3.07 o
   2   9  25         20.10         27.72         5.93 o
   3   9  25         14.52         26.90         9.14 o
  -1  10  25         11.54         16.65         4.33 o
   0  10  25         94.99        100.38         7.07 o
   1  10  25         11.73         16.77         4.33 o
   0   0  26         59.33         59.60         4.91 o
   1   0  26        205.50        197.09         5.98 o
   2   0  26         19.09         20.04         2.83 o
   3   0  26         61.49         53.73         4.64 o
   4   0  26          2.10         -2.59         2.59 o
   5   0  26          2.22         -1.25         6.77 o
  -5   1  26         39.25         40.33        11.16 o
  -4   1  26         10.28         13.47         3.55 o
  -3   1  26         32.77         34.05         4.02 o
  -2   1  26        117.99        112.74         4.83 o
  -1   1  26         71.73         72.55         4.22 o
   0   1  26        157.11        145.86         4.69 o
   1   1  26         70.86         72.12         3.84 o
   2   1  26        119.03        114.40         6.21 o
   3   1  26         33.03         38.87         5.27 o
   4   1  26         10.52         14.30         3.83 o
   5   1  26         38.92         50.19         7.05 o
  -5   2  26          6.16          3.13         8.24 o
  -4   2  26         53.26         54.25         7.34 o
  -3   2  26         83.23         85.52         5.89 o
  -2   2  26         29.44         27.69         2.79 o
  -1   2  26        187.44        179.07         7.60 o
   0   2  26        130.99        121.47         5.61 o
   1   2  26        187.76        179.28         6.96 o
   2   2  26         27.50         30.56         3.70 o
   3   2  26         83.73         70.30         5.50 o
   4   2  26         54.31         75.69         7.42 o
   5   2  26          6.12         12.17         5.63 o
  -4   3  26         18.66         27.76         5.56 o
  -3   3  26        140.65        159.96        11.27 o
  -2   3  26        173.56        167.66         6.44 o
  -1   3  26        213.42        197.97         7.09 o
   0   3  26         19.10         21.21         2.80 o
   1   3  26        210.90        211.31         8.97 o
   2   3  26        168.35        157.07         6.16 o
   3   3  26        139.50        159.29        10.16 o
   4   3  26         18.81         21.66         4.74 o
  -4   4  26         17.46         13.04         4.78 o
  -3   4  26         78.58         84.77         6.91 o
  -2   4  26        164.22        146.54        11.98 o
  -1   4  26        249.25        242.92         7.55 o
   0   4  26         13.06         10.95         2.52 o
   1   4  26        243.41        234.57         7.37 o
   2   4  26        163.53        156.26         6.26 o
   3   4  26         79.08         84.54         6.22 o
   4   4  26         17.88         20.62         4.96 o
  -4   5  26         11.80         10.85         4.77 o
  -3   5  26         28.91         27.62         4.25 o
  -2   5  26         91.44         98.83         6.54 o
  -1   5  26         92.01         92.59         5.83 o
   0   5  26         28.10         26.77         3.55 o
   1   5  26         93.03         81.26         4.88 o
   2   5  26         90.88        106.27         5.70 o
   3   5  26         29.93         34.09         5.15 o
   4   5  26         11.56         11.94         4.14 o
  -4   6  26         23.00         22.23         4.67 o
  -3   6  26         27.67         20.86         4.10 o
  -2   6  26         24.08         22.63         3.67 o
  -1   6  26         20.68         19.68         3.30 o
   0   6  26          3.37          5.93         2.29 o
   1   6  26         21.79         21.80         3.50 o
   2   6  26         24.90         29.17         3.94 o
   3   6  26         27.76         26.13         5.81 o
   4   6  26         24.01         24.93         6.24 o
  -3   7  26         51.26         53.01         6.18 o
  -2   7  26          8.26          8.38         2.77 o
  -1   7  26          9.43          8.56         2.69 o
   0   7  26         31.71         39.62         4.37 o
   1   7  26          8.96          6.23         2.60 o
   2   7  26          7.73          6.31         2.59 o
   3   7  26         51.44         63.04         7.01 o
  -3   8  26          9.99         11.10         6.54 o
  -2   8  26         34.76         37.57         4.57 o
  -1   8  26         69.36         73.56        10.15 o
   0   8  26          2.30          3.42         2.67 o
   1   8  26         70.09         80.45         6.74 o
   2   8  26         34.83         45.20         7.12 o
   3   8  26          9.50         19.38         6.20 o
  -2   9  26         47.08         45.31         7.51 o
  -1   9  26         51.59         51.50         5.25 o
   0   9  26         46.52         49.63         5.32 o
   1   9  26         52.06         61.00         8.08 o
   2   9  26         47.81         44.61         7.29 o
   0  10  26         44.65         45.26         6.07 o
   1  10  26         12.20         19.69         8.08 o
   1   0  27          1.94          5.68         1.57 o
   2   0  27        167.55        166.60         6.18 o
   3   0  27         61.06         67.11         6.23 o
   4   0  27          5.53          6.65         3.26 o
   5   0  27         52.16         73.88        14.15 o
  -5   1  27         14.16         14.26         9.72 o
  -4   1  27         57.56         63.85         6.59 o
  -3   1  27         40.74         45.33         4.51 o
  -2   1  27         24.16         20.80         2.88 o
  -1   1  27         16.69         18.95         2.26 o
   0   1  27         61.53         67.87         3.77 o
   1   1  27         18.28         19.74         2.60 o
   2   1  27         25.16         26.73         3.55 o
   3   1  27         42.28         45.99         4.74 o
   4   1  27         56.69         67.35         6.90 o
  -5   2  27          7.66         13.25         8.53 o
  -4   2  27         49.95         42.27         6.50 o
  -3   2  27         13.91         14.37         3.12 o
  -2   2  27        134.88        131.49         5.17 o
  -1   2  27          7.19          8.00         2.26 o
   0   2  27        145.77        166.78         5.88 o
   1   2  27          7.21          6.45         2.65 o
   2   2  27        130.44        130.11         7.49 o
   3   2  27         14.19         17.71         4.02 o
   4   2  27         50.99         51.56         6.34 o
  -4   3  27         35.28         36.80         6.57 o
  -3   3  27         95.93         94.21         9.57 o
  -2   3  27         37.07         33.77         3.60 o
  -1   3  27        286.95        297.00         8.43 o
   0   3  27         85.22         78.56         5.49 o
   1   3  27        279.95        270.89        13.41 o
   2   3  27         38.32         37.58         3.64 o
   3   3  27         93.10        101.01         7.77 o
   4   3  27         36.68         54.10         6.77 o
  -4   4  27         12.67         13.34         5.11 o
  -3   4  27        114.72        124.75         8.28 o
  -2   4  27         41.80         38.65         4.28 o
  -1   4  27         20.74         24.94         3.92 o
   0   4  27          1.07          0.19         1.98 o
   1   4  27         20.67         24.55         3.13 o
   2   4  27         41.71         33.31         3.70 o
   3   4  27        118.27        115.75         7.80 o
   4   4  27         12.62         14.44         4.38 o
  -4   5  27         26.95         30.55         6.45 o
  -3   5  27          9.57          8.99         3.28 o
  -2   5  27         40.37         37.62         4.13 o
  -1   5  27         52.97         62.36         7.40 o
   0   5  27          6.29          8.59         2.56 o
   1   5  27         55.03         58.42         4.94 o
   2   5  27         40.95         42.76         4.62 o
   3   5  27          9.02         12.81         5.99 o
   4   5  27         27.79         40.31         6.24 o
  -4   6  27          5.80          1.51         7.02 o
  -3   6  27         20.15         14.66         4.99 o
  -2   6  27         58.89         62.46         5.77 o
  -1   6  27         78.85         72.02         5.72 o
   0   6  27          2.32          3.83         2.08 o
   1   6  27         78.86         82.93        14.39 o
   2   6  27         58.79         52.61         4.92 o
   3   6  27         19.70         14.84         6.34 o
  -3   7  27         11.68         12.71         3.94 o
  -2   7  27         10.19         10.39         3.06 o
  -1   7  27         28.47         29.47         3.90 o
   0   7  27         25.24         29.82         3.86 o
   1   7  27         27.75         27.81         3.78 o
   2   7  27         10.53         13.04         3.78 o
   3   7  27         11.70         14.97         4.37 o
  -2   8  27         14.09         10.72         3.07 o
  -1   8  27          6.32          8.69         4.13 o
   0   8  27         18.81         21.28         3.55 o
   1   8  27          6.30          8.04         2.79 o
   2   8  27         13.93          8.61         3.41 o
   3   8  27         12.14         18.73         8.59 o
  -1   9  27         17.66         18.72         3.48 o
   0   9  27          0.34          1.47         2.54 o
   1   9  27         17.82         22.89         4.49 o
   0   0  28          5.29          5.99         2.35 o
   1   0  28        346.30        340.91         9.63 o
   2   0  28         17.58         16.12         2.68 o
   3   0  28          8.80          7.86         2.58 o
   4   0  28          0.02         -1.09         2.96 o
  -4   1  28          7.03          6.26         4.14 o
  -3   1  28         21.12         22.69         3.67 o
  -2   1  28         44.04         35.61         3.69 o
  -1   1  28         10.58         16.84         2.34 o
   0   1  28        250.03        245.10         6.44 o
   1   1  28         11.15         11.84         2.42 o
   2   1  28         42.90         35.39         4.14 o
   3   1  28         22.21         22.93         3.85 o
   4   1  28          6.34          2.61         3.24 o
  -4   2  28         64.04         80.17         9.17 o
  -3   2  28         18.53         13.78         3.21 o
  -2   2  28        103.02        107.09         5.52 o
  -1   2  28         54.66         61.44         4.39 o
   0   2  28         22.63         26.74         2.97 o
   1   2  28         53.53         56.88         4.82 o
   2   2  28        105.30        112.78         6.41 o
   3   2  28         19.59         15.10         3.16 o
   4   2  28         64.26         82.04        11.17 o
  -4   3  28         14.35         19.59         5.37 o
  -3   3  28         90.10        116.54        10.49 o
  -2   3  28        200.96        189.36         6.88 o
  -1   3  28         68.55         66.52         4.60 o
   0   3  28        130.16        118.77         7.03 o
   1   3  28         67.42         60.94         4.88 o
   2   3  28        198.79        179.65         6.85 o
   3   3  28         90.91        105.56         9.93 o
   4   3  28         14.56         17.88         5.20 o
  -4   4  28         46.41         61.59         8.25 o
  -3   4  28         67.38         66.20         6.58 o
  -2   4  28         54.60         47.16         4.67 o
  -1   4  28        304.47        298.39         8.72 o
   0   4  28         83.06         76.01         5.59 o
   1   4  28        303.64        293.14         8.58 o
   2   4  28         53.32         51.90         5.05 o
   3   4  28         68.43         61.44         5.55 o
   4   4  28         46.84         51.95         6.71 o
  -4   5  28         12.98         18.65         5.60 o
  -3   5  28         16.48         21.10         5.45 o
  -2   5  28         85.83         72.74         5.78 o
  -1   5  28         35.25         39.39         4.42 o
   0   5  28         88.09         81.26         5.89 o
   1   5  28         36.64         38.33         5.67 o
   2   5  28         86.20         78.63         6.16 o
   3   5  28         16.19         23.32         4.91 o
   4   5  28         12.73          7.31         7.21 o
  -3   6  28         17.82         17.33         4.26 o
  -2   6  28         33.80         37.53         5.75 o
  -1   6  28         32.47         23.25         3.57 o
   0   6  28         55.92         45.91         6.02 o
   1   6  28         31.86         28.64         3.67 o
   2   6  28         34.36         36.33         4.42 o
   3   6  28         17.77          9.27         4.30 o
  -3   7  28         77.39         72.40         9.02 o
  -2   7  28         26.89         31.57         4.47 o
  -1   7  28          8.27          7.59         2.95 o
   0   7  28          0.22         -1.83         1.83 o
   1   7  28          8.19         14.75         8.04 o
   2   7  28         27.66         32.43         5.24 o
   3   7  28         76.70         77.48         9.18 o
  -2   8  28         17.07         15.19         3.48 o
  -1   8  28         27.10         33.51         4.57 o
   0   8  28         15.91         14.59         3.11 o
   1   8  28         27.83         29.43         4.27 o
   2   8  28         17.29         13.73         3.90 o
  -1   9  28         19.02         26.31         9.62 o
   0   9  28        104.32        102.24         8.52 o
   1   9  28         19.57         18.31         7.02 o
   1   0  29         23.30         24.65         2.64 o
   2   0  29          1.21          0.57         1.83 o
   3   0  29          6.97          7.13         2.82 o
   4   0  29         23.38         29.90         5.13 o
  -4   1  29          0.71          2.44         4.07 o
  -3   1  29          9.54         14.73         3.40 o
  -2   1  29         11.31         11.07         2.47 o
  -1   1  29         21.43         25.08         2.98 o
   0   1  29         29.22         29.07         2.79 o
   1   1  29         22.08         21.14         3.42 o
   2   1  29         10.89          6.84         2.81 o
   3   1  29          9.57         11.58         3.16 o
   4   1  29          0.68          7.16         7.63 o
  -4   2  29         14.07         19.45         7.02 o
  -3   2  29          7.71         14.39         3.59 o
  -2   2  29         13.60         15.29         2.66 o
  -1   2  29         18.76         18.44         2.83 o
   0   2  29         92.01         96.39         5.30 o
   1   2  29         16.86         19.16         3.16 o
   2   2  29         11.99         10.95         2.95 o
   3   2  29          7.97         10.81         2.91 o
   4   2  29         13.82         18.18         5.63 o
  -4   3  29         59.99         89.72        13.96 o
  -3   3  29        146.74        173.34        12.58 o
  -2   3  29         24.75         23.13         3.38 o
  -1   3  29         19.37         19.46         2.99 o
   0   3  29          5.80          8.05         2.47 o
   1   3  29         21.27         16.51         2.99 o
   2   3  29         23.38         22.09         3.33 o
   3   3  29        145.04        161.02         8.44 o
   4   3  29         59.22         70.80         8.86 o
  -4   4  29         16.64         30.49         6.89 o
  -3   4  29          6.93         11.95         4.73 o
  -2   4  29         61.29         59.42         5.37 o
  -1   4  29          4.41          5.69         2.45 o
   0   4  29         66.07         54.93         5.04 o
   1   4  29          4.69          3.25         2.10 o
   2   4  29         60.87         62.41         4.93 o
   3   4  29          6.33          6.86         3.18 o
  -3   5  29         24.69         26.73         4.52 o
  -2   5  29         34.56         33.98         4.20 o
  -1   5  29        141.77        158.73         7.63 o
   0   5  29          1.12          3.91         2.27 o
   1   5  29        142.98        148.95         7.26 o
   2   5  29         34.15         37.31         7.51 o
   3   5  29         24.06         22.62         4.86 o
  -3   6  29         58.25         61.18         6.46 o
  -2   6  29         58.38         61.51         5.61 o
  -1   6  29          3.21          7.42         2.64 o
   0   6  29          0.14         -0.08         1.93 o
   1   6  29          3.11          4.56         3.08 o
   2   6  29         59.27         59.30         5.61 o
   3   6  29         58.53         71.15         7.70 o
  -3   7  29          7.64         12.48         5.62 o
  -2   7  29          3.23          4.27         2.45 o
  -1   7  29         20.17         21.12         3.81 o
   0   7  29          2.66          3.47         2.42 o
   1   7  29         19.70         14.53         3.26 o
   2   7  29          3.56          8.54         3.65 o
  -1   8  29          0.90         -1.35         2.33 o
   0   8  29         11.21         17.16         4.05 o
   1   8  29          1.06          7.73         3.13 o
   2   8  29          2.32          4.19         6.04 o
   0   9  29         26.82         35.27        10.18 o
   0   0  30        151.71        144.85         8.71 o
   1   0  30          6.97          8.46         2.45 o
   2   0  30          2.20          1.72         2.78 o
   3   0  30          1.60          6.49         2.55 o
   4   0  30          1.46          0.98         5.05 o
  -4   1  30        106.92        114.30         9.82 o
  -3   1  30         14.85         18.01         4.20 o
  -2   1  30         53.69         48.85         4.27 o
  -1   1  30          1.56          3.20         1.74 o
   0   1  30          3.11          2.34         1.93 o
   1   1  30          1.38          0.01         1.84 o
   2   1  30         54.31         49.92         5.11 o
   3   1  30         15.93         10.93         3.87 o
   4   1  30        106.86        109.86        12.20 o
  -4   2  30          5.03         11.26         7.95 o
  -3   2  30         58.83         62.41         6.57 o
  -2   2  30         18.00         10.62         2.83 o
  -1   2  30         61.54         63.81         4.69 o
   0   2  30         38.59         38.40         4.25 o
   1   2  30         61.65         66.31         5.79 o
   2   2  30         18.20         16.62         3.85 o
   3   2  30         60.14         55.48         6.37 o
   4   2  30          4.83         13.23         4.83 o
  -4   3  30         38.50         49.68        10.44 o
  -3   3  30          8.26          2.28         9.17 o
  -2   3  30        136.17        144.46         6.64 o
  -1   3  30         84.11         96.46         5.62 o
   0   3  30          0.27         -0.82         2.76 o
   1   3  30         83.86         87.08         6.05 o
   2   3  30        137.99        133.34         6.61 o
   3   3  30          8.67          9.91         3.34 o
  -3   4  30         34.23         41.49         7.29 o
  -2   4  30        106.24        106.36         6.99 o
  -1   4  30         46.18         56.43         5.13 o
   0   4  30         91.29        105.24         6.67 o
   1   4  30         47.85         44.37         4.52 o
   2   4  30        108.71        103.31         7.30 o
   3   4  30         35.45         44.32         5.08 o
  -3   5  30         30.07         36.10         6.31 o
  -2   5  30          7.11          5.22         2.64 o
  -1   5  30          0.94         -0.97         2.53 o
   0   5  30        284.40        301.35        10.31 o
   1   5  30          1.37          3.01         2.91 o
   2   5  30          6.60          1.93         2.59 o
   3   5  30         30.14         42.02         8.02 o
  -3   6  30         42.14         49.45         7.45 o
  -2   6  30          1.60          0.62         2.66 o
  -1   6  30         17.67         17.88         3.49 o
   0   6  30         59.06         61.23         5.56 o
   1   6  30         17.48         16.63         4.72 o
   2   6  30          1.57          2.26         3.02 o
   3   6  30         41.49         36.88        10.97 o
  -2   7  30         80.63         90.73        12.93 o
  -1   7  30          9.01          9.43         3.12 o
   0   7  30         70.61         64.41         5.65 o
   1   7  30          8.84          9.10         3.90 o
   2   7  30         80.79         79.92        12.40 o
  -1   8  30         23.60         52.68        12.19 o
   0   8  30         31.08         34.36         6.60 o
   1   8  30         23.83         21.11         7.29 o
   1   0  31          1.36          3.49         2.11 o
   2   0  31         75.75         69.83         5.70 o
   3   0  31          1.10          4.15         2.83 o
   4   0  31         42.69         59.26         8.38 o
  -4   1  31          5.59         14.55         5.53 o
  -3   1  31         71.36         71.30         6.11 o
  -2   1  31         30.37         28.47         3.44 o
  -1   1  31         12.25         16.07         2.72 o
   0   1  31          1.01          0.94         1.72 o
   1   1  31         11.74         14.44         3.10 o
   2   1  31         30.50         30.84         3.99 o
   3   1  31         70.67         70.30         6.94 o
   4   1  31          5.94          4.64         8.45 o
  -4   2  31          2.29         -1.32         6.15 o
  -3   2  31         26.89         37.39         5.39 o
  -2   2  31          3.00          5.70         2.65 o
  -1   2  31         86.66         93.08         5.43 o
   0   2  31         10.97         19.22         3.33 o
   1   2  31         86.90         91.88         6.21 o
   2   2  31          3.17          6.97         2.65 o
   3   2  31         27.40         39.20         5.34 o
  -3   3  31          0.84          6.40         4.10 o
  -2   3  31         45.21         44.11         4.15 o
  -1   3  31         12.74         13.05         2.67 o
   0   3  31         18.10         28.72         3.84 o
   1   3  31         12.93         13.86         3.03 o
   2   3  31         44.14         38.18         4.39 o
   3   3  31          0.75          5.22         2.97 o
  -3   4  31         15.49          8.42         4.95 o
  -2   4  31         13.13         12.36         4.56 o
  -1   4  31         18.69         22.80         3.79 o
   0   4  31          2.93          3.94         2.37 o
   1   4  31         18.81         22.59         3.48 o
   2   4  31         13.98         16.65         7.18 o
   3   4  31         15.21         14.88         3.84 o
  -3   5  31         31.61         44.09        12.24 o
  -2   5  31         51.19         55.60         5.55 o
  -1   5  31         35.51         39.76         5.75 o
   0   5  31          6.56          8.87         3.74 o
   1   5  31         35.55         34.90         4.21 o
   2   5  31         51.97         59.51         5.71 o
   3   5  31         31.49         44.22        10.97 o
  -2   6  31         17.81         17.36         4.07 o
  -1   6  31         21.66         25.84         4.01 o
   0   6  31          1.81          5.91         2.89 o
   1   6  31         23.01         17.77         3.46 o
   2   6  31         18.23         25.64         4.70 o
  -1   7  31          8.96          7.02         3.02 o
   0   7  31          1.75          1.22         2.44 o
   1   7  31          9.08         13.07         3.05 o
   2   7  31          8.22         14.81         7.66 o
   0   8  31          2.95         11.13         8.35 o
   0   0  32        104.99        100.12         8.67 o
   1   0  32          0.00          0.94         1.90 o
   2   0  32         81.71        102.28         7.00 o
   3   0  32         31.89         35.78         6.93 o
  -3   1  32         53.31         71.97         8.77 o
  -2   1  32         52.32         59.50         6.19 o
  -1   1  32         93.73        108.03         5.90 o
   0   1  32          2.58          3.17         2.15 o
   1   1  32         94.55        100.12         6.45 o
   2   1  32         53.43         52.02         5.18 o
   3   1  32         53.51         59.26         6.72 o
  -3   2  32         58.06         55.79         8.09 o
  -2   2  32        103.40        118.12         7.82 o
  -1   2  32          7.04          5.73         2.47 o
   0   2  32         23.44         20.19         3.45 o
   1   2  32          6.81         12.44         2.90 o
   2   2  32        104.33        113.85         7.22 o
   3   2  32         58.23         54.08         7.12 o
  -3   3  32          6.72         11.28         4.92 o
  -2   3  32         51.10         49.24         5.04 o
  -1   3  32          6.47          8.05         2.47 o
   0   3  32         58.65         62.82         5.59 o
   1   3  32          6.62          5.70         2.69 o
   2   3  32         49.61         47.35         4.33 o
   3   3  32          6.90          8.49         3.13 o
  -3   4  32         10.69          7.84         8.93 o
  -2   4  32         30.31         37.83         4.65 o
  -1   4  32         22.66         26.08         4.04 o
   0   4  32         61.72         75.69         6.20 o
   1   4  32         23.00         24.41         3.89 o
   2   4  32         31.60         37.10         4.16 o
   3   4  32         10.86         17.50         5.50 o
  -2   5  32          5.87          9.86         3.16 o
  -1   5  32         45.15         50.63         6.36 o
   0   5  32         55.47         60.95         5.55 o
   1   5  32         46.12         56.14         5.37 o
   2   5  32          5.76          6.20         3.02 o
  -2   6  32          7.46          4.00         5.01 o
  -1   6  32         14.59         16.00         4.77 o
   0   6  32          0.04          6.56         2.65 o
   1   6  32         14.99         14.88         3.19 o
   2   6  32          7.08         10.33         7.45 o
   0   7  32          0.01          1.72         6.60 o
   1   7  32         13.98         18.71         6.45 o
   1   0  33          0.45          3.97         2.77 o
   2   0  33          9.27         14.92         3.51 o
   3   0  33         10.94         10.93         4.66 o
  -3   1  33         10.71         14.50         4.76 o
  -2   1  33          3.16          5.43         2.63 o
  -1   1  33          2.44          6.76         2.70 o
   0   1  33          0.85          1.02         2.44 o
   1   1  33          2.17          4.72         2.37 o
   2   1  33          3.24          2.85         2.95 o
   3   1  33         10.28         19.85         4.91 o
  -3   2  33          4.21          4.76         3.77 o
  -2   2  33         20.88         22.63         3.90 o
  -1   2  33         49.07         58.39         5.26 o
   0   2  33         16.27         21.16         3.63 o
   1   2  33         46.80         53.52         6.07 o
   2   2  33         20.92         16.78         3.55 o
   3   2  33          3.63          4.56         5.66 o
  -3   3  33          2.48          2.15         7.37 o
  -2   3  33         40.42         50.10         5.38 o
  -1   3  33         14.18         17.92         3.60 o
   0   3  33         12.35         15.49         3.43 o
   1   3  33         13.51          8.35         2.97 o
   2   3  33         39.79         43.14         4.97 o
   3   3  33          2.74         -0.35        10.97 o
  -2   4  33         24.28         20.22         3.87 o
  -1   4  33          7.27          7.76         3.15 o
   0   4  33          0.67          0.79         2.25 o
   1   4  33          7.10         -0.58         2.87 o
   2   4  33         25.30         22.63         3.60 o
  -2   5  33          5.59         -3.34         3.82 o
  -1   5  33         33.94         35.66         4.89 o
   0   5  33          6.59         10.88         3.18 o
   1   5  33         34.80         38.33         4.81 o
   2   5  33          5.83         31.11         8.13 o
  -1   6  33         21.83         22.07         7.45 o
   0   6  33         45.76         41.98         5.04 o
   1   6  33         23.46         23.66         5.87 o
   0   0  34         66.79         80.80        20.84 o
   1   0  34         31.15         33.72         4.97 o
   2   0  34          4.15          5.14         3.16 o
   3   0  34         25.53         34.69         6.17 o
  -3   1  34         13.27         26.66        10.41 o
  -2   1  34         20.69         27.10         4.31 o
  -1   1  34         20.41         22.16         3.70 o
   0   1  34         38.96         38.50         4.51 o
   1   1  34         19.36         21.53         3.71 o
   2   1  34         21.14         25.11         4.24 o
   3   1  34         13.11         17.52         5.99 o
  -3   2  34         38.33         51.17        12.93 o
  -2   2  34         10.53          8.84         3.34 o
  -1   2  34         24.54         31.28         4.68 o
   0   2  34         10.26          5.70         3.01 o
   1   2  34         24.44         28.50         4.26 o
   2   2  34         10.17         11.94         5.07 o
   3   2  34         38.08         36.07         7.77 o
  -2   3  34         23.87         35.92         4.70 o
  -1   3  34         38.27         43.27         6.83 o
   0   3  34          0.51          1.60         2.38 o
   1   3  34         38.17         43.19         4.82 o
   2   3  34         23.29         27.62         4.30 o
  -2   4  34         41.20         48.73         6.14 o
  -1   4  34         32.60         35.52         4.66 o
   0   4  34         27.64         30.20         4.46 o
   1   4  34         32.89         28.40         4.15 o
   2   4  34         40.62         47.15         8.29 o
  -1   5  34        105.28        112.43        10.89 o
   0   5  34          2.52          4.16         2.82 o
   1   5  34        104.00        105.16         8.95 o
   1   6  34          8.22          3.79         7.02 o
   1   0  35          0.05          1.55         2.73 o
   2   0  35          0.85          7.86        10.01 o
  -2   1  35          6.76          2.22         4.06 o
  -1   1  35          5.98          8.87         3.19 o
   0   1  35         13.44         13.53         3.45 o
   1   1  35          5.26          5.58         2.88 o
   2   1  35          6.25          8.91         3.41 o
  -2   2  35         31.73         37.61         5.98 o
  -1   2  35          5.26          4.60         3.54 o
   0   2  35         20.11         24.31         3.88 o
   1   2  35          5.87         11.38         3.68 o
   2   2  35         30.75         34.69         4.85 o
  -2   3  35          0.93          2.08         5.78 o
  -1   3  35         22.92         34.52         9.36 o
   0   3  35          6.09          1.33         2.70 o
   1   3  35         23.26         30.34         4.34 o
   2   3  35          0.80          2.78         3.91 o
  -1   4  35          5.58         -1.04         6.97 o
   0   4  35         14.57         21.11         3.76 o
   1   4  35          5.34          5.68         2.91 o
   1   5  35          3.24          6.31         7.66 o
   0   0  36        105.90        115.29        16.96 o
   1   0  36         62.58         74.58         7.50 o
   2   0  36          6.37          2.18         5.36 o
  -2   1  36          9.92         14.69         5.67 o
  -1   1  36         30.33         31.04         5.53 o
   0   1  36         33.76         38.65         4.86 o
   1   1  36         29.82         29.74         5.49 o
   2   1  36         10.27          2.99         5.23 o
  -2   2  36         49.88         49.90        10.68 o
  -1   2  36          0.23          4.23         4.84 o
   0   2  36         31.23         42.56         5.02 o
   1   2  36          0.24          3.97         3.22 o
   2   2  36         49.23         44.95        12.48 o
  -1   3  36         36.43         46.72         7.03 o
   0   3  36         25.83         23.90         4.25 o
   1   3  36         36.63         45.03         5.70 o
   0   4  36          0.59         -2.60         4.35 o
   1   0  37          0.01          3.68         4.74 o
  -1   1  37         27.97         35.08         8.98 o
   0   1  37          0.64          3.74         4.96 o
   1   1  37         27.05         38.68         6.83 o
   0   2  37         32.03         44.72         6.65 o
   1   2  37         15.79          8.03         7.29 o
   0   3  37          5.35          7.26         3.95 o
                                                
