# Supplementary material for: Crystal structures of rac-2,3-diphenyl-2,3,5,6-tetra­hydro-4H-1,3-thia­zine-1,1,4-trione and N-[(2S,5R)-1,1,4-trioxo-2,3-diphenyl-1,3-thia­zinan-5-yl]acet­amide
Source: Acta Crystallogr E Crystallogr Commun. 2023 Jan 31;79(Pt 2):120–3. doi: 10.1107/S2056989023000695 (PMC9912464; doi:10.1107/S2056989023000695)
Supplement: Supplementary file 5 [file e-79-00120-2sup5.mol]

compound 2.mol
  ChemDraw01122315082D

 25 27  0  0  1  0  0  0  0  0999 V2000
   -0.7141    0.4125    0.0000 C   0  0  0  0  0  0  0  0  0  0  0  0
   -0.7141   -0.4125    0.0000 C   0  0  0  0  0  0  0  0  0  0  0  0
    0.0003   -0.8250    0.0000 S   0  0  0  0  0  0  0  0  0  0  0  0
    0.7147   -0.4125    0.0000 C   0  0  0  0  0  0  0  0  0  0  0  0
    0.7147    0.4125    0.0000 N   0  0  0  0  0  0  0  0  0  0  0  0
    0.0003    0.8250    0.0000 C   0  0  0  0  0  0  0  0  0  0  0  0
    0.0003    1.6500    0.0000 O   0  0  0  0  0  0  0  0  0  0  0  0
    1.4291    0.8250    0.0000 C   0  0  0  0  0  0  0  0  0  0  0  0
    1.4291   -0.8250    0.0000 C   0  0  0  0  0  0  0  0  0  0  0  0
    1.4291   -1.6500    0.0000 C   0  0  0  0  0  0  0  0  0  0  0  0
    2.1436   -2.0625    0.0000 C   0  0  0  0  0  0  0  0  0  0  0  0
    2.8580   -1.6500    0.0000 C   0  0  0  0  0  0  0  0  0  0  0  0
    2.8580   -0.8250    0.0000 C   0  0  0  0  0  0  0  0  0  0  0  0
    2.1436   -0.4125    0.0000 C   0  0  0  0  0  0  0  0  0  0  0  0
    2.1436    0.4125    0.0000 C   0  0  0  0  0  0  0  0  0  0  0  0
    2.8580    0.8250    0.0000 C   0  0  0  0  0  0  0  0  0  0  0  0
    2.8580    1.6500    0.0000 C   0  0  0  0  0  0  0  0  0  0  0  0
    2.1436    2.0625    0.0000 C   0  0  0  0  0  0  0  0  0  0  0  0
    1.4291    1.6500    0.0000 C   0  0  0  0  0  0  0  0  0  0  0  0
   -0.5835   -1.6374    0.0000 O   0  0  0  0  0  0  0  0  0  0  0  0
    0.5835   -1.6374    0.0000 O   0  0  0  0  0  0  0  0  0  0  0  0
   -1.4291    0.8250    0.0000 N   0  0  0  0  0  0  0  0  0  0  0  0
   -2.1436    0.4125    0.0000 C   0  0  0  0  0  0  0  0  0  0  0  0
   -2.8580    0.8244    0.0000 C   0  0  0  0  0  0  0  0  0  0  0  0
   -2.1430   -0.4125    0.0000 O   0  0  0  0  0  0  0  0  0  0  0  0
  1  2  1  0      
  2  3  1  0      
  3  4  1  0      
  4  5  1  0      
  5  6  1  0      
  6  1  1  0      
  6  7  2  0      
  5  8  1  0      
  4  9  1  6      
  9 10  2  0      
 10 11  1  0      
 11 12  2  0      
 12 13  1  0      
 13 14  2  0      
 14  9  1  0      
  8 15  2  0      
 15 16  1  0      
 16 17  2  0      
 17 18  1  0      
 18 19  2  0      
 19  8  1  0      
  3 20  2  0      
  3 21  2  0      
  1 22  1  6      
 22 23  1  0      
 23 24  1  0      
 23 25  2  0      
M  END
